# Supplementary material for: Transcriptome analysis reveals multiple effects of nitrogen accumulation and metabolism in the roots, shoots, and leaves of potato (Solanum tuberosum L.)
Source: BMC Plant Biol. 2022 Jun 9;22:282. doi: 10.1186/s12870-022-03652-3 (PMC9178895; doi:10.1186/s12870-022-03652-3)
Supplement: Supplementary file 1 — Additional file 1: Table S1. Primer sequences used for qRT-PCR. [file 12870_2022_3652_MOESM1_ESM.xlsx]

## Sheet: Table S1
	Table S1 Primer sequences used for qRT-PCR
	Gene ID	Gene description	Forward sequence	Reverse sequence	Product (bp)
	PGSC0003DMG400002865	Nitrate transporter	TCGTAAGGTAACCAAGACAG	GTCCAGCTAGAGTGAACAAA	233
	PGSC0003DMG400004329	Nitrate transporter	GGAACTGCTGAAATACTCGC	TGGTAAAGCTCCCCTAACAC	162
	PGSC0003DMG400008488	Chloroplast pigment-binding protein CP29	CAACTCCGTTTCAGCCTTAC	TCAACCAACTCAACCTTTCC	163
	PGSC0003DMG400012590	Chlorophyll a-b binding protein CP24 10B, chloroplastic	ACAGGCATTCACATTCATCC	ATCAGTTCTTTCCTCCATCC	144
	PGSC0003DMG400013460	Chlorophyll a-b binding protein 3C, chloroplastic	CATTCGCTAAGAACCGTGAG	ATCCAGCCTTGAACCATACA	135
	PGSC0003DMG400016996	Nitrate transporter	CCTTCTCGTTCGTTTCTTCA	CCATCCTCCGGCTATACCAT	121
	PGSC0003DMG400019248	Chlorophyll a-b binding protein 13, chloroplastic	GCTCAGCCACAGTTGTTAGA	AGCAGTATCCCATCCGTAAT	215
	PGSC0003DMG400020139	Auxin-induced protein 22B	AACCACCACCAAAAGCACAA	CTTAAATAAGCGGCTCCATC	112
	PGSC0003DMG400025106	ATP synthase epsilon chain, chloroplastic	TGTTTGGGATTCAGAAGTGG	CATTGGTCGTTAAGGCGTAT	132
	PGSC0003DMG400029396	Nitrate transporter	CTTTGACAAATGCAGCGACG	CTATCATCTGGAACCGACCC	183
	PGSC0003DMG400030309	Auxin-regulated protein	GTTGGGAAGAACTATGTCGA	CATTTCTGGAGAGATAGTAAACGAC	152
	PGSC0003DMG401011339	NAD(P)H-quinone oxidoreductase chain 4, chloroplastic	TCTGAGGAGCCGTATGAGGT	TTGACTGCGCTTCCACTATA	127
	PGSC0003DMG402000668	Nitrate transporter NRT1.1	AAATGAGGATAGCAAGAGCC	GAGAAAGACAGATAAGGAGC	214
	PGSC0003DMG402015827	Wall-associated kinase	TCCTGTTTATGCCCTTGTTG	GTTCTTGGTTGGGTTTGGTC	195
	ACTIN	β-actin	GCTTCCCCATGGTCAAGTCA	GGATTCCAGCTGCTTCCATTC	210
