# Supplementary material for: Transcriptome analysis reveals multiple effects of nitrogen accumulation and metabolism in the roots, shoots, and leaves of potato (Solanum tuberosum L.)
Source: BMC Plant Biol. 2022 Jun 9;22:282. doi: 10.1186/s12870-022-03652-3 (PMC9178895; doi:10.1186/s12870-022-03652-3)
Supplement: Supplementary file 2 — Additional file 2: Table S2. RNA quality and quantity of 36 potato samples for RNA-Seq. [file 12870_2022_3652_MOESM2_ESM.xlsx]

## Sheet: Table S2
												Table S2 RNA quality and quantity for RNA-Seq
												No	Sample name	Concentration(ng/μl)	Volume(μl)	Quantity(μg)	RIN	OD260/280	OD260/230
												1	N0_Q9_R1	179.69	20	3.594	7.7	2.124	2.196
												2	N0_Q9_R2	288.16	20	5.763	7.2	2.131	2.337
												3	N0_Q9_R3	208.7	20	4.174	7.2	2.13	2.309
												4	N0_Q9_S1	423.91	20	8.478	7.3	2.155	2.347
												5	N0_Q9_S2	307.15	20	6.143	6.8	2.166	1.685
												6	N0_Q9_S3	369.81	20	7.396	6.6	2.166	2.446
												7	N0_Q9_L1	215.1	20	4.302	7.5	2.122	1.963
												8	N0_Q9_L2	230.52	20	4.611	7.2	2.114	2.333
												9	N0_Q9_L3	313.57	45	14.111	7.4	2.161	2.339
												10	N1_Q9_R1	380.95	20	7.619	7.7	2.16	1.539
												11	N1_Q9_R2	316.72	20	6.334	9.3	2.158	0.553
												12	N1_Q9_R3	373.07	20	7.461	7.5	2.15	2.332
												13	N1_Q9_S1	267.44	20	5.349	8.4	2.178	1.255
												14	N1_Q9_S2	112.24	20	2.245	9.3	2.144	0.573
												15	N1_Q9_S3	305.3	20	6.106	8.8	2.163	2.404
												16	N1_Q9_L1	261.65	20	5.233	8	2.164	1.964
												17	N1_Q9_L2	436.13	20	8.723	7.7	2.156	2.422
												18	N1_Q9_L3	312.98	20	6.26	7.3	2.144	2.33
												19	N0_65_R1	237.48	20	4.75	9.9	2.167	0.373
												20	N0_65_R2	351.55	20	7.031	9.6	2.167	1.854
												21	N0_65_R3	269.93	20	5.399	9.5	2.156	1.821
												22	N0_65_S1	143.36	20	2.867	10	2.145	1.152
												23	N0_65_S2	445.98	20	8.919	9.8	2.167	2.305
												24	N0_65_S3	193.72	20	3.874	10	2.156	1.981
												25	N0_65_L1	262.54	20	5.251	7.9	2.156	1.167
												26	N0_65_L2	393.38	20	7.868	7.4	2.156	2.465
												27	N0_65_L3	370.63	20	7.413	7.7	2.153	2.205
												28	N1_65_R1	377.24	20	7.545	9.1	2.168	2.083
												29	N1_65_R2	411.21	20	8.224	8.4	2.162	2.282
												30	N1_65_R3	430.53	20	8.611	6.6	2.161	2.283
												31	N1_65_S1	207.53	20	4.151	10	2.152	2.376
												32	N1_65_S2	299.05	20	5.981	10	2.162	1.812
												33	N1_65_S3	276.48	20	5.53	10	2.197	1.688
												34	N1_65_L1	377.22	20	7.545	7.6	2.166	2.186
												35	N1_65_L2	372.75	20	7.455	7.6	2.153	1.742
												36	N1_65_L3	377.14	70	26.4	8	2.173	2.04
