# Supplementary material for: Transcriptome analysis reveals multiple effects of nitrogen accumulation and metabolism in the roots, shoots, and leaves of potato (Solanum tuberosum L.)
Source: BMC Plant Biol. 2022 Jun 9;22:282. doi: 10.1186/s12870-022-03652-3 (PMC9178895; doi:10.1186/s12870-022-03652-3)
Supplement: Supplementary file 3 — Additional file 3: Table S3. RNA-seq data summary and quality analysis. [file 12870_2022_3652_MOESM3_ESM.xlsx]

## Sheet: Table S3
	Table S3 RNA-seq data summary and quality analysis
	Sample name	Raw Reads	Clean Reads	Q20	Q30	GC Content	Total mapped
	N0_Q9_R1	43306942	42102312	0.9818	0.9483	0.4267	38623832 (91.74%)
	N0_Q9_R2	46759440	45587420	0.9825	0.9493	0.4257	41222110 (90.42%)
	N0_Q9_R3	48495040	47369656	0.9824	0.9491	0.4287	42182410 (89.05%)
	N0_Q9_S1	38974574	37860644	0.9829	0.9504	0.4351	33057740 (87.31%)
	N0_Q9_S2	37222404	36111638	0.9812	0.947	0.4342	31858126 (88.22%)
	N0_Q9_S3	40914018	39830566	0.9807	0.9445	0.4326	32284334 (81.05%)
	N0_Q9_L1	63278828	60466700	0.9809	0.9471	0.4305	54256052 (89.73%)
	N0_Q9_L2	42539390	41387870	0.9736	0.9259	0.4258	38054350 (91.95%)
	N0_Q9_L3	78589834	76086960	0.9825	0.9492	0.4252	70499958 (92.66%)
	N1_Q9_R1	42694014	41692702	0.9822	0.9477	0.4235	38959166 (93.44%)
	N1_Q9_R2	46100822	45138460	0.9824	0.9471	0.4254	42432702 (94.01%)
	N1_Q9_R3	48230556	46851274	0.9815	0.946	0.4238	43925776 (93.76%)
	N1_Q9_S1	48607152	47778456	0.9833	0.9497	0.4251	44868264 (93.91%)
	N1_Q9_S2	44281198	43355960	0.9831	0.9497	0.4259	40403346 (93.19%)
	N1_Q9_S3	45247880	44535064	0.9827	0.9478	0.4246	41911804 (94.11%)
	N1_Q9_L1	45527682	44744990	0.9841	0.9513	0.4233	41810598 (93.44%)
	N1_Q9_L2	44868434	43745974	0.9834	0.9506	0.4253	40875524 (93.44%)
	N1_Q9_L3	39781484	39032360	0.9718	0.925	0.4226	36030826 (92.31%)
	N0_65_R1	46078726	45304712	0.983	0.948	0.4239	42410446 (93.61%)
	N0_65_R2	44409512	43639496	0.9829	0.9475	0.4248	40370118 (92.51%)
	N0_65_R3	39471078	38791726	0.9826	0.9466	0.4239	36405334 (93.85%)
	N0_65_S1	39979878	39455396	0.9827	0.9473	0.4238	37186914 (94.25%)
	N0_65_S2	43470298	42906678	0.9837	0.9499	0.4224	40333790 (94%)
	N0_65_S3	46362982	45823312	0.9828	0.9472	0.4227	42513680 (92.78%)
	N0_65_L1	43696960	42929096	0.9837	0.9508	0.4269	40433244 (94.19%)
	N0_65_L2	46355196	45261700	0.9829	0.9496	0.4281	42366124 (93.6%)
	N0_65_L3	45670510	44704892	0.9829	0.9495	0.4279	41819544 (93.55%)
	N1_65_R1	44005516	43338314	0.9836	0.9504	0.4259	39688930 (91.58%)
	N1_65_R2	49016308	47952432	0.9825	0.9487	0.4291	43009098 (89.69%)
	N1_65_R3	48404912	47227152	0.9816	0.9464	0.4539	35051440 (74.22%)
	N1_65_S1	41552766	41128072	0.9828	0.9471	0.4252	39071608 (95%)
	N1_65_S2	43524542	43048186	0.9842	0.9511	0.4254	41017146 (95.28%)
	N1_65_S3	41967298	41457964	0.9769	0.9305	0.4257	39086354 (94.28%)
	N1_65_L1	39222586	38287942	0.9821	0.9476	0.4286	35852496 (93.64%)
	N1_65_L2	39416586	38331644	0.9823	0.9485	0.4283	35821454 (93.45%)
	N1_65_L3	46881642	45901564	0.9828	0.949	0.4259	43070786 (93.83%)
