# Supplementary material for: Transcriptome analysis reveals multiple effects of nitrogen accumulation and metabolism in the roots, shoots, and leaves of potato (Solanum tuberosum L.)
Source: BMC Plant Biol. 2022 Jun 9;22:282. doi: 10.1186/s12870-022-03652-3 (PMC9178895; doi:10.1186/s12870-022-03652-3)
Supplement: Supplementary file 4 — Additional file 4: Table S4. The complete list of DEGs in different comparisons. [file 12870_2022_3652_MOESM4_ESM.xlsx]

## Sheet: All DEGs
geneID	Gene name	Gene description
ENSRNA049436078	tRNA-Tyr	tRNA-Tyr for anticodon GUA
ENSRNA049453121	U2	U2 spliceosomal RNA
ENSRNA049453407	U6	U6 spliceosomal RNA
ENSRNA049453730	SSU_rRNA_eukarya	Eukaryotic small subunit ribosomal RNA
ENSRNA049453865	Intron_gpII	Group II catalytic intron
ENSRNA049453899	SSU_rRNA_eukarya	Eukaryotic small subunit ribosomal RNA
ENSRNA049454542	U1	U1 spliceosomal RNA
ENSRNA049455476	SSU_rRNA_eukarya	Eukaryotic small subunit ribosomal RNA
ENSRNA049456248	U1	U1 spliceosomal RNA
ENSRNA049457012	Intron_gpII	Group II catalytic intron
ENSRNA049457713	U6	U6 spliceosomal RNA
ENSRNA049457821	Intron_gpII	Group II catalytic intron
ENSRNA049459472	5S_rRNA	5S ribosomal RNA
ENSRNA049459756	U6	U6 spliceosomal RNA
ENSRNA049460108	SSU_rRNA_eukarya	Eukaryotic small subunit ribosomal RNA
ENSRNA049460492	Intron_gpII	Group II catalytic intron
ENSRNA049460561	U2	U2 spliceosomal RNA
ENSRNA049461287	snoZ105	Small nucleolar RNA Z105
ENSRNA049461298	snoZ105	Small nucleolar RNA Z105
ENSRNA049461575	U1	U1 spliceosomal RNA
ENSRNA049461639	U6	U6 spliceosomal RNA
ENSRNA049462014	Intron_gpII	Group II catalytic intron
ENSRNA049462709	U5	U5 spliceosomal RNA
ENSRNA049463021	SSU_rRNA_eukarya	Eukaryotic small subunit ribosomal RNA
ENSRNA049463049	SSU_rRNA_eukarya	Eukaryotic small subunit ribosomal RNA
ENSRNA049463119	LSU_rRNA_eukarya	Eukaryotic large subunit ribosomal RNA
ENSRNA049463266	U2	U2 spliceosomal RNA
ENSRNA049463276	U2	U2 spliceosomal RNA
ENSRNA049463571	SSU_rRNA_eukarya	Eukaryotic small subunit ribosomal RNA
ENSRNA049463588	SSU_rRNA_eukarya	Eukaryotic small subunit ribosomal RNA
ENSRNA049463888	SSU_rRNA_eukarya	Eukaryotic small subunit ribosomal RNA
ENSRNA049463913	LSU_rRNA_eukarya	Eukaryotic large subunit ribosomal RNA
ENSRNA049463961	LSU_rRNA_eukarya	Eukaryotic large subunit ribosomal RNA
ENSRNA049463971	LSU_rRNA_eukarya	Eukaryotic large subunit ribosomal RNA
ENSRNA049463991	SSU_rRNA_eukarya	Eukaryotic small subunit ribosomal RNA
ENSRNA049464013	SSU_rRNA_eukarya	Eukaryotic small subunit ribosomal RNA
ENSRNA049464138	LSU_rRNA_eukarya	Eukaryotic large subunit ribosomal RNA
ENSRNA049464377	LSU_rRNA_eukarya	Eukaryotic large subunit ribosomal RNA
ENSRNA049464469	5_8S_rRNA	5.8S ribosomal RNA
ENSRNA049464923	Intron_gpII	Group II catalytic intron
Novel00004	-	-
Novel00005	-	-
Novel00006	-	-
Novel00008	-	-
Novel00012	-	-
Novel00013	-	-
Novel00014	-	-
Novel00015	-	-
Novel00016	-	-
Novel00018	-	-
Novel00024	-	-
Novel00025	-	-
Novel00028	-	-
Novel00031	-	-
Novel00033	-	-
Novel00035	-	-
Novel00038	-	-
Novel00039	-	-
Novel00040	-	-
Novel00041	-	-
Novel00042	-	-
Novel00045	-	-
Novel00047	-	-
Novel00049	-	-
Novel00051	-	-
Novel00053	-	-
Novel00054	-	-
Novel00055	-	-
Novel00056	-	-
Novel00057	-	-
Novel00058	-	-
Novel00059	-	-
Novel00060	-	-
Novel00064	-	-
Novel00066	-	-
Novel00067	-	-
Novel00068	-	-
Novel00069	-	-
Novel00071	-	-
Novel00074	-	-
Novel00075	-	-
Novel00076	-	-
Novel00077	-	-
Novel00078	-	-
Novel00079	-	-
Novel00081	-	-
Novel00082	-	-
Novel00084	-	-
Novel00085	-	-
Novel00091	-	-
Novel00092	-	-
Novel00093	-	-
Novel00097	-	-
Novel00101	-	-
Novel00104	-	-
Novel00106	-	-
Novel00107	-	-
Novel00108	-	-
Novel00110	-	-
Novel00111	-	-
Novel00112	-	-
Novel00114	-	-
Novel00115	-	-
Novel00116	-	-
Novel00121	-	-
Novel00122	-	-
Novel00123	-	-
Novel00130	-	-
Novel00131	-	-
Novel00132	-	-
Novel00133	-	-
Novel00135	-	-
Novel00140	-	-
Novel00141	-	-
Novel00143	-	-
Novel00144	-	-
Novel00145	-	-
Novel00146	-	-
Novel00147	-	-
Novel00148	-	-
Novel00149	-	-
Novel00150	-	-
Novel00153	-	-
Novel00158	-	-
Novel00159	-	-
Novel00160	-	-
Novel00161	-	-
Novel00163	-	-
Novel00167	-	-
Novel00168	-	-
Novel00173	-	-
Novel00174	-	-
Novel00175	-	-
Novel00179	-	-
Novel00180	-	-
Novel00184	-	-
Novel00185	-	-
Novel00187	-	-
Novel00189	-	-
Novel00190	-	-
Novel00192	-	-
Novel00193	-	-
Novel00195	-	-
Novel00197	-	-
Novel00198	-	-
Novel00199	-	-
Novel00200	-	-
Novel00202	-	-
Novel00203	-	-
Novel00204	-	-
Novel00205	-	-
Novel00206	-	-
Novel00208	-	-
Novel00210	-	-
Novel00211	-	-
Novel00212	-	-
Novel00216	-	-
Novel00217	-	-
Novel00220	-	-
Novel00223	-	-
Novel00224	-	-
Novel00226	-	-
Novel00229	-	-
Novel00231	-	-
Novel00232	-	-
Novel00233	-	-
Novel00234	-	-
Novel00237	-	-
Novel00238	-	-
Novel00239	-	-
Novel00242	-	-
Novel00246	-	-
Novel00248	-	-
Novel00249	-	-
Novel00253	-	-
Novel00254	-	-
Novel00255	-	-
Novel00256	-	-
Novel00257	-	-
Novel00259	-	-
Novel00262	-	-
Novel00263	-	-
Novel00265	-	-
Novel00266	-	-
Novel00267	-	-
Novel00268	-	-
Novel00269	-	-
Novel00271	-	-
Novel00273	-	-
Novel00274	-	-
Novel00275	-	-
Novel00279	-	-
Novel00282	-	-
Novel00284	-	-
Novel00286	-	-
Novel00287	-	-
Novel00288	-	-
Novel00290	-	-
Novel00293	-	-
Novel00295	-	-
Novel00296	-	-
Novel00300	-	-
Novel00302	-	-
Novel00305	-	-
Novel00306	-	-
Novel00307	-	-
Novel00309	-	-
Novel00310	-	-
Novel00312	-	-
Novel00322	-	-
Novel00324	-	-
Novel00325	-	-
Novel00326	-	-
Novel00327	-	-
Novel00328	-	-
Novel00330	-	-
Novel00331	-	-
Novel00332	-	-
Novel00336	-	-
Novel00337	-	-
Novel00339	-	-
Novel00341	-	-
Novel00344	-	-
Novel00345	-	-
Novel00346	-	-
Novel00348	-	-
Novel00349	-	-
Novel00354	-	-
Novel00355	-	-
Novel00359	-	-
Novel00360	-	-
Novel00361	-	-
Novel00362	-	-
Novel00366	-	-
Novel00368	-	-
Novel00369	-	-
Novel00373	-	-
Novel00374	-	-
Novel00375	-	-
Novel00376	-	-
Novel00380	-	-
Novel00381	-	-
Novel00382	-	-
Novel00383	-	-
Novel00384	-	-
Novel00386	-	-
Novel00387	-	-
Novel00388	-	-
Novel00389	-	-
Novel00390	-	-
Novel00392	-	-
Novel00394	-	-
Novel00397	-	-
Novel00398	-	-
Novel00400	-	-
Novel00401	-	-
Novel00403	-	-
Novel00406	-	-
Novel00410	-	-
Novel00417	-	-
Novel00419	-	-
Novel00421	-	-
Novel00422	-	-
Novel00424	-	-
Novel00425	-	-
Novel00426	-	-
Novel00427	-	-
Novel00429	-	-
Novel00430	-	-
Novel00431	-	-
Novel00433	-	-
Novel00434	-	-
Novel00436	-	-
Novel00438	-	-
Novel00444	-	-
Novel00446	-	-
Novel00447	-	-
Novel00448	-	-
Novel00450	-	-
Novel00452	-	-
Novel00454	-	-
Novel00461	-	-
Novel00464	-	-
Novel00465	-	-
Novel00466	-	-
Novel00468	-	-
Novel00469	-	-
Novel00473	-	-
Novel00474	-	-
Novel00475	-	-
Novel00478	-	-
Novel00481	-	-
Novel00482	-	-
Novel00484	-	-
Novel00485	-	-
Novel00486	-	-
Novel00489	-	-
Novel00491	-	-
Novel00492	-	-
Novel00494	-	-
Novel00498	-	-
Novel00499	-	-
Novel00504	-	-
Novel00507	-	-
Novel00509	-	-
Novel00512	-	-
Novel00519	-	-
Novel00520	-	-
Novel00521	-	-
Novel00526	-	-
Novel00529	-	-
Novel00532	-	-
Novel00533	-	-
Novel00534	-	-
Novel00536	-	-
Novel00539	-	-
Novel00540	-	-
Novel00541	-	-
Novel00542	-	-
Novel00543	-	-
Novel00544	-	-
Novel00545	-	-
Novel00549	-	-
Novel00554	-	-
Novel00555	-	-
Novel00556	-	-
Novel00557	-	-
Novel00558	-	-
Novel00559	-	-
Novel00560	-	-
Novel00561	-	-
Novel00562	-	-
Novel00563	-	-
Novel00564	-	-
Novel00565	-	-
Novel00566	-	-
Novel00574	-	-
Novel00578	-	-
Novel00580	-	-
Novel00585	-	-
Novel00589	-	-
Novel00590	-	-
Novel00592	-	-
Novel00594	-	-
Novel00597	-	-
Novel00599	-	-
Novel00600	-	-
Novel00601	-	-
Novel00604	-	-
Novel00605	-	-
Novel00606	-	-
Novel00607	-	-
Novel00608	-	-
Novel00611	-	-
Novel00613	-	-
Novel00614	-	-
Novel00615	-	-
Novel00616	-	-
Novel00619	-	-
Novel00620	-	-
Novel00623	-	-
Novel00624	-	-
Novel00626	-	-
Novel00627	-	-
Novel00633	-	-
Novel00635	-	-
Novel00638	-	-
Novel00639	-	-
Novel00640	-	-
Novel00645	-	-
Novel00646	-	-
Novel00647	-	-
Novel00648	-	-
Novel00650	-	-
Novel00651	-	-
Novel00652	-	-
Novel00653	-	-
Novel00655	-	-
Novel00656	-	-
Novel00657	-	-
Novel00658	-	-
Novel00659	-	-
Novel00660	-	-
Novel00661	-	-
Novel00663	-	-
Novel00664	-	-
Novel00667	-	-
Novel00668	-	-
Novel00672	-	-
Novel00673	-	-
Novel00674	-	-
Novel00675	-	-
Novel00676	-	-
Novel00677	-	-
Novel00678	-	-
Novel00680	-	-
Novel00682	-	-
Novel00683	-	-
Novel00684	-	-
Novel00685	-	-
Novel00687	-	-
Novel00690	-	-
Novel00691	-	-
Novel00693	-	-
Novel00694	-	-
Novel00697	-	-
Novel00698	-	-
Novel00699	-	-
Novel00702	-	-
Novel00705	-	-
Novel00708	-	-
Novel00713	-	-
Novel00715	-	-
Novel00716	-	-
Novel00718	-	-
Novel00719	-	-
Novel00720	-	-
Novel00721	-	-
Novel00723	-	-
Novel00724	-	-
Novel00725	-	-
Novel00726	-	-
Novel00727	-	-
Novel00728	-	-
Novel00729	-	-
Novel00730	-	-
Novel00731	-	-
Novel00732	-	-
Novel00733	-	-
Novel00734	-	-
Novel00735	-	-
Novel00736	-	-
Novel00737	-	-
Novel00740	-	-
Novel00741	-	-
Novel00745	-	-
Novel00746	-	-
Novel00750	-	-
Novel00757	-	-
Novel00758	-	-
Novel00762	-	-
Novel00763	-	-
Novel00767	-	-
Novel00768	-	-
Novel00769	-	-
Novel00770	-	-
Novel00771	-	-
Novel00772	-	-
Novel00774	-	-
Novel00775	-	-
Novel00778	-	-
Novel00779	-	-
Novel00780	-	-
Novel00783	-	-
Novel00784	-	-
Novel00787	-	-
Novel00788	-	-
Novel00791	-	-
Novel00792	-	-
Novel00794	-	-
Novel00796	-	-
Novel00802	-	-
Novel00804	-	-
Novel00805	-	-
Novel00806	-	-
Novel00807	-	-
Novel00809	-	-
Novel00810	-	-
Novel00811	-	-
Novel00813	-	-
Novel00818	-	-
Novel00819	-	-
Novel00821	-	-
Novel00822	-	-
Novel00823	-	-
Novel00825	-	-
Novel00827	-	-
Novel00828	-	-
Novel00832	-	-
Novel00833	-	-
Novel00834	-	-
Novel00835	-	-
Novel00836	-	-
Novel00837	-	-
Novel00839	-	-
Novel00840	-	-
Novel00841	-	-
Novel00842	-	-
Novel00846	-	-
Novel00847	-	-
Novel00848	-	-
Novel00849	-	-
Novel00850	-	-
Novel00853	-	-
Novel00855	-	-
Novel00856	-	-
Novel00857	-	-
Novel00860	-	-
Novel00861	-	-
Novel00865	-	-
Novel00866	-	-
Novel00867	-	-
Novel00868	-	-
Novel00870	-	-
Novel00874	-	-
Novel00877	-	-
Novel00878	-	-
Novel00879	-	-
Novel00882	-	-
Novel00883	-	-
Novel00884	-	-
Novel00885	-	-
Novel00886	-	-
Novel00889	-	-
Novel00890	-	-
Novel00894	-	-
Novel00896	-	-
Novel00898	-	-
Novel00899	-	-
Novel00909	-	-
Novel00910	-	-
Novel00913	-	-
Novel00914	-	-
Novel00919	-	-
Novel00920	-	-
Novel00922	-	-
Novel00928	-	-
Novel00932	-	-
Novel00935	-	-
Novel00936	-	-
Novel00937	-	-
Novel00938	-	-
Novel00939	-	-
Novel00940	-	-
Novel00941	-	-
Novel00943	-	-
Novel00946	-	-
Novel00950	-	-
Novel00952	-	-
Novel00956	-	-
Novel00962	-	-
Novel00963	-	-
Novel00966	-	-
Novel00967	-	-
Novel00968	-	-
Novel00970	-	-
Novel00971	-	-
Novel00974	-	-
Novel00976	-	-
Novel00979	-	-
Novel00981	-	-
Novel00982	-	-
Novel00983	-	-
Novel00984	-	-
Novel00985	-	-
Novel00987	-	-
Novel00992	-	-
Novel00993	-	-
Novel00994	-	-
Novel00995	-	-
Novel01000	-	-
Novel01002	-	-
Novel01003	-	-
Novel01004	-	-
Novel01006	-	-
Novel01008	-	-
Novel01009	-	-
Novel01011	-	-
Novel01012	-	-
Novel01013	-	-
Novel01015	-	-
Novel01016	-	-
Novel01018	-	-
Novel01019	-	-
Novel01021	-	-
Novel01022	-	-
Novel01025	-	-
Novel01026	-	-
Novel01028	-	-
Novel01032	-	-
Novel01033	-	-
Novel01035	-	-
Novel01036	-	-
Novel01041	-	-
Novel01047	-	-
Novel01049	-	-
Novel01050	-	-
Novel01051	-	-
Novel01052	-	-
Novel01053	-	-
Novel01055	-	-
Novel01056	-	-
Novel01057	-	-
Novel01058	-	-
Novel01060	-	-
Novel01065	-	-
Novel01067	-	-
Novel01070	-	-
Novel01071	-	-
Novel01073	-	-
Novel01074	-	-
Novel01075	-	-
Novel01076	-	-
Novel01077	-	-
Novel01078	-	-
Novel01080	-	-
Novel01083	-	-
Novel01086	-	-
Novel01089	-	-
Novel01090	-	-
Novel01091	-	-
Novel01093	-	-
Novel01094	-	-
Novel01097	-	-
Novel01098	-	-
Novel01100	-	-
Novel01101	-	-
Novel01102	-	-
Novel01105	-	-
Novel01106	-	-
Novel01108	-	-
Novel01109	-	-
Novel01111	-	-
Novel01112	-	-
Novel01113	-	-
Novel01117	-	-
Novel01119	-	-
Novel01120	-	-
Novel01121	-	-
Novel01123	-	-
Novel01124	-	-
Novel01126	-	-
Novel01127	-	-
Novel01129	-	-
Novel01132	-	-
Novel01137	-	-
Novel01139	-	-
Novel01140	-	-
Novel01141	-	-
Novel01144	-	-
Novel01145	-	-
Novel01146	-	-
Novel01147	-	-
Novel01148	-	-
Novel01149	-	-
Novel01153	-	-
Novel01154	-	-
Novel01155	-	-
Novel01156	-	-
Novel01157	-	-
Novel01158	-	-
Novel01159	-	-
Novel01161	-	-
Novel01162	-	-
Novel01163	-	-
Novel01169	-	-
Novel01171	-	-
Novel01172	-	-
Novel01179	-	-
Novel01180	-	-
Novel01181	-	-
Novel01184	-	-
Novel01185	-	-
Novel01189	-	-
Novel01191	-	-
Novel01196	-	-
Novel01198	-	-
Novel01201	-	-
Novel01203	-	-
Novel01205	-	-
Novel01206	-	-
Novel01208	-	-
Novel01210	-	-
Novel01212	-	-
Novel01215	-	-
Novel01216	-	-
Novel01218	-	-
Novel01221	-	-
Novel01223	-	-
Novel01226	-	-
Novel01227	-	-
Novel01230	-	-
Novel01236	-	-
Novel01238	-	-
Novel01241	-	-
Novel01242	-	-
Novel01245	-	-
Novel01250	-	-
Novel01254	-	-
Novel01255	-	-
Novel01258	-	-
Novel01259	-	-
Novel01260	-	-
Novel01262	-	-
Novel01263	-	-
Novel01264	-	-
Novel01265	-	-
Novel01266	-	-
Novel01272	-	-
Novel01273	-	-
Novel01274	-	-
Novel01277	-	-
Novel01278	-	-
Novel01279	-	-
Novel01280	-	-
Novel01282	-	-
Novel01283	-	-
Novel01284	-	-
Novel01285	-	-
Novel01286	-	-
Novel01287	-	-
Novel01288	-	-
Novel01289	-	-
Novel01290	-	-
Novel01292	-	-
Novel01293	-	-
Novel01296	-	-
Novel01297	-	-
Novel01302	-	-
Novel01303	-	-
Novel01306	-	-
Novel01308	-	-
Novel01311	-	-
Novel01315	-	-
Novel01316	-	-
Novel01317	-	-
Novel01318	-	-
Novel01319	-	-
Novel01321	-	-
Novel01322	-	-
Novel01323	-	-
Novel01324	-	-
Novel01325	-	-
Novel01326	-	-
Novel01328	-	-
Novel01331	-	-
Novel01333	-	-
Novel01334	-	-
Novel01336	-	-
Novel01338	-	-
Novel01339	-	-
Novel01340	-	-
Novel01342	-	-
Novel01344	-	-
Novel01345	-	-
Novel01347	-	-
Novel01348	-	-
Novel01350	-	-
Novel01352	-	-
Novel01353	-	-
Novel01354	-	-
Novel01358	-	-
Novel01359	-	-
Novel01363	-	-
Novel01364	-	-
Novel01365	-	-
Novel01367	-	-
Novel01370	-	-
Novel01371	-	-
Novel01372	-	-
Novel01374	-	-
Novel01375	-	-
Novel01376	-	-
Novel01377	-	-
Novel01378	-	-
Novel01379	-	-
Novel01383	-	-
Novel01384	-	-
Novel01389	-	-
Novel01392	-	-
Novel01393	-	-
Novel01394	-	-
Novel01396	-	-
Novel01397	-	-
Novel01399	-	-
Novel01400	-	-
Novel01403	-	-
Novel01404	-	-
Novel01406	-	-
Novel01408	-	-
Novel01411	-	-
Novel01414	-	-
Novel01415	-	-
Novel01418	-	-
Novel01419	-	-
Novel01420	-	-
Novel01421	-	-
Novel01423	-	-
Novel01425	-	-
Novel01435	-	-
Novel01436	-	-
Novel01437	-	-
Novel01438	-	-
Novel01439	-	-
Novel01441	-	-
Novel01442	-	-
Novel01443	-	-
Novel01445	-	-
Novel01449	-	-
Novel01450	-	-
Novel01453	-	-
Novel01454	-	-
Novel01455	-	-
Novel01456	-	-
Novel01457	-	-
Novel01461	-	-
Novel01463	-	-
Novel01464	-	-
Novel01466	-	-
Novel01467	-	-
Novel01468	-	-
Novel01470	-	-
Novel01471	-	-
Novel01472	-	-
Novel01473	-	-
Novel01474	-	-
Novel01475	-	-
Novel01477	-	-
Novel01478	-	-
Novel01481	-	-
Novel01483	-	-
Novel01484	-	-
Novel01485	-	-
Novel01486	-	-
Novel01490	-	-
Novel01492	-	-
Novel01496	-	-
Novel01499	-	-
Novel01500	-	-
Novel01501	-	-
Novel01502	-	-
Novel01503	-	-
Novel01506	-	-
Novel01507	-	-
Novel01510	-	-
Novel01512	-	-
Novel01523	-	-
Novel01526	-	-
Novel01527	-	-
Novel01528	-	-
Novel01530	-	-
Novel01531	-	-
Novel01533	-	-
Novel01534	-	-
Novel01535	-	-
Novel01536	-	-
Novel01537	-	-
Novel01538	-	-
Novel01540	-	-
Novel01544	-	-
Novel01545	-	-
Novel01546	-	-
Novel01547	-	-
Novel01551	-	-
Novel01552	-	-
Novel01553	-	-
Novel01554	-	-
Novel01555	-	-
Novel01557	-	-
Novel01559	-	-
Novel01560	-	-
Novel01561	-	-
Novel01564	-	-
Novel01565	-	-
Novel01566	-	-
Novel01568	-	-
Novel01569	-	-
Novel01570	-	-
Novel01571	-	-
Novel01572	-	-
Novel01573	-	-
Novel01575	-	-
Novel01576	-	-
Novel01577	-	-
Novel01580	-	-
Novel01585	-	-
Novel01586	-	-
Novel01587	-	-
Novel01589	-	-
Novel01590	-	-
Novel01594	-	-
Novel01600	-	-
Novel01602	-	-
Novel01608	-	-
Novel01609	-	-
Novel01612	-	-
Novel01615	-	-
Novel01624	-	-
Novel01626	-	-
Novel01633	-	-
Novel01637	-	-
Novel01638	-	-
Novel01639	-	-
Novel01640	-	-
Novel01641	-	-
Novel01642	-	-
Novel01643	-	-
Novel01644	-	-
Novel01645	-	-
Novel01648	-	-
Novel01650	-	-
Novel01651	-	-
Novel01652	-	-
Novel01654	-	-
Novel01658	-	-
Novel01659	-	-
Novel01662	-	-
Novel01664	-	-
Novel01665	-	-
Novel01671	-	-
Novel01674	-	-
Novel01676	-	-
Novel01677	-	-
Novel01678	-	-
Novel01682	-	-
Novel01685	-	-
Novel01690	-	-
Novel01691	-	-
Novel01692	-	-
Novel01693	-	-
Novel01694	-	-
Novel01695	-	-
Novel01700	-	-
Novel01702	-	-
Novel01705	-	-
Novel01706	-	-
Novel01707	-	-
Novel01711	-	-
Novel01712	-	-
Novel01713	-	-
Novel01714	-	-
Novel01715	-	-
Novel01716	-	-
Novel01717	-	-
Novel01719	-	-
Novel01720	-	-
Novel01722	-	-
Novel01723	-	-
Novel01724	-	-
Novel01726	-	-
Novel01727	-	-
Novel01728	-	-
Novel01729	-	-
Novel01732	-	-
Novel01733	-	-
Novel01736	-	-
Novel01737	-	-
Novel01738	-	-
Novel01740	-	-
Novel01744	-	-
Novel01745	-	-
Novel01748	-	-
Novel01750	-	-
Novel01752	-	-
Novel01753	-	-
Novel01754	-	-
Novel01755	-	-
Novel01757	-	-
Novel01758	-	-
Novel01759	-	-
Novel01762	-	-
Novel01763	-	-
Novel01764	-	-
Novel01765	-	-
Novel01768	-	-
Novel01772	-	-
Novel01773	-	-
Novel01774	-	-
Novel01776	-	-
Novel01777	-	-
Novel01778	-	-
Novel01782	-	-
Novel01783	-	-
Novel01784	-	-
Novel01785	-	-
Novel01786	-	-
Novel01787	-	-
Novel01789	-	-
Novel01791	-	-
Novel01792	-	-
Novel01796	-	-
Novel01797	-	-
Novel01798	-	-
Novel01801	-	-
Novel01803	-	-
Novel01804	-	-
Novel01805	-	-
Novel01807	-	-
Novel01811	-	-
Novel01812	-	-
Novel01815	-	-
Novel01817	-	-
Novel01819	-	-
Novel01822	-	-
Novel01827	-	-
Novel01832	-	-
Novel01834	-	-
Novel01835	-	-
Novel01836	-	-
Novel01837	-	-
Novel01838	-	-
Novel01839	-	-
Novel01841	-	-
Novel01842	-	-
Novel01846	-	-
Novel01848	-	-
Novel01849	-	-
Novel01850	-	-
Novel01852	-	-
Novel01855	-	-
Novel01858	-	-
Novel01860	-	-
Novel01862	-	-
Novel01865	-	-
Novel01867	-	-
Novel01868	-	-
Novel01870	-	-
Novel01876	-	-
Novel01879	-	-
Novel01880	-	-
Novel01881	-	-
Novel01882	-	-
Novel01883	-	-
Novel01884	-	-
Novel01885	-	-
Novel01886	-	-
Novel01890	-	-
Novel01891	-	-
Novel01892	-	-
Novel01896	-	-
Novel01898	-	-
Novel01899	-	-
Novel01900	-	-
Novel01903	-	-
Novel01904	-	-
Novel01905	-	-
Novel01907	-	-
Novel01909	-	-
Novel01911	-	-
Novel01912	-	-
Novel01913	-	-
Novel01915	-	-
Novel01917	-	-
Novel01918	-	-
Novel01919	-	-
Novel01921	-	-
Novel01922	-	-
Novel01924	-	-
Novel01925	-	-
Novel01926	-	-
Novel01927	-	-
Novel01928	-	-
Novel01930	-	-
Novel01932	-	-
Novel01937	-	-
Novel01938	-	-
Novel01942	-	-
Novel01947	-	-
Novel01948	-	-
Novel01949	-	-
Novel01952	-	-
Novel01954	-	-
Novel01955	-	-
Novel01956	-	-
Novel01959	-	-
Novel01960	-	-
Novel01967	-	-
Novel01968	-	-
Novel01969	-	-
Novel01970	-	-
Novel01972	-	-
Novel01974	-	-
Novel01975	-	-
Novel01976	-	-
Novel01978	-	-
Novel01980	-	-
Novel01981	-	-
Novel01984	-	-
Novel01985	-	-
Novel01987	-	-
Novel01989	-	-
Novel01990	-	-
Novel01992	-	-
Novel01993	-	-
Novel01994	-	-
Novel01996	-	-
Novel01998	-	-
Novel02001	-	-
Novel02002	-	-
Novel02005	-	-
Novel02006	-	-
Novel02008	-	-
Novel02009	-	-
Novel02013	-	-
Novel02015	-	-
Novel02016	-	-
Novel02017	-	-
Novel02021	-	-
Novel02023	-	-
Novel02025	-	-
Novel02030	-	-
Novel02032	-	-
Novel02034	-	-
Novel02035	-	-
Novel02036	-	-
Novel02037	-	-
Novel02038	-	-
Novel02039	-	-
Novel02040	-	-
Novel02041	-	-
Novel02042	-	-
Novel02044	-	-
Novel02046	-	-
Novel02049	-	-
Novel02050	-	-
Novel02053	-	-
Novel02054	-	-
Novel02055	-	-
Novel02058	-	-
Novel02059	-	-
Novel02060	-	-
Novel02061	-	-
Novel02063	-	-
Novel02064	-	-
Novel02065	-	-
Novel02066	-	-
Novel02067	-	-
Novel02072	-	-
Novel02073	-	-
Novel02076	-	-
Novel02078	-	-
Novel02079	-	-
Novel02080	-	-
Novel02081	-	-
Novel02082	-	-
Novel02084	-	-
Novel02085	-	-
Novel02088	-	-
Novel02090	-	-
Novel02091	-	-
Novel02096	-	-
Novel02097	-	-
Novel02099	-	-
Novel02101	-	-
Novel02102	-	-
Novel02103	-	-
Novel02104	-	-
Novel02105	-	-
Novel02110	-	-
Novel02111	-	-
Novel02114	-	-
Novel02115	-	-
Novel02119	-	-
Novel02120	-	-
Novel02121	-	-
Novel02124	-	-
Novel02126	-	-
Novel02127	-	-
Novel02129	-	-
Novel02130	-	-
Novel02131	-	-
Novel02132	-	-
Novel02133	-	-
Novel02134	-	-
Novel02135	-	-
Novel02136	-	-
Novel02137	-	-
Novel02139	-	-
Novel02143	-	-
Novel02144	-	-
Novel02145	-	-
Novel02146	-	-
Novel02148	-	-
Novel02150	-	-
Novel02151	-	-
Novel02152	-	-
Novel02155	-	-
Novel02156	-	-
Novel02157	-	-
Novel02158	-	-
Novel02160	-	-
Novel02161	-	-
Novel02164	-	-
Novel02166	-	-
Novel02169	-	-
Novel02170	-	-
Novel02171	-	-
Novel02172	-	-
Novel02173	-	-
Novel02175	-	-
Novel02176	-	-
Novel02179	-	-
Novel02181	-	-
Novel02182	-	-
Novel02183	-	-
Novel02184	-	-
Novel02185	-	-
Novel02187	-	-
Novel02188	-	-
Novel02190	-	-
Novel02191	-	-
Novel02192	-	-
Novel02193	-	-
Novel02194	-	-
Novel02196	-	-
Novel02197	-	-
Novel02198	-	-
Novel02200	-	-
Novel02201	-	-
Novel02204	-	-
Novel02206	-	-
Novel02208	-	-
Novel02209	-	-
Novel02211	-	-
Novel02213	-	-
Novel02216	-	-
Novel02217	-	-
Novel02220	-	-
Novel02221	-	-
Novel02222	-	-
Novel02223	-	-
Novel02224	-	-
Novel02226	-	-
Novel02228	-	-
Novel02229	-	-
Novel02230	-	-
Novel02231	-	-
Novel02232	-	-
Novel02236	-	-
Novel02238	-	-
Novel02239	-	-
Novel02240	-	-
Novel02241	-	-
Novel02246	-	-
Novel02248	-	-
Novel02249	-	-
Novel02250	-	-
Novel02252	-	-
Novel02253	-	-
Novel02257	-	-
Novel02258	-	-
Novel02259	-	-
Novel02261	-	-
Novel02262	-	-
Novel02263	-	-
Novel02264	-	-
Novel02265	-	-
Novel02266	-	-
Novel02268	-	-
Novel02271	-	-
Novel02273	-	-
Novel02274	-	-
Novel02275	-	-
Novel02276	-	-
Novel02277	-	-
Novel02278	-	-
Novel02279	-	-
Novel02281	-	-
Novel02284	-	-
Novel02286	-	-
Novel02287	-	-
Novel02290	-	-
Novel02291	-	-
Novel02293	-	-
Novel02294	-	-
Novel02295	-	-
Novel02298	-	-
Novel02299	-	-
Novel02301	-	-
Novel02302	-	-
Novel02303	-	-
Novel02306	-	-
Novel02308	-	-
Novel02312	-	-
Novel02313	-	-
Novel02314	-	-
Novel02316	-	-
Novel02319	-	-
Novel02320	-	-
Novel02322	-	-
Novel02324	-	-
Novel02325	-	-
Novel02328	-	-
Novel02331	-	-
Novel02332	-	-
Novel02334	-	-
Novel02338	-	-
Novel02341	-	-
Novel02343	-	-
Novel02344	-	-
Novel02345	-	-
Novel02348	-	-
Novel02349	-	-
Novel02350	-	-
Novel02351	-	-
Novel02352	-	-
Novel02353	-	-
Novel02355	-	-
Novel02357	-	-
Novel02359	-	-
Novel02360	-	-
Novel02361	-	-
Novel02362	-	-
Novel02364	-	-
Novel02366	-	-
Novel02368	-	-
Novel02369	-	-
Novel02370	-	-
Novel02371	-	-
Novel02372	-	-
Novel02374	-	-
Novel02375	-	-
Novel02377	-	-
Novel02378	-	-
Novel02382	-	-
Novel02392	-	-
Novel02393	-	-
Novel02394	-	-
Novel02396	-	-
Novel02397	-	-
Novel02398	-	-
Novel02399	-	-
Novel02401	-	-
Novel02404	-	-
Novel02405	-	-
Novel02406	-	-
Novel02408	-	-
Novel02409	-	-
Novel02410	-	-
Novel02411	-	-
Novel02413	-	-
Novel02414	-	-
Novel02418	-	-
Novel02419	-	-
Novel02421	-	-
Novel02422	-	-
Novel02425	-	-
Novel02426	-	-
Novel02427	-	-
Novel02429	-	-
Novel02430	-	-
Novel02431	-	-
Novel02432	-	-
Novel02433	-	-
Novel02434	-	-
Novel02435	-	-
Novel02436	-	-
Novel02438	-	-
Novel02439	-	-
Novel02440	-	-
Novel02441	-	-
Novel02442	-	-
Novel02444	-	-
Novel02445	-	-
Novel02447	-	-
Novel02449	-	-
Novel02450	-	-
Novel02453	-	-
Novel02456	-	-
Novel02458	-	-
Novel02459	-	-
Novel02461	-	-
Novel02462	-	-
Novel02464	-	-
Novel02465	-	-
Novel02466	-	-
Novel02468	-	-
Novel02469	-	-
Novel02470	-	-
Novel02471	-	-
Novel02475	-	-
Novel02477	-	-
Novel02478	-	-
Novel02484	-	-
Novel02485	-	-
Novel02486	-	-
Novel02489	-	-
Novel02491	-	-
Novel02494	-	-
Novel02496	-	-
Novel02497	-	-
Novel02498	-	-
Novel02501	-	-
Novel02504	-	-
Novel02505	-	-
Novel02507	-	-
Novel02508	-	-
Novel02513	-	-
Novel02514	-	-
Novel02515	-	-
Novel02516	-	-
Novel02517	-	-
Novel02521	-	-
Novel02523	-	-
Novel02524	-	-
Novel02527	-	-
Novel02530	-	-
Novel02532	-	-
Novel02533	-	-
Novel02534	-	-
Novel02536	-	-
Novel02537	-	-
Novel02540	-	-
Novel02542	-	-
Novel02544	-	-
Novel02546	-	-
Novel02547	-	-
Novel02548	-	-
Novel02549	-	-
Novel02550	-	-
Novel02553	-	-
Novel02554	-	-
Novel02555	-	-
Novel02556	-	-
Novel02557	-	-
Novel02560	-	-
Novel02561	-	-
Novel02562	-	-
Novel02567	-	-
Novel02568	-	-
Novel02574	-	-
Novel02577	-	-
Novel02578	-	-
Novel02579	-	-
Novel02580	-	-
Novel02581	-	-
Novel02586	-	-
Novel02587	-	-
Novel02588	-	-
Novel02589	-	-
Novel02591	-	-
Novel02594	-	-
Novel02595	-	-
Novel02600	-	-
Novel02601	-	-
Novel02604	-	-
Novel02606	-	-
Novel02607	-	-
Novel02611	-	-
Novel02612	-	-
Novel02615	-	-
Novel02618	-	-
Novel02620	-	-
Novel02621	-	-
Novel02622	-	-
Novel02623	-	-
Novel02624	-	-
Novel02625	-	-
Novel02628	-	-
Novel02629	-	-
Novel02631	-	-
Novel02633	-	-
Novel02634	-	-
Novel02638	-	-
Novel02640	-	-
Novel02641	-	-
Novel02642	-	-
Novel02645	-	-
Novel02649	-	-
Novel02650	-	-
Novel02651	-	-
Novel02653	-	-
Novel02657	-	-
Novel02659	-	-
Novel02660	-	-
Novel02661	-	-
Novel02663	-	-
Novel02664	-	-
Novel02665	-	-
Novel02667	-	-
Novel02669	-	-
Novel02674	-	-
Novel02675	-	-
Novel02679	-	-
Novel02681	-	-
Novel02684	-	-
Novel02685	-	-
Novel02688	-	-
Novel02691	-	-
Novel02692	-	-
Novel02693	-	-
Novel02694	-	-
Novel02697	-	-
Novel02701	-	-
Novel02702	-	-
Novel02704	-	-
Novel02708	-	-
Novel02709	-	-
Novel02710	-	-
Novel02711	-	-
Novel02714	-	-
Novel02716	-	-
Novel02719	-	-
Novel02720	-	-
Novel02721	-	-
Novel02722	-	-
Novel02723	-	-
Novel02724	-	-
Novel02727	-	-
Novel02729	-	-
Novel02731	-	-
Novel02732	-	-
Novel02733	-	-
Novel02734	-	-
Novel02736	-	-
Novel02738	-	-
Novel02739	-	-
Novel02740	-	-
Novel02742	-	-
Novel02743	-	-
Novel02744	-	-
Novel02745	-	-
Novel02746	-	-
Novel02748	-	-
Novel02755	-	-
Novel02757	-	-
Novel02758	-	-
Novel02759	-	-
Novel02760	-	-
Novel02762	-	-
Novel02763	-	-
Novel02764	-	-
Novel02765	-	-
Novel02766	-	-
Novel02767	-	-
Novel02772	-	-
Novel02773	-	-
Novel02774	-	-
Novel02775	-	-
Novel02776	-	-
Novel02778	-	-
Novel02779	-	-
Novel02781	-	-
Novel02783	-	-
Novel02786	-	-
Novel02788	-	-
Novel02789	-	-
Novel02790	-	-
Novel02791	-	-
Novel02792	-	-
Novel02793	-	-
Novel02795	-	-
Novel02796	-	-
Novel02798	-	-
Novel02800	-	-
Novel02801	-	-
Novel02802	-	-
Novel02805	-	-
Novel02807	-	-
Novel02810	-	-
Novel02811	-	-
Novel02814	-	-
Novel02815	-	-
Novel02816	-	-
Novel02820	-	-
Novel02821	-	-
Novel02822	-	-
Novel02823	-	-
Novel02824	-	-
Novel02825	-	-
Novel02829	-	-
Novel02831	-	-
Novel02832	-	-
Novel02833	-	-
Novel02836	-	-
Novel02837	-	-
Novel02838	-	-
Novel02839	-	-
Novel02841	-	-
Novel02842	-	-
Novel02844	-	-
Novel02846	-	-
Novel02849	-	-
Novel02850	-	-
Novel02851	-	-
Novel02853	-	-
Novel02854	-	-
Novel02855	-	-
Novel02856	-	-
Novel02857	-	-
Novel02858	-	-
Novel02859	-	-
Novel02860	-	-
Novel02862	-	-
Novel02863	-	-
Novel02864	-	-
Novel02865	-	-
Novel02867	-	-
Novel02870	-	-
Novel02871	-	-
Novel02873	-	-
Novel02874	-	-
Novel02875	-	-
Novel02877	-	-
Novel02878	-	-
Novel02879	-	-
Novel02881	-	-
Novel02882	-	-
Novel02883	-	-
Novel02885	-	-
Novel02889	-	-
Novel02890	-	-
Novel02891	-	-
Novel02893	-	-
Novel02894	-	-
Novel02895	-	-
Novel02898	-	-
Novel02899	-	-
Novel02900	-	-
Novel02901	-	-
Novel02902	-	-
Novel02903	-	-
Novel02904	-	-
Novel02905	-	-
Novel02906	-	-
Novel02908	-	-
Novel02909	-	-
Novel02913	-	-
Novel02915	-	-
Novel02917	-	-
Novel02919	-	-
Novel02921	-	-
Novel02923	-	-
Novel02925	-	-
Novel02928	-	-
Novel02930	-	-
Novel02932	-	-
Novel02934	-	-
Novel02937	-	-
Novel02938	-	-
Novel02939	-	-
Novel02940	-	-
Novel02941	-	-
Novel02942	-	-
Novel02945	-	-
Novel02947	-	-
Novel02948	-	-
Novel02950	-	-
Novel02952	-	-
Novel02953	-	-
Novel02954	-	-
Novel02955	-	-
Novel02956	-	-
Novel02957	-	-
Novel02964	-	-
Novel02966	-	-
Novel02967	-	-
Novel02968	-	-
Novel02969	-	-
Novel02970	-	-
Novel02971	-	-
Novel02972	-	-
Novel02974	-	-
Novel02976	-	-
Novel02977	-	-
Novel02978	-	-
Novel02981	-	-
Novel02982	-	-
Novel02985	-	-
Novel02989	-	-
Novel02991	-	-
Novel02993	-	-
Novel02995	-	-
Novel02998	-	-
Novel02999	-	-
Novel03005	-	-
Novel03006	-	-
Novel03007	-	-
Novel03009	-	-
Novel03010	-	-
Novel03012	-	-
Novel03013	-	-
Novel03014	-	-
Novel03017	-	-
Novel03018	-	-
Novel03019	-	-
Novel03022	-	-
Novel03023	-	-
Novel03024	-	-
Novel03025	-	-
Novel03027	-	-
Novel03029	-	-
Novel03031	-	-
Novel03035	-	-
Novel03036	-	-
Novel03037	-	-
Novel03038	-	-
Novel03040	-	-
Novel03041	-	-
Novel03042	-	-
Novel03043	-	-
Novel03044	-	-
Novel03050	-	-
Novel03051	-	-
Novel03052	-	-
Novel03053	-	-
Novel03054	-	-
Novel03055	-	-
Novel03063	-	-
Novel03064	-	-
Novel03066	-	-
Novel03067	-	-
Novel03068	-	-
Novel03069	-	-
Novel03075	-	-
Novel03076	-	-
Novel03079	-	-
Novel03080	-	-
Novel03081	-	-
Novel03083	-	-
Novel03084	-	-
Novel03086	-	-
Novel03087	-	-
Novel03088	-	-
Novel03089	-	-
Novel03090	-	-
Novel03093	-	-
Novel03094	-	-
Novel03097	-	-
Novel03098	-	-
Novel03100	-	-
Novel03101	-	-
Novel03103	-	-
Novel03107	-	-
Novel03109	-	-
Novel03111	-	-
Novel03113	-	-
Novel03114	-	-
Novel03118	-	-
Novel03119	-	-
Novel03120	-	-
Novel03121	-	-
Novel03125	-	-
Novel03126	-	-
Novel03127	-	-
Novel03128	-	-
Novel03130	-	-
Novel03132	-	-
Novel03133	-	-
Novel03134	-	-
Novel03135	-	-
Novel03140	-	-
Novel03141	-	-
Novel03142	-	-
Novel03143	-	-
Novel03144	-	-
Novel03145	-	-
Novel03148	-	-
Novel03152	-	-
Novel03153	-	-
Novel03155	-	-
Novel03156	-	-
Novel03157	-	-
Novel03158	-	-
Novel03162	-	-
Novel03164	-	-
Novel03166	-	-
Novel03167	-	-
Novel03170	-	-
Novel03171	-	-
Novel03172	-	-
Novel03173	-	-
Novel03174	-	-
Novel03175	-	-
Novel03176	-	-
Novel03178	-	-
Novel03179	-	-
Novel03181	-	-
Novel03182	-	-
Novel03183	-	-
Novel03184	-	-
Novel03186	-	-
Novel03190	-	-
Novel03191	-	-
Novel03192	-	-
Novel03194	-	-
Novel03195	-	-
Novel03196	-	-
Novel03198	-	-
Novel03200	-	-
Novel03201	-	-
Novel03203	-	-
Novel03204	-	-
Novel03208	-	-
Novel03212	-	-
Novel03215	-	-
Novel03217	-	-
Novel03220	-	-
Novel03222	-	-
Novel03223	-	-
Novel03224	-	-
Novel03227	-	-
Novel03228	-	-
Novel03230	-	-
Novel03233	-	-
Novel03234	-	-
Novel03237	-	-
Novel03238	-	-
Novel03240	-	-
Novel03245	-	-
Novel03246	-	-
Novel03247	-	-
Novel03249	-	-
Novel03251	-	-
Novel03252	-	-
Novel03253	-	-
Novel03254	-	-
Novel03255	-	-
Novel03257	-	-
Novel03258	-	-
Novel03262	-	-
Novel03265	-	-
Novel03267	-	-
Novel03268	-	-
Novel03269	-	-
Novel03271	-	-
Novel03272	-	-
Novel03276	-	-
Novel03277	-	-
Novel03278	-	-
Novel03279	-	-
Novel03280	-	-
Novel03281	-	-
Novel03282	-	-
Novel03283	-	-
Novel03285	-	-
Novel03287	-	-
Novel03289	-	-
Novel03291	-	-
Novel03294	-	-
Novel03297	-	-
Novel03298	-	-
Novel03299	-	-
Novel03301	-	-
Novel03302	-	-
Novel03303	-	-
Novel03304	-	-
Novel03305	-	-
Novel03307	-	-
Novel03311	-	-
Novel03312	-	-
Novel03313	-	-
Novel03317	-	-
Novel03320	-	-
Novel03321	-	-
Novel03323	-	-
Novel03324	-	-
Novel03326	-	-
Novel03327	-	-
Novel03328	-	-
Novel03329	-	-
Novel03331	-	-
Novel03332	-	-
Novel03335	-	-
Novel03336	-	-
Novel03338	-	-
Novel03339	-	-
Novel03340	-	-
Novel03342	-	-
Novel03343	-	-
Novel03346	-	-
Novel03347	-	-
Novel03350	-	-
Novel03352	-	-
Novel03353	-	-
Novel03354	-	-
Novel03355	-	-
Novel03357	-	-
Novel03358	-	-
Novel03359	-	-
Novel03360	-	-
Novel03361	-	-
Novel03364	-	-
Novel03367	-	-
Novel03371	-	-
Novel03372	-	-
Novel03375	-	-
Novel03376	-	-
Novel03377	-	-
Novel03378	-	-
Novel03379	-	-
Novel03382	-	-
Novel03384	-	-
Novel03387	-	-
Novel03388	-	-
Novel03389	-	-
Novel03390	-	-
Novel03393	-	-
Novel03394	-	-
Novel03396	-	-
Novel03398	-	-
Novel03399	-	-
Novel03400	-	-
Novel03401	-	-
Novel03402	-	-
Novel03404	-	-
Novel03405	-	-
Novel03406	-	-
Novel03407	-	-
Novel03408	-	-
Novel03409	-	-
Novel03412	-	-
Novel03413	-	-
Novel03415	-	-
Novel03418	-	-
Novel03420	-	-
Novel03423	-	-
Novel03424	-	-
Novel03425	-	-
Novel03427	-	-
Novel03428	-	-
Novel03432	-	-
Novel03433	-	-
Novel03438	-	-
Novel03439	-	-
Novel03440	-	-
Novel03441	-	-
Novel03442	-	-
Novel03443	-	-
Novel03444	-	-
Novel03446	-	-
Novel03448	-	-
Novel03449	-	-
Novel03450	-	-
Novel03452	-	-
Novel03456	-	-
Novel03457	-	-
Novel03458	-	-
Novel03459	-	-
Novel03460	-	-
Novel03461	-	-
Novel03462	-	-
Novel03463	-	-
Novel03465	-	-
Novel03467	-	-
Novel03468	-	-
Novel03470	-	-
Novel03471	-	-
Novel03473	-	-
Novel03474	-	-
Novel03475	-	-
Novel03476	-	-
Novel03478	-	-
Novel03479	-	-
Novel03481	-	-
Novel03482	-	-
Novel03483	-	-
Novel03484	-	-
Novel03486	-	-
Novel03487	-	-
Novel03488	-	-
Novel03489	-	-
Novel03492	-	-
Novel03494	-	-
Novel03495	-	-
Novel03500	-	-
Novel03502	-	-
Novel03505	-	-
Novel03506	-	-
Novel03507	-	-
Novel03509	-	-
Novel03511	-	-
Novel03512	-	-
Novel03513	-	-
Novel03515	-	-
Novel03517	-	-
Novel03518	-	-
Novel03519	-	-
Novel03520	-	-
Novel03521	-	-
Novel03525	-	-
Novel03527	-	-
Novel03528	-	-
Novel03529	-	-
Novel03530	-	-
Novel03532	-	-
Novel03534	-	-
Novel03537	-	-
Novel03538	-	-
Novel03540	-	-
Novel03542	-	-
Novel03543	-	-
Novel03544	-	-
Novel03545	-	-
Novel03546	-	-
Novel03547	-	-
Novel03549	-	-
Novel03551	-	-
Novel03553	-	-
Novel03554	-	-
Novel03556	-	-
Novel03557	-	-
Novel03558	-	-
Novel03559	-	-
Novel03561	-	-
Novel03562	-	-
Novel03563	-	-
Novel03566	-	-
Novel03567	-	-
[truncated: 18,595 more rows]

## Sheet: N0_65_RvsN1_65_R
Gene_id	readcount_N0_65_R	readcount_N1_65_R	log2FoldChange	pval	padj	Gene name	Gene description
ENSRNA049459756	2.63996	23.8414	-3.1749	0.0010666	0.014808	U6	U6 spliceosomal RNA
ENSRNA049461575	4.44097	79.369	-4.1596	1.0245e-10	1.7091e-08	U1	U1 spliceosomal RNA
Novel00016	437.566	204.229	1.0993	0.00026067	0.0047457	-	-
Novel00042	240.196	108.11	1.1517	0.00068603	0.010444	-	-
Novel00068	26.3454	174.134	-2.7246	3.7598e-11	6.8884e-09	-	-
Novel00076	195.522	571.609	-1.5477	0.0031085	0.034057	-	-
Novel00116	82.2141	13.5268	2.6036	9.0465e-07	4.3844e-05	-	-
Novel00130	114.542	32.8488	1.802	4.2938e-05	0.0010853	-	-
Novel00146	33.1434	2.99433	3.4684	6.3912e-05	0.0015118	-	-
Novel00148	99.5939	25.732	1.9525	0.0030226	0.033326	-	-
Novel00168	37.9005	8.14539	2.2182	0.0017711	0.022101	-	-
Novel00204	16.0201	1.08993	3.8776	0.0032627	0.035247	-	-
Novel00211	279.994	145.905	0.94037	0.0037006	0.038546	-	-
Novel00226	140.294	37.0808	1.9197	4.0325e-06	0.00015344	-	-
Novel00248	21.4388	76.1455	-1.8285	0.00023987	0.0044229	-	-
Novel00326	86.8832	30.8555	1.4936	0.0015539	0.01994	-	-
Novel00327	154.903	49.892	1.6345	0.0035299	0.037171	-	-
Novel00332	5.89658	152.742	-4.6951	5.3855e-07	2.7756e-05	-	-
Novel00374	199.551	97.2987	1.0363	0.0032019	0.034767	-	-
Novel00376	71.4277	19.0297	1.9082	0.00032976	0.0057239	-	-
Novel00388	399.22	762.482	-0.93352	0.0012421	0.016675	-	-
Novel00434	0	20.0025	#NAME?	0.0025167	0.028923	-	-
Novel00473	33.1842	3.64041	3.1883	0.00017173	0.0033641	-	-
Novel00507	251.356	588.584	-1.2275	1.8327e-05	0.00053737	-	-
Novel00599	1433.36	609.52	1.2337	0.0008483	0.012286	-	-
Novel00606	344.85	65.1222	2.4047	0.00083566	0.012161	-	-
Novel00607	2187.47	1276.67	0.77688	0.0034012	0.036249	-	-
Novel00650	406.081	213.056	0.93054	0.0021246	0.025354	-	-
Novel00659	258.913	847.777	-1.7112	7.9228e-05	0.0018158	-	-
Novel00660	9.442	68.3845	-2.8565	1.0203e-06	4.8556e-05	-	-
Novel00664	569.387	992.512	-0.80168	0.0027479	0.03104	-	-
Novel00680	158.74	837.487	-2.3994	0.00045402	0.0074562	-	-
Novel00691	2312.75	7607.23	-1.7178	0.00044908	0.0074059	-	-
Novel00727	16.4751	275.962	-4.0661	7.9519e-05	0.0018185	-	-
Novel00732	86.9724	187.48	-1.1081	0.0015735	0.020151	-	-
Novel00736	1153.82	2117.87	-0.87619	0.0015859	0.020285	-	-
Novel00768	86.1077	14.6718	2.5531	1.1574e-06	5.4109e-05	-	-
Novel00784	244.945	93.0809	1.3959	4.1821e-05	0.001061	-	-
Novel00849	381.527	190.397	1.0028	0.00098238	0.013814	-	-
Novel00898	2.40833	42.3703	-4.1369	0.00010553	0.002257	-	-
Novel00936	25.5742	3.28733	2.9597	0.001545	0.019851	-	-
Novel00970	343.953	112.359	1.6141	5.299e-07	2.7399e-05	-	-
Novel00974	55.1213	16.4347	1.7459	0.0023353	0.027223	-	-
Novel00981	992.315	423.254	1.2293	0.00050923	0.0082015	-	-
Novel00993	5.05763	38.1607	-2.9156	0.00010709	0.0022816	-	-
Novel00995	40.0726	9.79182	2.033	0.0031273	0.034239	-	-
Novel01019	62.7448	20.5096	1.6132	0.0029524	0.032743	-	-
Novel01033	538.213	293.062	0.87697	0.0024814	0.028589	-	-
Novel01041	741.703	241.27	1.6202	0.0037548	0.038925	-	-
Novel01086	5.33824	44.4361	-3.0573	0.0020325	0.024579	-	-
Novel01185	173.038	51.8416	1.7389	0.00016342	0.0032193	-	-
Novel01264	12.6888	0.366234	5.1146	0.003164	0.034486	-	-
Novel01266	0	23.6799	#NAME?	0.0007859	0.011554	-	-
Novel01288	1553.76	2630	-0.7593	0.0030522	0.033591	-	-
Novel01289	911.643	1663.28	-0.86749	0.0030555	0.033616	-	-
Novel01318	29.1213	110.907	-1.9292	1.4025e-05	0.00042662	-	-
Novel01328	389.846	183.496	1.0872	0.00039856	0.0067304	-	-
Novel01352	2.95734	38.502	-3.7026	0.0035237	0.037171	-	-
Novel01365	2857.44	1700.18	0.74903	0.0034792	0.036894	-	-
Novel01389	47.5066	4.38351	3.438	3.0265e-06	0.00012161	-	-
Novel01464	45.5888	130.181	-1.5138	0.00015784	0.0031354	-	-
Novel01471	7.08969	70.1674	-3.307	3.5295e-08	2.7022e-06	-	-
Novel01477	185.054	54.6392	1.7599	3.1946e-06	0.00012657	-	-
Novel01481	59.8124	167.762	-1.4879	0.00097657	0.013739	-	-
Novel01528	102.285	35.6641	1.52	0.00062312	0.0096721	-	-
Novel01530	131.457	248.866	-0.92077	0.0050172	0.048766	-	-
Novel01566	1264.85	734.876	0.78339	0.003397	0.036229	-	-
Novel01568	19.737	2.17986	3.1786	0.0036854	0.038438	-	-
Novel01569	86.4771	19.0572	2.182	1.633e-05	0.00048711	-	-
Novel01573	63.8096	156.168	-1.2913	0.000633	0.0097967	-	-
Novel01586	787.259	380.33	1.0496	0.00033899	0.0058618	-	-
Novel01641	33.2338	6.90142	2.2677	0.0030962	0.033958	-	-
Novel01650	74.9337	27.6646	1.4376	0.0038908	0.039949	-	-
Novel01652	490.356	201.687	1.2817	1.6484e-05	0.00049058	-	-
Novel01664	24.4872	111.596	-2.1882	0.00030121	0.0053575	-	-
Novel01694	188.265	84.4035	1.1574	0.0012633	0.016916	-	-
Novel01732	14.2943	93.7723	-2.7137	5.9069e-06	0.00020757	-	-
Novel01762	448.437	884.7	-0.98028	0.00032228	0.0056312	-	-
Novel01763	105.892	12.9571	3.0308	1.954e-07	1.173e-05	-	-
Novel01837	10.2606	41.7486	-2.0246	0.0020804	0.024953	-	-
Novel01849	25.9078	198.087	-2.9347	0.00043729	0.0072571	-	-
Novel01868	435.791	213.199	1.0314	0.0010681	0.014816	-	-
Novel01949	86.323	31.3207	1.4626	0.0031539	0.034437	-	-
Novel01967	12.3591	48.7107	-1.9787	0.0011815	0.016059	-	-
Novel01989	98.1578	17.0438	2.5259	3.0218e-07	1.6922e-05	-	-
Novel01992	299.957	71.4483	2.0698	1.7543e-09	2.0594e-07	-	-
Novel02015	1.16567	15.0499	-3.6905	0.0047941	0.047044	-	-
Novel02058	604.789	267.226	1.1784	0.0021524	0.025618	-	-
Novel02066	174.926	59.2625	1.5616	7.0553e-05	0.0016407	-	-
Novel02088	133.32	34.345	1.9567	2.0617e-05	0.00059192	-	-
Novel02171	510.765	1096.37	-1.102	3.9216e-05	0.0010055	-	-
Novel02183	84.3686	18.2371	2.2098	1.694e-05	0.00050279	-	-
Novel02187	193.347	566.388	-1.5506	1.2682e-07	8.2914e-06	-	-
Novel02201	203.039	557.218	-1.4565	6.1602e-07	3.119e-05	-	-
Novel02216	96.2381	201.23	-1.0642	0.001992	0.024163	-	-
Novel02217	628.327	2768.32	-2.1394	3.8898e-06	0.0001489	-	-
Novel02226	630.919	1353.21	-1.1009	3.4055e-05	0.00089354	-	-
Novel02287	15.5306	52.713	-1.763	0.0028938	0.032262	-	-
Novel02293	49.395	149.695	-1.5996	4.4898e-05	0.001125	-	-
Novel02322	0.27946	18.2553	-6.0295	8.1312e-05	0.0018488	-	-
Novel02328	45.8147	11.6944	1.97	0.0020702	0.02491	-	-
Novel02410	58.3319	158.513	-1.4422	0.00015126	0.0030244	-	-
Novel02419	10049.8	3892.55	1.3684	6.1346e-08	4.3892e-06	-	-
Novel02436	247.85	74.4214	1.7357	6.9672e-07	3.4887e-05	-	-
Novel02445	30.3599	2.9211	3.3776	0.00018812	0.0036403	-	-
Novel02465	41.3182	5.44526	2.9237	0.0003163	0.005545	-	-
Novel02486	439.38	241.924	0.86091	0.0038834	0.039925	-	-
Novel02540	623.833	114.275	2.4487	1.3768e-15	8.0815e-13	-	-
Novel02555	9.36501	46.5083	-2.3121	0.0029219	0.032484	-	-
Novel02568	313.725	975.292	-1.6363	0.00054583	0.008672	-	-
Novel02581	10.2897	70.5029	-2.7765	2.7229e-05	0.00074338	-	-
Novel02587	180.188	64.0323	1.4926	5.8425e-05	0.0013976	-	-
Novel02588	1412.38	757.117	0.89954	0.00070692	0.01066	-	-
Novel02651	579.643	1421.42	-1.2941	1.0884e-06	5.1412e-05	-	-
Novel02659	1047.88	370.142	1.5013	6.2162e-08	4.4276e-06	-	-
Novel02684	64.7343	19.6626	1.7191	0.0015096	0.019519	-	-
Novel02731	61.8016	4.9075	3.6546	0.00012538	0.002589	-	-
Novel02733	182.413	501.037	-1.4577	8.3452e-06	0.00027785	-	-
Novel02766	3.8832	25.8979	-2.7375	0.0018528	0.022832	-	-
Novel02793	1149.08	3445	-1.584	5.2141e-06	0.00018759	-	-
Novel02800	64.2022	155.25	-1.2739	0.00070984	0.010688	-	-
Novel02822	338.444	1501.53	-2.1494	2.0608e-05	0.00059192	-	-
Novel02824	271.334	687.873	-1.3421	0.0017911	0.022249	-	-
Novel02844	367.047	1308.76	-1.8342	0.0038399	0.039619	-	-
Novel02856	1019.11	3059.3	-1.5859	9.3369e-09	8.3836e-07	-	-
Novel02857	371.095	796.354	-1.1016	0.0036126	0.037815	-	-
Novel02862	18.5258	56.8047	-1.6165	0.0035442	0.037296	-	-
Novel02875	750.149	253.018	1.5679	1.12e-05	0.00035191	-	-
Novel02901	136.696	43.8012	1.6419	6.2563e-05	0.0014843	-	-
Novel02953	10.6345	41.6353	-1.969	0.0026428	0.0301	-	-
Novel03012	181.648	619.62	-1.7702	1.7218e-09	2.044e-07	-	-
Novel03025	392.363	1210.59	-1.6254	9.1733e-09	8.2837e-07	-	-
Novel03052	1.69601	48.4678	-4.8368	5.286e-09	5.2688e-07	-	-
Novel03053	36.4793	618.018	-4.0825	1.0526e-09	1.3358e-07	-	-
Novel03067	0.298708	103.15	-8.4318	1.3517e-07	8.7078e-06	-	-
Novel03090	622.558	2854.83	-2.1971	0.00026844	0.0048704	-	-
Novel03132	49.5123	13.4585	1.8793	0.002289	0.026841	-	-
Novel03134	57.9235	19.6714	1.5581	0.0051699	0.049942	-	-
Novel03140	386.234	193.105	1.0001	0.0010928	0.01506	-	-
Novel03148	66.9163	324.869	-2.2794	2.0373e-11	4.0613e-09	-	-
Novel03155	13.6327	229.103	-4.0709	1.4853e-07	9.4441e-06	-	-
Novel03156	193.004	702.344	-1.8635	1.1837e-08	1.0335e-06	-	-
Novel03158	190.174	79.0553	1.2664	0.00040844	0.0068642	-	-
Novel03182	592.531	2121.79	-1.8403	4.8757e-12	1.1533e-09	-	-
Novel03183	472.931	2551.72	-2.4318	3.7409e-19	4.5604e-16	-	-
Novel03198	1106.12	567.288	0.96335	0.00040528	0.0068292	-	-
Novel03220	1477.33	4599.29	-1.6384	1.3844e-08	1.1923e-06	-	-
Novel03222	7.82945	43.3468	-2.4689	0.00023038	0.0043005	-	-
Novel03281	147.405	38.4374	1.9392	0.00014774	0.0029656	-	-
Novel03291	2051.42	859.027	1.2559	1.8249e-06	7.9343e-05	-	-
Novel03313	1.2135	27.3159	-4.4925	1.5196e-05	0.00045829	-	-
Novel03320	62.5266	21.1407	1.5644	0.0038752	0.039866	-	-
Novel03323	273.54	1457.69	-2.4139	9.2953e-07	4.4583e-05	-	-
Novel03324	2.29342	81.3335	-5.1483	3.5184e-14	1.5707e-11	-	-
Novel03338	40.2978	9.22588	2.1269	0.0020783	0.024953	-	-
Novel03378	1.7345	44.7586	-4.6896	1.2606e-05	0.00038868	-	-
Novel03379	38.9811	10.0172	1.9603	0.0040327	0.041073	-	-
Novel03388	731.379	416.385	0.8127	0.0035971	0.037703	-	-
Novel03389	26.7071	0.366234	6.1883	9.8744e-06	0.00031927	-	-
Novel03390	21.1238	134.835	-2.6743	5.5032e-08	3.9915e-06	-	-
Novel03394	361.75	142.354	1.3455	1.788e-05	0.00052571	-	-
Novel03399	10.8165	0	Inf	0.0027319	0.030892	-	-
Novel03400	285.158	531.842	-0.89923	0.0018461	0.022786	-	-
Novel03405	696.861	1924.45	-1.4655	0.00028369	0.005109	-	-
Novel03409	57.5203	10.7171	2.4242	6.9624e-05	0.0016215	-	-
Novel03423	820.34	1441.98	-0.81375	0.0019999	0.02425	-	-
Novel03438	384.179	1155.28	-1.5884	3.8077e-06	0.00014642	-	-
Novel03440	29.6137	96.3603	-1.7022	0.001032	0.014423	-	-
Novel03471	262.191	127.519	1.0399	0.0017849	0.022212	-	-
Novel03517	3.80621	89.8626	-4.5613	0.00030721	0.0054307	-	-
Novel03538	124.515	39.0666	1.6723	8.2964e-05	0.0018757	-	-
Novel03602	919.85	524.887	0.80939	0.0030851	0.033882	-	-
Novel03605	607.979	1155.11	-0.92594	0.00053542	0.0085452	-	-
Novel03649	1470.54	879.632	0.74138	0.0046636	0.046063	-	-
Novel03652	57.6317	132.243	-1.1983	0.0020816	0.024954	-	-
Novel03690	247.221	1012.01	-2.0333	2.0647e-05	0.00059223	-	-
Novel03699	6.77288	41.1581	-2.6033	0.0025991	0.029676	-	-
Novel03710	234.743	95.6466	1.2953	0.00018198	0.0035372	-	-
Novel03712	35.2792	205.767	-2.5441	1.3738e-07	8.8327e-06	-	-
Novel03730	1590.46	890.688	0.83646	0.0015118	0.019535	-	-
Novel03746	366.977	184.22	0.99426	0.0012132	0.016398	-	-
Novel03759	388.695	138.834	1.4853	1.8566e-06	8.0611e-05	-	-
Novel03774	188.8	54.8959	1.7821	2.3222e-06	9.775e-05	-	-
Novel03803	657.937	1841.16	-1.4846	2.5208e-05	0.0007002	-	-
Novel03811	21.1045	65.8022	-1.6406	0.0015188	0.019601	-	-
Novel03857	355.722	158.503	1.1662	0.00019487	0.0037475	-	-
Novel03889	76.3934	224.002	-1.552	1.1148e-05	0.00035088	-	-
Novel03906	583.791	250.86	1.2186	2.6761e-05	0.00073249	-	-
Novel03949	161.832	322.721	-0.9958	0.0011464	0.015683	-	-
Novel03957	77.7183	13.354	2.541	2.9175e-06	0.0001178	-	-
Novel03972	456.383	843.745	-0.88656	0.0012971	0.01726	-	-
Novel03983	499.095	243.018	1.0383	0.00037299	0.0063561	-	-
Novel04002	2596.86	4291.04	-0.72456	0.0041161	0.041722	-	-
Novel04041	150.959	47.3703	1.6721	2.7037e-05	0.00073941	-	-
Novel04064	369.231	975.512	-1.4016	3.8866e-07	2.0809e-05	-	-
Novel04133	32.6732	6.97279	2.2283	0.0035951	0.037694	-	-
Novel04137	49.1238	12.2033	2.0091	0.0012205	0.016476	-	-
Novel04296	87.9041	241.232	-1.4564	0.00050912	0.0082015	-	-
Novel04302	242.322	72.4024	1.7428	8.0415e-07	3.964e-05	-	-
Novel04337	1922.17	322.859	2.5738	1.7314e-20	2.6133e-17	-	-
Novel04355	399.075	132.416	1.5916	3.6806e-07	2.0148e-05	-	-
Novel04369	217.72	98.3028	1.1472	0.0010008	0.014036	-	-
Novel04452	260.771	1054.51	-2.0157	0.00029812	0.0053116	-	-
Novel04453	569.573	2069	-1.861	0.001703	0.021453	-	-
Novel04456	187.134	46.7424	2.0013	1.5266e-07	9.6582e-06	-	-
Novel04468	543.904	3732.88	-2.7789	0.0028391	0.031827	-	-
Novel04475	210.164	814.696	-1.9547	1.2549e-07	8.2374e-06	-	-
Novel04495	353.725	190.743	0.891	0.0033921	0.036188	-	-
Novel04512	175.697	72.0957	1.2851	0.00050662	0.0081719	-	-
Novel04516	231.812	117.855	0.97595	0.0034954	0.036992	-	-
Novel04525	52.9691	11.7119	2.1772	0.00039383	0.0066539	-	-
Novel04537	75.3344	22.6657	1.7328	0.00069906	0.010561	-	-
Novel04542	166.839	77.5472	1.1053	0.0028819	0.032164	-	-
Novel04614	152.464	2171	-3.8318	3.5315e-05	0.00092093	-	-
Novel04622	373.388	876.736	-1.2315	0.00076229	0.011296	-	-
Novel04625	225.299	462.066	-1.0363	0.00049186	0.0079582	-	-
Novel04661	534.05	1069.15	-1.0014	0.00019449	0.0037428	-	-
Novel04700	201.419	406.892	-1.0144	0.00078539	0.011554	-	-
Novel04701	54.6049	17.5071	1.6411	0.0040653	0.041326	-	-
Novel04713	205.522	821.901	-1.9997	6.2449e-07	3.1469e-05	-	-
Novel04751	363.359	842.372	-1.2131	1.3352e-05	0.00040771	-	-
Novel04773	30.9018	83.057	-1.4264	0.0020339	0.024587	-	-
Novel04776	300.268	128.204	1.2278	0.0017729	0.022114	-	-
Novel04777	144.452	64.9945	1.1522	0.0027286	0.030877	-	-
Novel04791	474.719	244.804	0.95545	0.0010759	0.014891	-	-
Novel04808	65.0133	14.31	2.1837	0.00010266	0.0022105	-	-
Novel04866	110.067	46.7337	1.2358	0.0030641	0.033698	-	-
Novel04896	390.621	172.78	1.1768	0.00013382	0.0027366	-	-
Novel04900	138.624	65.66	1.0781	0.0050551	0.049044	-	-
Novel04909	52.9947	187.116	-1.82	1.2169e-05	0.00037888	-	-
Novel04989	1694.37	803.422	1.0765	0.001064	0.014791	-	-
Novel05118	49.4447	9.43874	2.3891	0.00023588	0.0043772	-	-
Novel05124	56.2992	164.45	-1.5465	5.02e-05	0.0012344	-	-
Novel05131	36.2162	118.084	-1.7051	0.0031881	0.034659	-	-
Novel05175	162.539	56.1536	1.5333	5.8263e-05	0.0013958	-	-
Novel05283	1512.5	891.129	0.76323	0.00373	0.038775	-	-
Novel05302	1581.64	833.82	0.92361	0.00047582	0.0077581	-	-
Novel05333	580.487	330.924	0.81076	0.0050898	0.049306	-	-
Novel05339	155.512	55.3791	1.4896	0.00010465	0.0022443	-	-
Novel05373	455.119	1449.58	-1.6713	0.0032456	0.035125	-	-
Novel05379	3594.6	2062.56	0.8014	0.0046375	0.045934	-	-
Novel05407	38.8002	5.48659	2.8221	0.00019347	0.0037277	-	-
Novel05417	87.8159	32.5977	1.4297	0.0022985	0.026923	-	-
Novel05418	122.319	45.3865	1.4303	0.00057882	0.0091049	-	-
Novel05452	30.3133	5.47158	2.4699	0.0024923	0.028705	-	-
Novel05471	843.697	1972.79	-1.2254	0.0001408	0.0028516	-	-
Novel05474	16.2033	52.8475	-1.7056	0.0031114	0.034077	-	-
Novel05518	625.888	1414.99	-1.1768	0.00013391	0.0027366	-	-
Novel05534	186.684	34.3049	2.4441	7.9812e-10	1.0497e-07	-	-
Novel05543	170.59	53.158	1.6822	1.1344e-05	0.00035563	-	-
Novel05544	105.128	45.454	1.2097	0.0050448	0.048974	-	-
Novel05548	493.672	275.112	0.84354	0.003676	0.038353	-	-
Novel05555	6.9561	133.939	-4.2672	0.0033465	0.035872	-	-
Novel05558	36.9174	3.99787	3.207	0.00082185	0.01201	-	-
Novel05560	157.557	74.0758	1.0888	0.0038885	0.03994	-	-
Novel05573	372.676	105.003	1.8275	0.0046026	0.04566	-	-
Novel05594	258.613	34.8446	2.8918	2.7808e-14	1.2774e-11	-	-
Novel05604	84.5308	33.4466	1.3376	0.0045245	0.045097	-	-
Novel05629	339.657	169.599	1.002	0.0014542	0.018944	-	-
Novel05632	334.28	1284.89	-1.9425	0.00018947	0.0036596	-	-
Novel05640	13.0808	44.0712	-1.7524	0.0046564	0.046021	-	-
Novel05698	108.489	42.7421	1.3438	0.0018468	0.022786	-	-
Novel05713	409.488	182.428	1.1665	0.0023424	0.027296	-	-
Novel05718	357.536	655.04	-0.87349	0.0016242	0.020675	-	-
Novel05748	1663.06	3835.72	-1.2057	0.0018244	0.02258	-	-
Novel05777	275.98	111.388	1.309	0.00047257	0.007709	-	-
Novel05833	3.88262	48.6938	-3.6486	0.00097001	0.013671	-	-
Novel05862	433.612	51.6511	3.0695	4.5792e-06	0.00017044	-	-
Novel05867	21.9493	105.409	-2.2638	0.0021535	0.025622	-	-
Novel05868	1971.12	7526.75	-1.933	8.2789e-07	4.0621e-05	-	-
Novel05871	429.763	1201.54	-1.4833	3.8126e-08	2.891e-06	-	-
Novel05918	175.679	69.8789	1.33	0.00034816	0.0059941	-	-
Novel05940	250.207	72.8219	1.7807	4.5003e-07	2.3852e-05	-	-
Novel05977	153.467	65.4333	1.2298	0.001315	0.01744	-	-
Novel06012	1.16567	62.2106	-5.7379	7.9503e-08	5.5383e-06	-	-
Novel06028	12.6975	69.7719	-2.4581	8.3196e-06	0.00027729	-	-
Novel06030	456.056	234.84	0.95753	0.0012365	0.01663	-	-
Novel06035	151.738	360.443	-1.2482	0.0041161	0.041722	-	-
Novel06036	46.6472	1.0987	5.4079	0.0050653	0.049112	-	-
Novel06039	258.297	630.093	-1.2865	6.6349e-06	0.00022933	-	-
Novel06040	235.464	3417.09	-3.8592	1.7588e-08	1.4584e-06	-	-
Novel06049	940.122	4077.32	-2.1167	0.00010934	0.0023188	-	-
Novel06051	134.985	37.0419	1.8656	0.00090262	0.012887	-	-
Novel06088	70.7797	16.2832	2.12	8.4241e-05	0.0019004	-	-
Novel06091	589.731	1347.12	-1.1918	7.9149e-06	0.00026688	-	-
Novel06100	6.5121	205.821	-4.9821	2.1498e-05	0.00061092	-	-
Novel06106	723.614	1420.21	-0.97281	0.004215	0.042493	-	-
Novel06132	24.8647	89.7274	-1.8515	0.0042272	0.042564	-	-
Novel06180	31.5822	2.17986	3.8568	8.0905e-05	0.0018435	-	-
Novel06231	302.416	151.326	0.99888	0.0018217	0.022563	-	-
Novel06262	227.372	114.002	0.99599	0.0035101	0.03711	-	-
Novel06272	464.316	1073.49	-1.2091	8.274e-06	0.00027635	-	-
Novel06277	278.206	66.2935	2.0692	1.8633e-06	8.066e-05	-	-
Novel06293	90.9391	272.296	-1.5822	2.6102e-06	0.0001073	-	-
Novel06298	138.028	58.848	1.2299	0.0018152	0.022493	-	-
PGSC0003DMG400000009	145.818	320.892	-1.1379	0.000333	0.0057708	-	Transcription factor [Source:PGSC_GENE;Acc:PGSC0003DMG400000009]
PGSC0003DMG400000021	208.633	91.9479	1.1821	0.00062008	0.0096391	-	Carbonyl reductase [Source:PGSC_GENE;Acc:PGSC0003DMG400000021]
PGSC0003DMG400000025	592.622	317.447	0.9006	0.00151	0.019519	-	Acetyl-coenzyme A carboxylase carboxyl transferase alpha [Source:PGSC_GENE;Acc:PGSC0003DMG400000025]
PGSC0003DMG400000037	227.467	1630.8	-2.8418	0.0015889	0.020315	-	Acyl-CoA thioesterase [Source:PGSC_GENE;Acc:PGSC0003DMG400000037]
PGSC0003DMG400000038	924.776	2595.05	-1.4886	5.1203e-06	0.00018507	-	Calmodulin-binding heat-shock protein [Source:PGSC_GENE;Acc:PGSC0003DMG400000038]
PGSC0003DMG400000045	220.698	89.3266	1.3049	0.0039553	0.040483	-	Water channel protein [Source:PGSC_GENE;Acc:PGSC0003DMG400000045]
PGSC0003DMG400000053	755.355	1417.82	-0.90845	0.00056895	0.0089852	-	Conserved gene of unknown function [Source:PGSC_GENE;Acc:PGSC0003DMG400000053]
PGSC0003DMG400000064	2405.25	9236.84	-1.9412	2.2543e-05	0.00063456	-	WRKY transcription factor 23 [Source:PGSC_GENE;Acc:PGSC0003DMG400000064]
PGSC0003DMG400000066	2019.5	10304.2	-2.3512	4.454e-07	2.3687e-05	-	Ethylene-responsive late embryogenesis [Source:PGSC_GENE;Acc:PGSC0003DMG400000066]
PGSC0003DMG400000067	17914.8	43275.5	-1.2724	4.7211e-07	2.4775e-05	-	Late embryogenesis (Lea) [Source:PGSC_GENE;Acc:PGSC0003DMG400000067]
PGSC0003DMG400000072	3740.44	2213.25	0.75704	0.0030354	0.033453	-	24 kDa seed maturation protein [Source:PGSC_GENE;Acc:PGSC0003DMG400000072]
PGSC0003DMG400000079	13369.5	5457.72	1.2926	3.0522e-07	1.7062e-05	-	BCL-2-associated athanogene 6 [Source:PGSC_GENE;Acc:PGSC0003DMG400000079]
PGSC0003DMG400000084	814.165	1429.4	-0.81201	0.0020793	0.024953	-	Conserved gene of unknown function [Source:PGSC_GENE;Acc:PGSC0003DMG400000084]
PGSC0003DMG400000085	2601.55	6511.24	-1.3236	2.5599e-05	0.00070801	-	BTB/POZ protein [Source:PGSC_GENE;Acc:PGSC0003DMG400000085]
PGSC0003DMG400000120	330.592	971.922	-1.5558	3.1194e-05	0.00083087	-	Dof18 [Source:PGSC_GENE;Acc:PGSC0003DMG400000120]
PGSC0003DMG400000121	355.02	67.1148	2.4032	1.5195e-11	3.2324e-09	-	Conserved gene of unknown function [Source:PGSC_GENE;Acc:PGSC0003DMG400000121]
PGSC0003DMG400000129	474.683	204.31	1.2162	3.9159e-05	0.0010055	-	SAUR family protein [Source:PGSC_GENE;Acc:PGSC0003DMG400000129]
PGSC0003DMG400000149	663.107	298.457	1.1517	5.4035e-05	0.0013104	-	Cytochrome P450 [Source:PGSC_GENE;Acc:PGSC0003DMG400000149]
PGSC0003DMG400000156	312.936	107.108	1.5468	2.359e-06	9.864e-05	-	Conserved gene of unknown function [Source:PGSC_GENE;Acc:PGSC0003DMG400000156]
PGSC0003DMG400000157	2112.96	3642.54	-0.78568	0.0019406	0.02369	-	Remorin 2 [Source:PGSC_GENE;Acc:PGSC0003DMG400000157]
PGSC0003DMG400000177	872.036	435.265	1.0025	0.00024606	0.0045213	-	Ubiquitin carrier protein [Source:PGSC_GENE;Acc:PGSC0003DMG400000177]
PGSC0003DMG400000184	231.12	43.755	2.4011	1.6193e-10	2.5663e-08	-	Ferric-chelate reductase [Source:PGSC_GENE;Acc:PGSC0003DMG400000184]
PGSC0003DMG400000187	83.8407	23.6592	1.8253	0.00018071	0.0035162	-	Conserved gene of unknown function [Source:PGSC_GENE;Acc:PGSC0003DMG400000187]
PGSC0003DMG400000193	258.29	1308.47	-2.3408	1.7622e-05	0.00052006	-	1-aminocyclopropane-1-carboxylate synthase 2 [Source:PGSC_GENE;Acc:PGSC0003DMG400000193]
PGSC0003DMG400000194	309.909	731.929	-1.2399	1.1202e-05	0.00035191	-	Potyviral helper component protease-interacting protein 1 [Source:PGSC_GENE;Acc:PGSC0003DMG400000194]
PGSC0003DMG400000215	2331.22	834.387	1.4823	1.6542e-08	1.3834e-06	-	Conserved gene of unknown function [Source:PGSC_GENE;Acc:PGSC0003DMG400000215]
PGSC0003DMG400000217	357.822	4284.66	-3.5819	7.9526e-31	6.3016e-27	-	Cyclic nucleotide-gated calmodulin-binding ion channel [Source:PGSC_GENE;Acc:PGSC0003DMG400000217]
PGSC0003DMG400000227	562.429	1416.13	-1.3322	0.00016277	0.0032086	-	Phragmoplastin [Source:PGSC_GENE;Acc:PGSC0003DMG400000227]
PGSC0003DMG400000230	548.45	951.074	-0.7942	0.0034718	0.036842	-	Conserved gene of unknown function [Source:PGSC_GENE;Acc:PGSC0003DMG400000230]
PGSC0003DMG400000231	283.243	505.732	-0.83633	0.0038331	0.039587	-	Aspartic proteinase nepenthesin-1 [Source:PGSC_GENE;Acc:PGSC0003DMG400000231]
PGSC0003DMG400000234	1002.94	453.879	1.1439	2.6397e-05	0.00072376	-	Conserved gene of unknown function [Source:PGSC_GENE;Acc:PGSC0003DMG400000234]
PGSC0003DMG400000236	830.076	467.579	0.82803	0.0025423	0.029164	-	Ormdl [Source:PGSC_GENE;Acc:PGSC0003DMG400000236]
PGSC0003DMG400000241	626.16	1812.55	-1.5334	5.5205e-05	0.0013337	-	Spotted leaf protein [Source:PGSC_GENE;Acc:PGSC0003DMG400000241]
PGSC0003DMG400000242	301.709	158.762	0.92629	0.0033849	0.036148	-	Pentatricopeptide repeat-containing protein [Source:PGSC_GENE;Acc:PGSC0003DMG400000242]
PGSC0003DMG400000248	1024.1	3334.95	-1.7033	1.9316e-05	0.00056016	-	HB1 [Source:PGSC_GENE;Acc:PGSC0003DMG400000248]
PGSC0003DMG400000295	551.499	259.915	1.0853	0.00017923	0.003496	-	Hexokinase 5 [Source:PGSC_GENE;Acc:PGSC0003DMG400000295]
PGSC0003DMG400000301	66.9747	7.77039	3.1076	0.0024107	0.027958	-	Ring finger protein [Source:PGSC_GENE;Acc:PGSC0003DMG400000301]
PGSC0003DMG400000311	1146.39	3206.21	-1.4838	6.8059e-05	0.0015885	-	Protein cbxX, chromosomal [Source:PGSC_GENE;Acc:PGSC0003DMG400000311]
PGSC0003DMG400000326	19.5253	1.47118	3.7303	0.0047786	0.046974	-	Ultraviolet-B-repressible protein [Source:PGSC_GENE;Acc:PGSC0003DMG400000326]
PGSC0003DMG400000328	3567.74	7049.46	-0.9825	0.00011196	0.0023689	-	Charged multivesicular body protein 2a [Source:PGSC_GENE;Acc:PGSC0003DMG400000328]
PGSC0003DMG400000333	60.5682	10.6345	2.5098	3.4344e-05	0.00089816	-	Lycopene epsilon cyclase [Source:PGSC_GENE;Acc:PGSC0003DMG400000333]
PGSC0003DMG400000334	1974.96	5661.31	-1.5193	3.227e-09	3.5028e-07	-	Calmodulin binding protein [Source:PGSC_GENE;Acc:PGSC0003DMG400000334]
PGSC0003DMG400000349	40.5376	161.192	-1.9914	4.6339e-07	2.4438e-05	-	Myb [Source:PGSC_GENE;Acc:PGSC0003DMG400000349]
PGSC0003DMG400000350	1305.16	328.893	1.9885	2.2382e-06	9.4841e-05	-	Zinc finger CCCH domain-containing protein 20 [Source:PGSC_GENE;Acc:PGSC0003DMG400000350]
PGSC0003DMG400000354	253.404	128.558	0.97902	0.0027627	0.03114	-	Glucan endo-1,3-beta-glucosidase [Source:PGSC_GENE;Acc:PGSC0003DMG400000354]
PGSC0003DMG400000365	108.469	281.464	-1.3757	3.0871e-05	0.00082504	-	Dehydration responsive element binding protein [Source:PGSC_GENE;Acc:PGSC0003DMG400000365]
PGSC0003DMG400000379	1299.75	3247.29	-1.321	0.00011583	0.0024301	-	PERK1 kinase [Source:PGSC_GENE;Acc:PGSC0003DMG400000379]
PGSC0003DMG400000380	1607.51	335.986	2.2584	1.4016e-13	4.9361e-11	-	HSF domain class transcription factor [Source:PGSC_GENE;Acc:PGSC0003DMG400000380]
PGSC0003DMG400000386	550.76	2084.58	-1.9203	8.9193e-09	8.1004e-07	-	Leucine-rich repeat extensin 3 [Source:PGSC_GENE;Acc:PGSC0003DMG400000386]
PGSC0003DMG400000401	1245.51	736.91	0.75718	0.0040034	0.040841	-	Inner membrane protein PPF-1, chloroplast [Source:PGSC_GENE;Acc:PGSC0003DMG400000401]
PGSC0003DMG400000403	1246.05	98.9602	3.6544	1.2767e-12	3.5496e-10	-	Conserved gene of unknown function [Source:PGSC_GENE;Acc:PGSC0003DMG400000403]
PGSC0003DMG400000408	239.408	32.1044	2.8986	4.9088e-14	2.0472e-11	-	Xyloglucan endotransglucosylase-hydrolase XTH6 [Source:PGSC_GENE;Acc:PGSC0003DMG400000408]
PGSC0003DMG400000411	415.044	202.936	1.0322	0.00083092	0.01212	-	Transferase [Source:PGSC_GENE;Acc:PGSC0003DMG400000411]
PGSC0003DMG400000414	26.6056	72.445	-1.4452	0.0035809	0.037583	-	Shugoshin-1 [Source:PGSC_GENE;Acc:PGSC0003DMG400000414]
PGSC0003DMG400000418	70.6775	16.1367	2.1309	9.295e-05	0.0020602	-	DNA-binding protein [Source:PGSC_GENE;Acc:PGSC0003DMG400000418]
PGSC0003DMG400000425	26.7591	0	Inf	0.0006847	0.010433	-	Flavonoid 3',5'-hydroxylase [Source:PGSC_GENE;Acc:PGSC0003DMG400000425]
PGSC0003DMG400000439	22.7131	3.33053	2.7697	0.0041813	0.042234	-	Actin-11 [Source:PGSC_GENE;Acc:PGSC0003DMG400000439]
PGSC0003DMG400000444	1936.14	241.906	3.0007	3.0786e-11	5.8084e-09	-	Heat shock cognate 70 kDa protein [Source:PGSC_GENE;Acc:PGSC0003DMG400000444]
PGSC0003DMG400000457	458.909	140.952	1.703	9.9048e-06	0.0003197	-	Lethal leaf spot 1 [Source:PGSC_GENE;Acc:PGSC0003DMG400000457]
PGSC0003DMG400000482	11.4438	47.6683	-2.0585	0.0010209	0.014292	-	Glutaredoxin [Source:PGSC_GENE;Acc:PGSC0003DMG400000482]
PGSC0003DMG400000492	215.92	609.803	-1.4978	9.4486e-06	0.00030843	-	Conserved gene of unknown function [Source:PGSC_GENE;Acc:PGSC0003DMG400000492]
PGSC0003DMG400000501	1486.84	770.145	0.94905	0.00069508	0.010546	-	High-affinity potassium transporter protein 1 [Source:PGSC_GENE;Acc:PGSC0003DMG400000501]
PGSC0003DMG400000511	187.445	354.593	-0.9197	0.0028103	0.031598	-	Class III peroxidase [Source:PGSC_GENE;Acc:PGSC0003DMG400000511]
PGSC0003DMG400000512	404.063	1734.34	-2.1017	1.9886e-08	1.6287e-06	-	Stress-associated protein 11 [Source:PGSC_GENE;Acc:PGSC0003DMG400000512]
PGSC0003DMG400000518	315.178	172.679	0.86807	0.00505	0.049009	-	Peptide deformylase 1B, chloroplastic [Source:PGSC_GENE;Acc:PGSC0003DMG400000518]
PGSC0003DMG400000519	7.26062	32.8675	-2.1785	0.0029193	0.032466	-	Glucan endo-1,3-beta-glucosidase, acidic isoform GI9 [Source:PGSC_GENE;Acc:PGSC0003DMG400000519]
PGSC0003DMG400000542	213.307	90.2118	1.2415	0.0003276	0.005699	-	Pentatricopeptide repeat-containing protein [Source:PGSC_GENE;Acc:PGSC0003DMG400000542]
PGSC0003DMG400000578	967.8	268.22	1.8513	4.7079e-11	8.2443e-09	-	Serine-threonine protein kinase, plant-type [Source:PGSC_GENE;Acc:PGSC0003DMG400000578]
PGSC0003DMG400000583	278.505	62.9442	2.1456	8.9093e-10	1.1479e-07	-	NDR1/HIN1 [Source:PGSC_GENE;Acc:PGSC0003DMG400000583]
PGSC0003DMG400000597	163.987	60.6516	1.435	0.00012497	0.0025839	-	Transcription factor [Source:PGSC_GENE;Acc:PGSC0003DMG400000597]
PGSC0003DMG400000607	2826.6	4852.76	-0.77974	0.0020851	0.024968	-	Conserved gene of unknown function [Source:PGSC_GENE;Acc:PGSC0003DMG400000607]
PGSC0003DMG400000608	59.4421	327.201	-2.4606	0.0033796	0.036104	-	Polygalacturonase [Source:PGSC_GENE;Acc:PGSC0003DMG400000608]
PGSC0003DMG400000614	0.298708	22.2418	-6.2184	8.6233e-06	0.0002859	-	Phospholipase PLDa1 [Source:PGSC_GENE;Acc:PGSC0003DMG400000614]
PGSC0003DMG400000615	147.32	326.932	-1.15	0.00087751	0.012624	-	Conserved gene of unknown function [Source:PGSC_GENE;Acc:PGSC0003DMG400000615]
PGSC0003DMG400000619	1439.34	704.866	1.03	8.8376e-05	0.0019768	-	Nucleosome-binding protein [Source:PGSC_GENE;Acc:PGSC0003DMG400000619]
PGSC0003DMG400000621	114.524	257.87	-1.171	0.00073416	0.010959	-	NtEIG-A1 protein [Source:PGSC_GENE;Acc:PGSC0003DMG400000621]
PGSC0003DMG400000634	1500.57	5127.67	-1.7728	9.0342e-05	0.0020123	-	CAPIP2 [Source:PGSC_GENE;Acc:PGSC0003DMG400000634]
PGSC0003DMG400000689	51.0719	191.759	-1.9087	4.9644e-07	2.5923e-05	-	Glucan endo-1,3-beta-glucosidase [Source:PGSC_GENE;Acc:PGSC0003DMG400000689]
PGSC0003DMG400000690	535.875	2010.94	-1.9079	2.4605e-06	0.00010195	-	Conserved gene of unknown function [Source:PGSC_GENE;Acc:PGSC0003DMG400000690]
PGSC0003DMG400000691	109.817	262.892	-1.2594	0.00026992	0.0048887	-	Nucleobase ascorbate transporter [Source:PGSC_GENE;Acc:PGSC0003DMG400000691]
PGSC0003DMG400000697	80.3687	740.318	-3.2034	0.0007069	0.01066	-	Gene of unknown function [Source:PGSC_GENE;Acc:PGSC0003DMG400000697]
PGSC0003DMG400000706	460.425	169.263	1.4437	1.7758e-06	7.7368e-05	-	Conserved gene of unknown function [Source:PGSC_GENE;Acc:PGSC0003DMG400000706]
PGSC0003DMG400000711	302.429	685.195	-1.1799	0.0024543	0.028339	-	Basic helix-loop-helix protein BHLH7 [Source:PGSC_GENE;Acc:PGSC0003DMG400000711]
PGSC0003DMG400000715	7.01327	44.7954	-2.6752	9.15e-05	0.0020325	-	Conserved gene of unknown function [Source:PGSC_GENE;Acc:PGSC0003DMG400000715]
PGSC0003DMG400000716	70.9009	195.263	-1.4615	0.0032135	0.034858	-	Conserved gene of unknown function [Source:PGSC_GENE;Acc:PGSC0003DMG400000716]
PGSC0003DMG400000731	596.543	2322.1	-1.9607	3.7205e-10	5.3359e-08	-	Response to dessication RD2 [Source:PGSC_GENE;Acc:PGSC0003DMG400000731]
PGSC0003DMG400000732	145.562	535.658	-1.8797	4.6558e-10	6.5296e-08	-	Hydrolase, alpha/beta fold family protein [Source:PGSC_GENE;Acc:PGSC0003DMG400000732]
PGSC0003DMG400000735	29031	9538.05	1.6058	5.9875e-10	8.145e-08	-	Glucose-1-phosphate adenylyltransferase [Source:PGSC_GENE;Acc:PGSC0003DMG400000735]
PGSC0003DMG400000744	83.6789	11.7094	2.8372	2.2561e-06	9.5472e-05	-	Geraniol 10-hydroxylase [Source:PGSC_GENE;Acc:PGSC0003DMG400000744]
PGSC0003DMG400000746	24.2906	2.89478	3.0689	0.0016832	0.021246	-	Geraniol 10-hydroxylase [Source:PGSC_GENE;Acc:PGSC0003DMG400000746]
PGSC0003DMG400000759	189.839	92.3204	1.0401	0.0031041	0.034032	-	Geraniol 10-hydroxylase [Source:PGSC_GENE;Acc:PGSC0003DMG400000759]
PGSC0003DMG400000766	781.758	4445.86	-2.5077	1.5427e-07	9.7404e-06	-	Patatin 3 [Source:PGSC_GENE;Acc:PGSC0003DMG400000766]
PGSC0003DMG400000771	965.303	1877.99	-0.96014	0.00020516	0.0039078	-	Protein MKS1 [Source:PGSC_GENE;Acc:PGSC0003DMG400000771]
PGSC0003DMG400000783	4822.32	8209.52	-0.76757	0.0025618	0.029346	-	Extensin [Source:PGSC_GENE;Acc:PGSC0003DMG400000783]
PGSC0003DMG400000785	3415.5	1394.75	1.2921	4.4415e-07	2.366e-05	-	Histidine decarboxylase [Source:PGSC_GENE;Acc:PGSC0003DMG400000785]
PGSC0003DMG400000805	664.413	387.327	0.77853	0.0046934	0.046285	-	CHUP1 (CHLOROPLAST UNUSUAL POSITIONING 1) [Source:PGSC_GENE;Acc:PGSC0003DMG400000805]
PGSC0003DMG400000809	508.059	985.629	-0.95605	0.0011689	0.015935	-	NAC domain protein [Source:PGSC_GENE;Acc:PGSC0003DMG400000809]
PGSC0003DMG400000816	328.308	162.177	1.0175	0.0011666	0.015911	-	Tospovirus resistance protein A [Source:PGSC_GENE;Acc:PGSC0003DMG400000816]
PGSC0003DMG400000818	146.546	280.339	-0.93582	0.0028852	0.032189	-	Lysine/histidine transporter [Source:PGSC_GENE;Acc:PGSC0003DMG400000818]
PGSC0003DMG400000828	5.43276	73.9805	-3.7674	0.0002081	0.0039521	-	DNA binding protein [Source:PGSC_GENE;Acc:PGSC0003DMG400000828]
PGSC0003DMG400000843	550.771	1579.79	-1.5202	0.00050775	0.008186	-	Conserved gene of unknown function [Source:PGSC_GENE;Acc:PGSC0003DMG400000843]
PGSC0003DMG400000872	2666.84	7810.14	-1.5502	5.6203e-05	0.0013547	-	Protein kinase APK1B, chloroplast [Source:PGSC_GENE;Acc:PGSC0003DMG400000872]
PGSC0003DMG400000879	2517.74	873.887	1.5266	7.6747e-09	7.197e-07	-	White-brown-complex ABC transporter family [Source:PGSC_GENE;Acc:PGSC0003DMG400000879]
PGSC0003DMG400000905	1065.69	524.661	1.0223	0.00015628	0.0031114	-	RNA binding protein [Source:PGSC_GENE;Acc:PGSC0003DMG400000905]
PGSC0003DMG400000915	70.8987	25.6682	1.4658	0.0039159	0.040181	-	S-receptor kinase [Source:PGSC_GENE;Acc:PGSC0003DMG400000915]
PGSC0003DMG400000926	528.885	79.3499	2.7367	0.00073864	0.011002	-	-
PGSC0003DMG400000949	285.204	149.138	0.93534	0.0035297	0.037171	-	Conserved gene of unknown function [Source:PGSC_GENE;Acc:PGSC0003DMG400000949]
PGSC0003DMG400000979	27.713	1.08554	4.6741	0.00054123	0.0086205	-	Binding protein [Source:PGSC_GENE;Acc:PGSC0003DMG400000979]
PGSC0003DMG400000985	59.6971	8.08904	2.8836	0.0001279	0.0026358	-	Conserved gene of unknown function [Source:PGSC_GENE;Acc:PGSC0003DMG400000985]
PGSC0003DMG400000996	237.715	65.6105	1.8572	2.3564e-06	9.864e-05	-	Receptor-kinase [Source:PGSC_GENE;Acc:PGSC0003DMG400000996]
PGSC0003DMG400001015	5.03781	149.943	-4.8955	3.8728e-08	2.9296e-06	-	Phosphatase [Source:PGSC_GENE;Acc:PGSC0003DMG400001015]
PGSC0003DMG400001042	221.839	646.611	-1.5434	0.0023315	0.027199	-	GTPase activating protein [Source:PGSC_GENE;Acc:PGSC0003DMG400001042]
PGSC0003DMG400001057	25.9359	3.8088	2.7675	0.0018695	0.022985	-	Soul heme-binding family protein [Source:PGSC_GENE;Acc:PGSC0003DMG400001057]
PGSC0003DMG400001060	179.148	558.938	-1.6415	3.4174e-08	2.6227e-06	-	Brassinosteroid hydroxylase [Source:PGSC_GENE;Acc:PGSC0003DMG400001060]
PGSC0003DMG400001065	307.343	555.793	-0.8547	0.0027424	0.031	-	Histone H2A [Source:PGSC_GENE;Acc:PGSC0003DMG400001065]
PGSC0003DMG400001072	865.632	2004.38	-1.2113	0.002392	0.027781	-	Leucine-rich repeat extensin 3 [Source:PGSC_GENE;Acc:PGSC0003DMG400001072]
PGSC0003DMG400001084	562.82	1289.2	-1.1957	8.9034e-06	0.00029361	-	Conserved gene of unknown function [Source:PGSC_GENE;Acc:PGSC0003DMG400001084]
PGSC0003DMG400001089	20.5106	137.41	-2.744	0.00026004	0.0047369	-	Conserved gene of unknown function [Source:PGSC_GENE;Acc:PGSC0003DMG400001089]
PGSC0003DMG400001122	29.6679	83.4508	-1.492	0.0014393	0.018799	-	Coiled-coil protein [Source:PGSC_GENE;Acc:PGSC0003DMG400001122]
PGSC0003DMG400001126	922.266	322.179	1.5173	4.9125e-08	3.6466e-06	-	Zinc knuckle (CCHC-type) family protein [Source:PGSC_GENE;Acc:PGSC0003DMG400001126]
PGSC0003DMG400001147	811.128	1403.87	-0.79141	0.0026896	0.0305	-	Conserved gene of unknown function [Source:PGSC_GENE;Acc:PGSC0003DMG400001147]
PGSC0003DMG400001149	703.283	1851.14	-1.3962	0.0020685	0.02491	-	Allene oxide synthase 2 [Source:PGSC_GENE;Acc:PGSC0003DMG400001149]
PGSC0003DMG400001174	2.38966	90.2841	-5.2396	0.00025902	0.004721	-	Conserved gene of unknown function [Source:PGSC_GENE;Acc:PGSC0003DMG400001174]
PGSC0003DMG400001178	25.2729	132.525	-2.3906	0.001738	0.021825	-	Conserved gene of unknown function [Source:PGSC_GENE;Acc:PGSC0003DMG400001178]
PGSC0003DMG400001181	252.21	1374.94	-2.4467	5.3598e-06	0.00019174	-	ACI19 [Source:PGSC_GENE;Acc:PGSC0003DMG400001181]
PGSC0003DMG400001204	2168.61	6100.12	-1.4921	5.7409e-09	5.6336e-07	-	Ca2+-binding protein 1 [Source:Projected from Arabidopsis thaliana (AT5G49480) TAIR;Acc:AT5G49480]
PGSC0003DMG400001268	60.7449	12.8256	2.2437	0.00012291	0.0025496	-	Gene of unknown function [Source:PGSC_GENE;Acc:PGSC0003DMG400001268]
PGSC0003DMG400001278	54.9061	8.68873	2.6597	0.0017447	0.021878	-	Electron carrier [Source:PGSC_GENE;Acc:PGSC0003DMG400001278]
PGSC0003DMG400001287	13.9127	494.209	-5.1506	3.3703e-06	0.00013205	-	Glutamate decarboxylase isozyme 3 [Source:PGSC_GENE;Acc:PGSC0003DMG400001287]
PGSC0003DMG400001299	103.341	36.2864	1.5099	0.00048626	0.0078795	-	Ankyrin repeat domain protein [Source:PGSC_GENE;Acc:PGSC0003DMG400001299]
PGSC0003DMG400001307	156.88	412.092	-1.3933	0.0021742	0.02581	-	Conserved gene of unknown function [Source:PGSC_GENE;Acc:PGSC0003DMG400001307]
PGSC0003DMG400001319	770.805	1288.26	-0.74099	0.0046599	0.046041	-	Electron transporter [Source:PGSC_GENE;Acc:PGSC0003DMG400001319]
PGSC0003DMG400001323	75.6991	25.1867	1.5876	0.0013333	0.01766	-	NAC domain protein [Source:PGSC_GENE;Acc:PGSC0003DMG400001323]
PGSC0003DMG400001325	4.88555	28.6688	-2.5529	0.0023299	0.02719	-	R2R3 Myb30 transcription factor [Source:PGSC_GENE;Acc:PGSC0003DMG400001325]
PGSC0003DMG400001327	97.9483	15.259	2.6824	1.3347e-07	8.6337e-06	-	60S ribosomal protein L34 [Source:PGSC_GENE;Acc:PGSC0003DMG400001327]
PGSC0003DMG400001352	552.124	1065.05	-0.94785	0.00041599	0.0069506	-	Conserved gene of unknown function [Source:PGSC_GENE;Acc:PGSC0003DMG400001352]
PGSC0003DMG400001367	225.549	777.476	-1.7854	0.00021457	0.0040578	-	Rapid alkalinization factor 4 [Source:PGSC_GENE;Acc:PGSC0003DMG400001367]
PGSC0003DMG400001378	364.293	1067.3	-1.5508	1.7876e-08	1.4756e-06	-	MADS-box transcription factor FBP29 [Source:PGSC_GENE;Acc:PGSC0003DMG400001378]
PGSC0003DMG400001393	664.17	201.263	1.7225	4.0981e-09	4.2449e-07	-	Amino acid permease [Source:PGSC_GENE;Acc:PGSC0003DMG400001393]
PGSC0003DMG400001394	753.3	416.524	0.85482	0.0020808	0.024953	-	Mannosidase alpha class 2a [Source:PGSC_GENE;Acc:PGSC0003DMG400001394]
PGSC0003DMG400001395	1023.94	3952.68	-1.9487	1.5234e-08	1.2876e-06	-	B12D [Source:PGSC_GENE;Acc:PGSC0003DMG400001395]
PGSC0003DMG400001400	434.16	1722.35	-1.9881	8.0594e-09	7.4693e-07	-	ABC transporter family protein [Source:PGSC_GENE;Acc:PGSC0003DMG400001400]
PGSC0003DMG400001402	10.6654	63.0144	-2.5627	1.0468e-05	0.000334	-	Conserved gene of unknown function [Source:PGSC_GENE;Acc:PGSC0003DMG400001402]
PGSC0003DMG400001406	56.3663	342.326	-2.6025	8.6701e-08	5.9354e-06	-	ATP binding protein [Source:PGSC_GENE;Acc:PGSC0003DMG400001406]
PGSC0003DMG400001422	1390.13	7627.2	-2.4559	1.5405e-06	6.848e-05	-	60S ribosomal protein L34 [Source:PGSC_GENE;Acc:PGSC0003DMG400001422]
PGSC0003DMG400001430	338.9	727.229	-1.1015	8.5042e-05	0.0019144	-	SPX, N-terminal; EXS, C-terminal [Source:PGSC_GENE;Acc:PGSC0003DMG400001430]
PGSC0003DMG400001431	3441.14	6151.34	-0.83802	0.00092916	0.013207	-	Pro-resilin [Source:PGSC_GENE;Acc:PGSC0003DMG400001431]
PGSC0003DMG400001444	3705.95	8803.48	-1.2482	0.00021742	0.004097	-	Isoform 2 of Probable galacturonosyltransferase 13 [Source:PGSC_GENE;Acc:PGSC0003DMG400001444]
PGSC0003DMG400001448	6697.59	14784.3	-1.1423	0.00092054	0.013102	-	UDP-glucose dehydrogenase 2 [Source:PGSC_GENE;Acc:PGSC0003DMG400001448]
PGSC0003DMG400001470	964.846	2222.57	-1.2039	7.2979e-05	0.0016909	-	Protein-serine/threonine kinase [Source:PGSC_GENE;Acc:PGSC0003DMG400001470]
PGSC0003DMG400001495	207.133	64.3659	1.6862	0.00048296	0.0078462	-	Ribonucleoprotein, chloroplast [Source:PGSC_GENE;Acc:PGSC0003DMG400001495]
PGSC0003DMG400001504	1983.29	592.354	1.7434	4.8816e-05	0.0012069	-	MYB transcription factor [Source:PGSC_GENE;Acc:PGSC0003DMG400001504]
PGSC0003DMG400001509	1503.64	895.032	0.74845	0.0045423	0.045203	-	Kinase [Source:PGSC_GENE;Acc:PGSC0003DMG400001509]
PGSC0003DMG400001510	187.509	434.668	-1.213	5.4362e-05	0.0013173	-	Protein phosphatase 2c [Source:PGSC_GENE;Acc:PGSC0003DMG400001510]
PGSC0003DMG400001530	27.5047	103.335	-1.9096	0.00067155	0.010268	-	Conserved gene of unknown function [Source:PGSC_GENE;Acc:PGSC0003DMG400001530]
PGSC0003DMG400001538	14.2587	98.4192	-2.7871	2.5841e-08	2.0425e-06	-	Conserved gene of unknown function [Source:PGSC_GENE;Acc:PGSC0003DMG400001538]
PGSC0003DMG400001549	9558.25	5503.56	0.79638	0.0018421	0.022754	-	Beta-amylase [Source:PGSC_GENE;Acc:PGSC0003DMG400001549]
PGSC0003DMG400001551	268.023	128.972	1.0553	0.0012064	0.016329	-	O-linked n-acetylglucosamine transferase, ogt [Source:PGSC_GENE;Acc:PGSC0003DMG400001551]
PGSC0003DMG400001557	486.595	155.094	1.6496	5.3095e-08	3.8776e-06	-	SET domain-containing protein [Source:PGSC_GENE;Acc:PGSC0003DMG400001557]
PGSC0003DMG400001559	175.284	643.448	-1.8761	0.0026817	0.030455	-	Transporter [Source:PGSC_GENE;Acc:PGSC0003DMG400001559]
PGSC0003DMG400001567	12137.6	22300.9	-0.87761	0.00081037	0.011869	-	High mobility group protein [Source:PGSC_GENE;Acc:PGSC0003DMG400001567]
PGSC0003DMG400001574	1449.17	867.875	0.73967	0.0050003	0.048616	-	Conserved gene of unknown function [Source:PGSC_GENE;Acc:PGSC0003DMG400001574]
PGSC0003DMG400001579	749.274	1517.13	-1.0178	9.85e-05	0.0021472	-	Conserved gene of unknown function [Source:PGSC_GENE;Acc:PGSC0003DMG400001579]
PGSC0003DMG400001612	36.6031	98.5182	-1.4284	0.0013589	0.017946	-	Auxin-induced SAUR [Source:PGSC_GENE;Acc:PGSC0003DMG400001612]
PGSC0003DMG400001622	105.797	691.728	-2.7089	1.1017e-18	1.2471e-15	-	Phospholipase C [Source:PGSC_GENE;Acc:PGSC0003DMG400001622]
PGSC0003DMG400001632	1181.77	2001.46	-0.76011	0.003512	0.037118	-	Translocon-associated protein, alpha subunit [Source:PGSC_GENE;Acc:PGSC0003DMG400001632]
PGSC0003DMG400001638	2171.6	869.776	1.32	4.4719e-07	2.3742e-05	-	39 kDa EF-Hand containing protein [Source:PGSC_GENE;Acc:PGSC0003DMG400001638]
PGSC0003DMG400001639	61.7618	133.515	-1.1122	0.0046851	0.046226	-	Transducin family protein [Source:PGSC_GENE;Acc:PGSC0003DMG400001639]
PGSC0003DMG400001659	7219.86	15122.6	-1.0667	0.00024385	0.0044859	-	DNA binding protein [Source:PGSC_GENE;Acc:PGSC0003DMG400001659]
PGSC0003DMG400001662	12194	22726.6	-0.89821	0.00029346	0.0052577	-	Arginine decarboxylase [Source:PGSC_GENE;Acc:PGSC0003DMG400001662]
PGSC0003DMG400001682	11.6567	49.4506	-2.0848	0.0021961	0.026012	-	Dynamin [Source:PGSC_GENE;Acc:PGSC0003DMG400001682]
PGSC0003DMG400001683	75.8181	323.673	-2.0939	3.9758e-06	0.00015146	-	Phosphatidylinositol n-acetylglucosaminyltransferase subunit p [Source:PGSC_GENE;Acc:PGSC0003DMG400001683]
PGSC0003DMG400001684	220.299	542.728	-1.3008	0.0032129	0.034858	-	Conserved gene of unknown function [Source:PGSC_GENE;Acc:PGSC0003DMG400001684]
PGSC0003DMG400001689	112.677	41.1137	1.4545	0.00065004	0.010007	-	Pentatricopeptide repeat-containing protein [Source:PGSC_GENE;Acc:PGSC0003DMG400001689]
PGSC0003DMG400001692	248.708	71.355	1.8014	2.5761e-07	1.4765e-05	-	Cytochrome P450 [Source:PGSC_GENE;Acc:PGSC0003DMG400001692]
PGSC0003DMG400001700	445.527	1602.44	-1.8467	0.00012031	0.0025056	-	Conserved gene of unknown function [Source:PGSC_GENE;Acc:PGSC0003DMG400001700]
PGSC0003DMG400001706	0.308044	10.8035	-5.1322	0.0051016	0.049404	-	RING-H2 finger protein ATL5A [Source:PGSC_GENE;Acc:PGSC0003DMG400001706]
PGSC0003DMG400001711	104.21	555.538	-2.4144	1.9031e-07	1.1501e-05	-	Phosphatidylinositol n-acetylglucosaminyltransferase subunit p [Source:PGSC_GENE;Acc:PGSC0003DMG400001711]
PGSC0003DMG400001716	2015.92	7147.63	-1.826	0.00023692	0.004394	-	Nt-rab6 protein [Source:PGSC_GENE;Acc:PGSC0003DMG400001716]
PGSC0003DMG400001721	221.346	520.026	-1.2323	3.1858e-05	0.00084428	-	ATP binding protein [Source:PGSC_GENE;Acc:PGSC0003DMG400001721]
PGSC0003DMG400001723	1492.93	3155.69	-1.0798	2.7949e-05	0.0007604	-	LOL3 (LSD ONE LIKE 3) [Source:PGSC_GENE;Acc:PGSC0003DMG400001723]
PGSC0003DMG400001735	259.031	76.3051	1.7633	3.1699e-07	1.7658e-05	-	Pentatricopeptide repeat-containing protein, chloroplastic [Source:PGSC_GENE;Acc:PGSC0003DMG400001735]
PGSC0003DMG400001739	52.8536	123.434	-1.2237	0.0021722	0.025796	-	Hydrolase, alpha/beta fold family protein [Source:PGSC_GENE;Acc:PGSC0003DMG400001739]
PGSC0003DMG400001744	2109.17	4166.57	-0.98218	0.00010443	0.002241	-	SAT5 [Source:PGSC_GENE;Acc:PGSC0003DMG400001744]
PGSC0003DMG400001776	1062.51	551.533	0.94595	0.00047087	0.0076931	-	Zinc finger family protein [Source:PGSC_GENE;Acc:PGSC0003DMG400001776]
PGSC0003DMG400001796	538.07	285.7	0.91329	0.0015437	0.019842	-	ESC [Source:PGSC_GENE;Acc:PGSC0003DMG400001796]
PGSC0003DMG400001804	2526.86	4166.93	-0.72164	0.0041916	0.042311	-	Glutathione s-transferase [Source:PGSC_GENE;Acc:PGSC0003DMG400001804]
PGSC0003DMG400001822	516.437	174.854	1.5624	1.6329e-06	7.2287e-05	-	Conserved gene of unknown function [Source:PGSC_GENE;Acc:PGSC0003DMG400001822]
PGSC0003DMG400001823	689.138	345.238	0.9972	0.00097335	0.013706	-	Ent-kaurenoic acid oxidase [Source:PGSC_GENE;Acc:PGSC0003DMG400001823]
PGSC0003DMG400001833	249.102	53.9274	2.2076	3.9458e-05	0.0010094	-	1-phosphatidylinositol-4-phosphate 5-kinase [Source:PGSC_GENE;Acc:PGSC0003DMG400001833]
PGSC0003DMG400001834	2867.85	7739.17	-1.4322	5.7238e-06	0.00020234	-	RAB6-interacting protein [Source:PGSC_GENE;Acc:PGSC0003DMG400001834]
PGSC0003DMG400001841	1204.05	438.088	1.4586	8.1246e-08	5.635e-06	-	Ubiquitin-protein ligase [Source:PGSC_GENE;Acc:PGSC0003DMG400001841]
PGSC0003DMG400001846	770.479	346.213	1.1541	4.0329e-05	0.0010275	-	Purine permease [Source:PGSC_GENE;Acc:PGSC0003DMG400001846]
PGSC0003DMG400001854	56.8225	145.142	-1.3529	0.0039518	0.040471	-	Novel plant snare [Source:PGSC_GENE;Acc:PGSC0003DMG400001854]
PGSC0003DMG400001916	24.8664	1.81801	3.7738	0.0011765	0.016005	-	Ocs element-binding factor [Source:PGSC_GENE;Acc:PGSC0003DMG400001916]
PGSC0003DMG400001920	38.785	247.816	-2.6757	0.0012317	0.016591	-	Translin family protein [Source:PGSC_GENE;Acc:PGSC0003DMG400001920]
PGSC0003DMG400001923	3356.79	10265.3	-1.6126	7.3509e-09	6.9759e-07	-	Matrix metalloprotease 1 [Source:PGSC_GENE;Acc:PGSC0003DMG400001923]
PGSC0003DMG400001924	464.629	1405.32	-1.5968	3.4931e-09	3.7153e-07	-	Matrix metalloprotease 1 [Source:PGSC_GENE;Acc:PGSC0003DMG400001924]
PGSC0003DMG400001932	6552.67	20612.6	-1.6534	3.0312e-06	0.00012161	-	6-phosphogluconate dehydrogenase, decarboxylating [Source:PGSC_GENE;Acc:PGSC0003DMG400001932]
PGSC0003DMG400001934	406.879	122.684	1.7296	2.0424e-05	0.00058852	-	DNA methyltransferase [Source:PGSC_GENE;Acc:PGSC0003DMG400001934]
PGSC0003DMG400001939	4504.07	16234.6	-1.8498	1.5799e-07	9.936e-06	-	UDP-glucose:protein transglucosylase [Source:PGSC_GENE;Acc:PGSC0003DMG400001939]
PGSC0003DMG400001960	9975.25	5628.92	0.82549	0.0010199	0.014286	-	ABA 8'-hydroxylase CYP707A1 [Source:PGSC_GENE;Acc:PGSC0003DMG400001960]
PGSC0003DMG400001961	9045.07	16838	-0.89652	0.0003425	0.0059088	-	Glycine-rich protein A3 [Source:PGSC_GENE;Acc:PGSC0003DMG400001961]
PGSC0003DMG400001967	967.04	292.626	1.7245	6.3139e-05	0.0014946	-	White-brown-complex ABC transporter family [Source:PGSC_GENE;Acc:PGSC0003DMG400001967]
PGSC0003DMG400001983	77.3559	27.9757	1.4673	0.0028386	0.031827	-	Disease resistance protein BS2 [Source:PGSC_GENE;Acc:PGSC0003DMG400001983]
PGSC0003DMG400001989	102.376	41.7642	1.2935	0.00275	0.031052	-	PRF [Source:PGSC_GENE;Acc:PGSC0003DMG400001989]
PGSC0003DMG400002000	310.697	120.537	1.366	0.00013164	0.0027005	-	Conserved gene of unknown function [Source:PGSC_GENE;Acc:PGSC0003DMG400002000]
PGSC0003DMG400002014	1088.74	564.803	0.94684	0.00048791	0.0079022	-	Avr9/Cf-9 rapidly elicited protein 76 [Source:PGSC_GENE;Acc:PGSC0003DMG400002014]
PGSC0003DMG400002038	660.937	1464.73	-1.1481	0.00011025	0.0023343	-	Kinase [Source:PGSC_GENE;Acc:PGSC0003DMG400002038]
PGSC0003DMG400002044	1532	887.414	0.78774	0.0027745	0.031251	-	Transcription factor [Source:PGSC_GENE;Acc:PGSC0003DMG400002044]
PGSC0003DMG400002047	190.425	526.781	-1.468	0.0014173	0.018571	-	AT-hook1 protein [Source:PGSC_GENE;Acc:PGSC0003DMG400002047]
PGSC0003DMG400002074	145.781	276.764	-0.92486	0.0036178	0.037845	-	Pectinesterase [Source:PGSC_GENE;Acc:PGSC0003DMG400002074]
PGSC0003DMG400002079	194.467	355.373	-0.86981	0.0041227	0.041775	-	Galactolipase/ phospholipase [Source:PGSC_GENE;Acc:PGSC0003DMG400002079]
PGSC0003DMG400002085	184.576	521.003	-1.4971	0.0022819	0.026788	-	Pectinesterase [Source:PGSC_GENE;Acc:PGSC0003DMG400002085]
PGSC0003DMG400002107	702.004	1222.09	-0.7998	0.0022748	0.026724	-	LRX2 [Source:PGSC_GENE;Acc:PGSC0003DMG400002107]
PGSC0003DMG400002118	1545.84	829.165	0.89866	0.00057358	0.0090403	-	LeTIR [Source:PGSC_GENE;Acc:PGSC0003DMG400002118]
PGSC0003DMG400002123	649.381	315.378	1.042	0.00025599	0.0046766	-	Ripening regulated protein DDTFR18 [Source:PGSC_GENE;Acc:PGSC0003DMG400002123]
PGSC0003DMG400002134	2847.9	5253.06	-0.88326	0.00045372	0.0074551	-	Clathrin assembly protein [Source:PGSC_GENE;Acc:PGSC0003DMG400002134]
PGSC0003DMG400002139	719.428	232.387	1.6303	8.5949e-05	0.0019312	-	GRAS family transcription factor [Source:PGSC_GENE;Acc:PGSC0003DMG400002139]
PGSC0003DMG400002161	2175.78	722.029	1.5914	1.0597e-07	7.0713e-06	-	Conserved gene of unknown function [Source:PGSC_GENE;Acc:PGSC0003DMG400002161]
PGSC0003DMG400002163	206.722	372.168	-0.84827	0.0049867	0.048536	-	Glutathione S-transferase [Source:PGSC_GENE;Acc:PGSC0003DMG400002163]
PGSC0003DMG400002165	232.931	758.08	-1.7024	2.3147e-09	2.6016e-07	-	Glutathione S-transferase [Source:PGSC_GENE;Acc:PGSC0003DMG400002165]
PGSC0003DMG400002167	2797.27	6897.89	-1.3021	3.6644e-06	0.00014164	-	Glutathion S-transferase [Source:PGSC_GENE;Acc:PGSC0003DMG400002167]
PGSC0003DMG400002168	723.299	1488.37	-1.0411	8.2711e-05	0.0018739	-	Glutathione S-transferase [Source:PGSC_GENE;Acc:PGSC0003DMG400002168]
PGSC0003DMG400002170	1137	2696.91	-1.2461	1.6375e-06	7.2389e-05	-	Glutathione-S-transferase [Source:PGSC_GENE;Acc:PGSC0003DMG400002170]
PGSC0003DMG400002171	1236.98	2338.43	-0.91872	0.00035761	0.0061253	-	Glutathione S-transferase T2 [Source:PGSC_GENE;Acc:PGSC0003DMG400002171]
PGSC0003DMG400002173	338.418	76.6643	2.1422	1.2599e-10	2.0374e-08	-	Rop guanine nucleotide exchange factor [Source:PGSC_GENE;Acc:PGSC0003DMG400002173]
PGSC0003DMG400002176	962.545	1655.48	-0.78232	0.0030211	0.033326	-	Glutathione S-transferase [Source:PGSC_GENE;Acc:PGSC0003DMG400002176]
PGSC0003DMG400002196	642.282	198.083	1.6971	3.8417e-07	2.0673e-05	-	Aspartic proteinase nepenthesin-1 [Source:PGSC_GENE;Acc:PGSC0003DMG400002196]
PGSC0003DMG400002201	2468.78	7633.18	-1.6285	1.689e-07	1.0395e-05	-	Ferrochelatase [Source:PGSC_GENE;Acc:PGSC0003DMG400002201]
PGSC0003DMG400002204	237.586	1655.92	-2.8011	4.3957e-08	3.3016e-06	-	Pollen specific protein sf21 [Source:PGSC_GENE;Acc:PGSC0003DMG400002204]
PGSC0003DMG400002258	2.94858	27.9989	-3.2473	0.00032346	0.0056487	-	Zinc ion binding protein [Source:PGSC_GENE;Acc:PGSC0003DMG400002258]
PGSC0003DMG400002259	1.17501	18.7993	-3.9999	0.0007729	0.011421	-	Zinc ion binding [Source:PGSC_GENE;Acc:PGSC0003DMG400002259]
PGSC0003DMG400002261	93.2067	34.0364	1.4534	0.0014744	0.019136	-	Conserved gene of unknown function [Source:PGSC_GENE;Acc:PGSC0003DMG400002261]
PGSC0003DMG400002272	17.2341	84.9853	-2.3019	0.00096851	0.013656	-	Transcription factor AP2-EREBP [Source:PGSC_GENE;Acc:PGSC0003DMG400002272]
PGSC0003DMG400002290	3902.41	14035.7	-1.8467	0.0037331	0.038794	-	Early-responsive to dehydration 4 [Source:PGSC_GENE;Acc:PGSC0003DMG400002290]
PGSC0003DMG400002309	1844.96	5778.82	-1.6472	2.3514e-10	3.549e-08	-	Xyloglucan endo-transglycosylase [Source:PGSC_GENE;Acc:PGSC0003DMG400002309]
PGSC0003DMG400002312	1259.27	265.678	2.2448	1.0618e-15	6.4723e-13	-	Photosystem II 10 kDa polypeptide, chloroplast [Source:PGSC_GENE;Acc:PGSC0003DMG400002312]
PGSC0003DMG400002327	3277.77	8936.46	-1.447	1.3541e-08	1.1695e-06	-	Avr9/Cf-9 induced kinase 1 [Source:PGSC_GENE;Acc:PGSC0003DMG400002327]
PGSC0003DMG400002328	23.814	0.366234	6.0229	3.8083e-05	0.00098295	-	Adipocyte plasma membrane-associated protein [Source:PGSC_GENE;Acc:PGSC0003DMG400002328]
PGSC0003DMG400002350	44.3887	133.457	-1.5881	0.00055956	0.0088591	-	Ethylene-responsive transcription factor [Source:PGSC_GENE;Acc:PGSC0003DMG400002350]
PGSC0003DMG400002366	52.3635	10.3615	2.3373	0.00017938	0.0034967	-	Coatomer alpha subunit [Source:PGSC_GENE;Acc:PGSC0003DMG400002366]
PGSC0003DMG400002370	2880.26	4767.38	-0.727	0.0041803	0.042234	-	Vesicle-associated membrane protein [Source:PGSC_GENE;Acc:PGSC0003DMG400002370]
PGSC0003DMG400002388	879.972	1958.1	-1.1539	9.8816e-06	0.00031927	-	ATP binding protein [Source:PGSC_GENE;Acc:PGSC0003DMG400002388]
PGSC0003DMG400002452	1580.72	3197.25	-1.0162	7.6231e-05	0.0017547	-	Big map kinase/bmk [Source:PGSC_GENE;Acc:PGSC0003DMG400002452]
PGSC0003DMG400002456	87.3555	183.74	-1.0727	0.0021822	0.025883	-	Cysteine-rich extensin-2 [Source:PGSC_GENE;Acc:PGSC0003DMG400002456]
PGSC0003DMG400002473	3.59383	84.9659	-4.5633	0.00019547	0.0037548	-	Glutamate decarboxylase 4a [Source:PGSC_GENE;Acc:PGSC0003DMG400002473]
PGSC0003DMG400002512	231.544	102.57	1.1747	0.0005802	0.0091174	-	Conserved gene of unknown function [Source:PGSC_GENE;Acc:PGSC0003DMG400002512]
PGSC0003DMG400002518	32.0693	149.019	-2.2162	0.002328	0.027178	-	Conserved gene of unknown function [Source:PGSC_GENE;Acc:PGSC0003DMG400002518]
PGSC0003DMG400002523	16.628	58.3629	-1.8114	0.0013821	0.0182	-	Stem 28 kDa glycoprotein [Source:PGSC_GENE;Acc:PGSC0003DMG400002523]
PGSC0003DMG400002525	918.432	1885.8	-1.0379	0.0001198	0.0024981	-	Hexokinase 7 [Source:PGSC_GENE;Acc:PGSC0003DMG400002525]
PGSC0003DMG400002527	129.986	253.891	-0.96585	0.0035311	0.037171	-	Gene of unknown function [Source:PGSC_GENE;Acc:PGSC0003DMG400002527]
PGSC0003DMG400002539	544.527	2182.16	-2.0027	0.0014341	0.018759	-	BY-2 kinesin 10 [Source:PGSC_GENE;Acc:PGSC0003DMG400002539]
PGSC0003DMG400002561	146.166	48.0515	1.605	6.2652e-05	0.0014853	-	Conserved gene of unknown function [Source:PGSC_GENE;Acc:PGSC0003DMG400002561]
PGSC0003DMG400002566	288.921	1054.62	-1.868	0.0028733	0.03209	-	Coatomer subunit beta'-2 [Source:PGSC_GENE;Acc:PGSC0003DMG400002566]
PGSC0003DMG400002601	588.212	2368.67	-2.0097	2.8191e-05	0.00076501	-	IAA-amino acid hydrolase [Source:PGSC_GENE;Acc:PGSC0003DMG400002601]
PGSC0003DMG400002608	660.275	2479.4	-1.9088	9.8673e-13	2.8176e-10	-	ARF domain class transcription factor [Source:PGSC_GENE;Acc:PGSC0003DMG400002608]
PGSC0003DMG400002612	4.3453	358.963	-6.3682	3.0919e-22	7.0001e-19	-	Malic enzyme [Source:PGSC_GENE;Acc:PGSC0003DMG400002612]
PGSC0003DMG400002615	965.011	1649.13	-0.77308	0.0028415	0.031827	-	Avr9/Cf-9 rapidly elicited protein 146 [Source:PGSC_GENE;Acc:PGSC0003DMG400002615]
PGSC0003DMG400002618	2272.15	11257.5	-2.3088	5.7269e-05	0.0013752	-	Conserved gene of unknown function [Source:PGSC_GENE;Acc:PGSC0003DMG400002618]
PGSC0003DMG400002621	64.3591	332.19	-2.3678	0.0037555	0.038925	-	Phox (PX) domain-containing protein [Source:PGSC_GENE;Acc:PGSC0003DMG400002621]
PGSC0003DMG400002626	218.565	27.3165	3.0002	4.4727e-05	0.0011225	-	Photosystem I psaH protein [Source:PGSC_GENE;Acc:PGSC0003DMG400002626]
PGSC0003DMG400002645	516.339	1318.86	-1.3529	4.5582e-07	2.4079e-05	-	Conserved gene of unknown function [Source:PGSC_GENE;Acc:PGSC0003DMG400002645]
PGSC0003DMG400002662	27.0268	2.25123	3.5856	0.00022311	0.0041969	-	Conserved gene of unknown function [Source:PGSC_GENE;Acc:PGSC0003DMG400002662]
PGSC0003DMG400002693	1882.91	801.453	1.2323	2.7718e-06	0.00011264	-	Srpk [Source:PGSC_GENE;Acc:PGSC0003DMG400002693]
PGSC0003DMG400002724	613.298	313.095	0.96999	0.00052482	0.0084056	-	Conserved gene of unknown function [Source:PGSC_GENE;Acc:PGSC0003DMG400002724]
PGSC0003DMG400002728	68.6622	1354.94	-4.3026	8.9674e-22	1.7764e-18	-	Homeodomain [Source:PGSC_GENE;Acc:PGSC0003DMG400002728]
PGSC0003DMG400002730	1564.33	916.491	0.77135	0.0032763	0.03537	-	Conserved gene of unknown function [Source:PGSC_GENE;Acc:PGSC0003DMG400002730]
PGSC0003DMG400002768	977.77	1847.55	-0.91804	0.00041001	0.0068833	-	ATP-dependent Clp protease proteolytic subunit [Source:PGSC_GENE;Acc:PGSC0003DMG400002768]
PGSC0003DMG400002775	23.2702	141.489	-2.6041	1.6181e-09	1.9427e-07	-	Pyrophosphate-energized vacuolar membrane proton pump [Source:PGSC_GENE;Acc:PGSC0003DMG400002775]
PGSC0003DMG400002782	409.673	46.0975	3.1517	9.066e-09	8.2102e-07	-	Oxygen-evolving enhancer protein 1, chloroplastic [Source:PGSC_GENE;Acc:PGSC0003DMG400002782]
PGSC0003DMG400002801	628.649	1079.2	-0.77964	0.003488	0.036928	-	Conserved gene of unknown function [Source:PGSC_GENE;Acc:PGSC0003DMG400002801]
PGSC0003DMG400002802	111.189	43.2848	1.3611	0.0014742	0.019136	-	Pentatricopeptide repeat-containing protein [Source:PGSC_GENE;Acc:PGSC0003DMG400002802]
PGSC0003DMG400002804	518.8	1574.19	-1.6014	2.2149e-09	2.5253e-07	-	USP [Source:PGSC_GENE;Acc:PGSC0003DMG400002804]
PGSC0003DMG400002820	316.315	109.399	1.5318	2.7095e-06	0.00011082	-	Conserved gene of unknown function [Source:PGSC_GENE;Acc:PGSC0003DMG400002820]
PGSC0003DMG400002824	591.313	133.659	2.1454	1.7614e-12	4.5391e-10	-	NAC domain protein NAC2 [Source:PGSC_GENE;Acc:PGSC0003DMG400002824]
PGSC0003DMG400002825	0.27946	25.7051	-6.5233	0.0028571	0.031966	-	RNase NE [Source:PGSC_GENE;Acc:PGSC0003DMG400002825]
PGSC0003DMG400002826	3804.71	6796.24	-0.83695	0.00084229	0.012224	-	Kelch repeat-containing F-box family protein [Source:PGSC_GENE;Acc:PGSC0003DMG400002826]
PGSC0003DMG400002835	543.044	177.107	1.6164	7.0937e-08	4.9743e-06	-	Homeobox protein [Source:PGSC_GENE;Acc:PGSC0003DMG400002835]
PGSC0003DMG400002845	874.017	509.664	0.77812	0.004284	0.043107	-	Nucleotide pyrophosphatase/phosphodiesterase [Source:PGSC_GENE;Acc:PGSC0003DMG400002845]
PGSC0003DMG400002851	848.877	298.181	1.5094	8.8585e-08	6.0124e-06	-	Conserved gene of unknown function [Source:PGSC_GENE;Acc:PGSC0003DMG400002851]
PGSC0003DMG400002865	358.537	179.274	0.99995	0.0013045	0.017343	-	Nitrate transporter [Source:PGSC_GENE;Acc:PGSC0003DMG400002865]
PGSC0003DMG400002885	487.198	1498.01	-1.6205	0.0038012	0.039322	-	Serine-threonine protein kinase, plant-type [Source:PGSC_GENE;Acc:PGSC0003DMG400002885]
PGSC0003DMG400002887	123.497	720.314	-2.5442	0.00030893	0.0054466	-	Serine/threonine-protein kinase bri1 [Source:PGSC_GENE;Acc:PGSC0003DMG400002887]
PGSC0003DMG400002890	536.301	1456.75	-1.4416	0.0015263	0.019674	-	Xenotropic and polytropic murine leukemia virus receptor ids-4 [Source:PGSC_GENE;Acc:PGSC0003DMG400002890]
PGSC0003DMG400002899	13381	4877.49	1.456	1.0317e-08	9.1091e-07	-	AP2/ERF domain-containing transcription factor [Source:PGSC_GENE;Acc:PGSC0003DMG400002899]
PGSC0003DMG400002928	726.408	76.4354	3.2485	0.001173	0.015977	-	Small molecular heat shock protein [Source:PGSC_GENE;Acc:PGSC0003DMG400002928]
PGSC0003DMG400002930	12383.7	27747.3	-1.1639	3.4278e-06	0.00013413	-	Jasmonate ZIM-domain protein 1 [Source:PGSC_GENE;Acc:PGSC0003DMG400002930]
PGSC0003DMG400002937	30.0099	134.296	-2.1619	6.5077e-06	0.00022543	-	Disease resistance protein [Source:PGSC_GENE;Acc:PGSC0003DMG400002937]
PGSC0003DMG400002947	236.621	454.385	-0.94133	0.0012952	0.017242	-	NRC1 [Source:PGSC_GENE;Acc:PGSC0003DMG400002947]
PGSC0003DMG400002987	641.46	228.863	1.4869	7.2689e-07	3.6225e-05	-	DNAJ protein [Source:PGSC_GENE;Acc:PGSC0003DMG400002987]
PGSC0003DMG400003026	211.072	90.1932	1.2266	0.00048296	0.0078462	-	Gene of unknown function [Source:PGSC_GENE;Acc:PGSC0003DMG400003026]
PGSC0003DMG400003032	378.594	101.566	1.8982	4.3808e-09	4.4362e-07	-	Cytochrome P450 [Source:PGSC_GENE;Acc:PGSC0003DMG400003032]
PGSC0003DMG400003036	478.498	1257.9	-1.3944	2.5613e-07	1.4734e-05	-	Calmodulin binding protein [Source:PGSC_GENE;Acc:PGSC0003DMG400003036]
PGSC0003DMG400003040	37.3468	226.691	-2.6017	0.0014878	0.019275	-	Osmotin [Source:PGSC_GENE;Acc:PGSC0003DMG400003040]
PGSC0003DMG400003050	2132.78	5628.9	-1.4001	3.7815e-05	0.00097844	-	KOM [Source:PGSC_GENE;Acc:PGSC0003DMG400003050]
PGSC0003DMG400003057	255.06	809.655	-1.6665	3.1192e-05	0.00083087	-	Osmotin [Source:PGSC_GENE;Acc:PGSC0003DMG400003057]
PGSC0003DMG400003073	350.548	185.547	0.91783	0.0028782	0.032134	-	16S rRNA processing protein RimM family [Source:PGSC_GENE;Acc:PGSC0003DMG400003073]
PGSC0003DMG400003091	2048.63	1039.73	0.97845	0.00015595	0.0031069	-	Leucoanthocyanidin dioxygenase [Source:PGSC_GENE;Acc:PGSC0003DMG400003091]
PGSC0003DMG400003105	5051.35	11223.3	-1.1518	0.0026677	0.03034	-	Glutamyl-tRNA reductase [Source:PGSC_GENE;Acc:PGSC0003DMG400003105]
PGSC0003DMG400003133	307.394	162.719	0.91771	0.0033206	0.035666	-	Pentatricopeptide repeat-containing protein [Source:PGSC_GENE;Acc:PGSC0003DMG400003133]
PGSC0003DMG400003138	506.635	276.471	0.87382	0.0033893	0.036171	-	Elongation factor Ts [Source:PGSC_GENE;Acc:PGSC0003DMG400003138]
PGSC0003DMG400003181	6722.58	23610.1	-1.8123	1.4243e-07	9.1198e-06	-	Beta-glucosidase 08 [Source:PGSC_GENE;Acc:PGSC0003DMG400003181]
PGSC0003DMG400003187	680.338	311.829	1.1255	6.7358e-05	0.0015768	-	Temperature-induced lipocalin' [Source:PGSC_GENE;Acc:PGSC0003DMG400003187]
PGSC0003DMG400003193	278.684	1503.09	-2.4312	1.8982e-12	4.852e-10	-	Conserved gene of unknown function [Source:PGSC_GENE;Acc:PGSC0003DMG400003193]
PGSC0003DMG400003196	2828.51	1600.68	0.82135	0.0014	0.018389	-	Two-component system sensor histidine kinase/response regulator [Source:PGSC_GENE;Acc:PGSC0003DMG400003196]
PGSC0003DMG400003210	241.658	1519.78	-2.6528	3.1999e-09	3.4853e-07	-	Leucine Rich Repeat family protein [Source:PGSC_GENE;Acc:PGSC0003DMG400003210]
PGSC0003DMG400003211	1003.34	2044.11	-1.0267	0.00072775	0.010891	-	Leucine Rich Repeat family protein [Source:PGSC_GENE;Acc:PGSC0003DMG400003211]
PGSC0003DMG400003213	739.959	2008.26	-1.4404	4.1247e-08	3.1092e-06	-	Serine/threonine protein kinase pk23 [Source:PGSC_GENE;Acc:PGSC0003DMG400003213]
PGSC0003DMG400003225	294.076	871.033	-1.5665	0.00052757	0.0084369	-	SAUR family protein [Source:PGSC_GENE;Acc:PGSC0003DMG400003225]
PGSC0003DMG400003227	80.4065	283.328	-1.8171	8.2505e-08	5.7098e-06	-	SAUR family protein [Source:PGSC_GENE;Acc:PGSC0003DMG400003227]
PGSC0003DMG400003228	1274.25	3423.86	-1.426	1.4795e-07	9.4352e-06	-	SAUR family protein [Source:PGSC_GENE;Acc:PGSC0003DMG400003228]
PGSC0003DMG400003229	482.888	930.512	-0.94634	0.00086962	0.01254	-	Conserved gene of unknown function [Source:PGSC_GENE;Acc:PGSC0003DMG400003229]
PGSC0003DMG400003243	309.274	39.3701	2.9737	3.5409e-11	6.602e-09	-	Gene of unknown function [Source:PGSC_GENE;Acc:PGSC0003DMG400003243]
PGSC0003DMG400003257	42.4734	1.08993	5.2843	0.00083138	0.012121	-	Taxane 13-alpha-hydroxylase cytochrome P450 [Source:PGSC_GENE;Acc:PGSC0003DMG400003257]
PGSC0003DMG400003287	4.67317	27.4774	-2.5558	0.002583	0.029534	-	Sulfotransferase family protein [Source:PGSC_GENE;Acc:PGSC0003DMG400003287]
PGSC0003DMG400003294	21.4506	3.0657	2.8067	0.0043369	0.043556	-	Serine-threonine protein kinase, plant-type [Source:PGSC_GENE;Acc:PGSC0003DMG400003294]
PGSC0003DMG400003316	3871.48	9689.66	-1.3236	2.0631e-07	1.2269e-05	-	Tuber-specific and sucrose-responsive element binding factor [Source:PGSC_GENE;Acc:PGSC0003DMG400003316]
PGSC0003DMG400003341	6.51152	41.2802	-2.6644	0.00016268	0.0032086	-	Cytochrome P450 [Source:PGSC_GENE;Acc:PGSC0003DMG400003341]
PGSC0003DMG400003344	82.8167	27.5556	1.5876	0.0010942	0.015065	-	Dual-specific kinase DSK1 [Source:PGSC_GENE;Acc:PGSC0003DMG400003344]
PGSC0003DMG400003358	577.248	284.694	1.0198	0.0028437	0.031838	-	Exostosin [Source:PGSC_GENE;Acc:PGSC0003DMG400003358]
PGSC0003DMG400003397	64.5394	343.284	-2.4111	1.0061e-12	2.8474e-10	-	Amino acid transporter [Source:PGSC_GENE;Acc:PGSC0003DMG400003397]
PGSC0003DMG400003427	18.6297	1.80924	3.3641	0.0035756	0.03754	-	F-Box protein [Source:PGSC_GENE;Acc:PGSC0003DMG400003427]
PGSC0003DMG400003439	163.037	79.6318	1.0338	0.0046051	0.045671	-	NBS-LRR resistance protein [Source:PGSC_GENE;Acc:PGSC0003DMG400003439]
PGSC0003DMG400003449	221.645	110.102	1.0094	0.0024447	0.02826	-	Thioredoxin [Source:PGSC_GENE;Acc:PGSC0003DMG400003449]
PGSC0003DMG400003465	655.044	373.963	0.8087	0.0039948	0.040779	-	Glycosyl hydrolase family [Source:PGSC_GENE;Acc:PGSC0003DMG400003465]
PGSC0003DMG400003470	518.111	949.246	-0.87352	0.0014147	0.018544	-	Ethylene-responsive small GTP-binding protein [Source:PGSC_GENE;Acc:PGSC0003DMG400003470]
PGSC0003DMG400003483	562.883	318.402	0.82199	0.0040143	0.040938	-	Gene of unknown function [Source:PGSC_GENE;Acc:PGSC0003DMG400003483]
PGSC0003DMG400003484	1423.07	2964.06	-1.0586	3.5395e-05	0.00092185	-	RNA-binding region-containing protein [Source:PGSC_GENE;Acc:PGSC0003DMG400003484]
PGSC0003DMG400003491	77.2537	334.655	-2.115	2.0161e-10	3.1479e-08	-	Conserved gene of unknown function [Source:PGSC_GENE;Acc:PGSC0003DMG400003491]
PGSC0003DMG400003495	2552.51	681.83	1.9044	1.0568e-07	7.067e-06	-	Alpha-1,4 glucan phosphorylase L-1 isozyme, chloroplastic/amyloplastic [Source:PGSC_GENE;Acc:PGSC0003DMG400003495]
PGSC0003DMG400003511	2223.21	4062.21	-0.86962	0.00057516	0.0090607	-	U-box domain-containing protein 5 [Source:PGSC_GENE;Acc:PGSC0003DMG400003511]
PGSC0003DMG400003518	2059.42	4453.16	-1.1126	1.1536e-05	0.0003613	-	Conserved gene of unknown function [Source:PGSC_GENE;Acc:PGSC0003DMG400003518]
PGSC0003DMG400003520	1068.45	2108.84	-0.98093	0.0018586	0.022896	-	Conserved gene of unknown function [Source:PGSC_GENE;Acc:PGSC0003DMG400003520]
PGSC0003DMG400003526	579.679	1353.82	-1.2237	5.171e-06	0.00018646	-	AAA-type ATPase [Source:PGSC_GENE;Acc:PGSC0003DMG400003526]
PGSC0003DMG400003541	117.102	580.889	-2.3105	5.1975e-14	2.1395e-11	-	TDR6 protein [Source:PGSC_GENE;Acc:PGSC0003DMG400003541]
PGSC0003DMG400003548	735.85	42.0646	4.1287	0.00023874	0.0044201	-	Fructose-bisphosphate aldolase [Source:PGSC_GENE;Acc:PGSC0003DMG400003548]
PGSC0003DMG400003564	499.377	1606.05	-1.6853	0.0018418	0.022754	-	Calcium-dependent protein kinase CPK4 [Source:PGSC_GENE;Acc:PGSC0003DMG400003564]
PGSC0003DMG400003578	1849.07	747.482	1.3067	2.0609e-05	0.00059192	-	Cold inducible histidine kinase 1 [Source:PGSC_GENE;Acc:PGSC0003DMG400003578]
PGSC0003DMG400003584	1085.67	1876.56	-0.7895	0.0022926	0.026871	-	Ubiquitin carrier protein [Source:PGSC_GENE;Acc:PGSC0003DMG400003584]
PGSC0003DMG400003589	977.945	2255.98	-1.2059	0.00023542	0.0043747	-	Protein phosphatase 2c [Source:PGSC_GENE;Acc:PGSC0003DMG400003589]
PGSC0003DMG400003593	152.796	389.055	-1.3484	0.00060234	0.0094094	-	Conserved gene of unknown function [Source:PGSC_GENE;Acc:PGSC0003DMG400003593]
PGSC0003DMG400003607	422.29	131.384	1.6844	6.5489e-08	4.6231e-06	-	Jasmonate O-methyltransferase [Source:PGSC_GENE;Acc:PGSC0003DMG400003607]
PGSC0003DMG400003618	256.86	800.362	-1.6397	8.2541e-09	7.6053e-07	-	Conserved gene of unknown function [Source:PGSC_GENE;Acc:PGSC0003DMG400003618]
PGSC0003DMG400003622	1005.23	2061.79	-1.0364	0.0025459	0.029184	-	Nuclear receptor binding set domain containing protein 1, nsd [Source:PGSC_GENE;Acc:PGSC0003DMG400003622]
PGSC0003DMG400003625	68.9891	24.3215	1.5041	0.0030177	0.033316	-	COL domain class transcription factor [Source:PGSC_GENE;Acc:PGSC0003DMG400003625]
PGSC0003DMG400003631	6.40652	48.315	-2.9149	1.8125e-05	0.00053193	-	Conserved gene of unknown function [Source:PGSC_GENE;Acc:PGSC0003DMG400003631]
PGSC0003DMG400003632	6225.18	2596.03	1.2618	0.00016082	0.0031798	-	H1 histone [Source:PGSC_GENE;Acc:PGSC0003DMG400003632]
PGSC0003DMG400003655	2620.27	6391.99	-1.2866	6.723e-05	0.001575	-	Aspartic proteinase nepenthesin-1 [Source:PGSC_GENE;Acc:PGSC0003DMG400003655]
PGSC0003DMG400003667	59.4742	18.3686	1.695	0.0022774	0.026745	-	Gene of unknown function [Source:PGSC_GENE;Acc:PGSC0003DMG400003667]
PGSC0003DMG400003704	144.222	28.1297	2.3581	2.5461e-08	2.0176e-06	-	ATP-dependent peptidase [Source:PGSC_GENE;Acc:PGSC0003DMG400003704]
PGSC0003DMG400003707	36836	16646.8	1.1459	4.626e-06	0.00017149	-	Pre-pro-cysteine proteinase [Source:PGSC_GENE;Acc:PGSC0003DMG400003707]
PGSC0003DMG400003708	135.643	43.9547	1.6257	8.1574e-05	0.0018522	-	Inner membrane transport protein [Source:PGSC_GENE;Acc:PGSC0003DMG400003708]
PGSC0003DMG400003711	268.033	1596.99	-2.5749	3.0373e-10	4.4161e-08	-	COL domain class transcription factor [Source:PGSC_GENE;Acc:PGSC0003DMG400003711]
PGSC0003DMG400003749	641.905	351.272	0.86977	0.001941	0.02369	-	GTP-binding protein hflx [Source:PGSC_GENE;Acc:PGSC0003DMG400003749]
PGSC0003DMG400003751	1103.87	540.279	1.0308	0.00012987	0.0026713	-	Bel1 homeotic protein [Source:PGSC_GENE;Acc:PGSC0003DMG400003751]
PGSC0003DMG400003755	2559.43	7573.29	-1.5651	8.7443e-10	1.1313e-07	-	Thioredoxin [Source:PGSC_GENE;Acc:PGSC0003DMG400003755]
PGSC0003DMG400003757	38.6327	242.66	-2.651	4.8511e-05	0.0012013	-	Purple acid phosphatase [Source:PGSC_GENE;Acc:PGSC0003DMG400003757]
PGSC0003DMG400003771	440.261	805.522	-0.87156	0.001463	0.019036	-	Auxin response factor 5 [Source:PGSC_GENE;Acc:PGSC0003DMG400003771]
PGSC0003DMG400003813	820.745	2966.42	-1.8537	0.00016168	0.003193	-	ATP binding protein [Source:PGSC_GENE;Acc:PGSC0003DMG400003813]
PGSC0003DMG400003820	443.444	186.198	1.2519	3.7887e-05	0.00097871	-	Oligopeptide transporter [Source:PGSC_GENE;Acc:PGSC0003DMG400003820]
PGSC0003DMG400003879	215.272	42.732	2.3328	4.8449e-08	3.6133e-06	-	Uracil permease [Source:PGSC_GENE;Acc:PGSC0003DMG400003879]
PGSC0003DMG400003880	53.1201	174.308	-1.7143	0.0028732	0.03209	-	Leucoanthocyanidin dioxygenase [Source:PGSC_GENE;Acc:PGSC0003DMG400003880]
PGSC0003DMG400003887	4726.77	985.561	2.2618	3.6802e-11	6.7818e-09	-	Farnesylated protein [Source:PGSC_GENE;Acc:PGSC0003DMG400003887]
PGSC0003DMG400003918	660.91	243.878	1.4383	6.3262e-07	3.1828e-05	-	Acc synthase [Source:PGSC_GENE;Acc:PGSC0003DMG400003918]
PGSC0003DMG400003924	3833.44	8232.16	-1.1026	0.00049839	0.0080556	-	Amino acid binding protein [Source:PGSC_GENE;Acc:PGSC0003DMG400003924]
PGSC0003DMG400003932	33.924	5.23054	2.6973	0.0026105	0.029787	-	CPD photolyase [Source:PGSC_GENE;Acc:PGSC0003DMG400003932]
PGSC0003DMG400003936	427.665	150.631	1.5055	9.2975e-07	4.4583e-05	-	Primary amine oxidase [Source:PGSC_GENE;Acc:PGSC0003DMG400003936]
PGSC0003DMG400003939	13.2652	46.4619	-1.8084	0.003779	0.039118	-	Serine protease [Source:PGSC_GENE;Acc:PGSC0003DMG400003939]
PGSC0003DMG400003946	174.097	53.3702	1.7058	8.9112e-06	0.00029361	-	Multidrug resistance pump [Source:PGSC_GENE;Acc:PGSC0003DMG400003946]
PGSC0003DMG400003957	360.806	922.347	-1.3541	2.156e-05	0.0006118	-	Conserved gene of unknown function [Source:PGSC_GENE;Acc:PGSC0003DMG400003957]
PGSC0003DMG400003964	2820.77	5924.13	-1.0705	2.4785e-05	0.00068971	-	GT2 protein [Source:PGSC_GENE;Acc:PGSC0003DMG400003964]
PGSC0003DMG400003976	337.605	139.787	1.2721	0.00016924	0.0033214	-	Cellulose synthase [Source:PGSC_GENE;Acc:PGSC0003DMG400003976]
PGSC0003DMG400003990	427.567	1567.81	-1.8745	0.00047992	0.0078048	-	Transporter [Source:PGSC_GENE;Acc:PGSC0003DMG400003990]
PGSC0003DMG400004017	176.456	1049.91	-2.5729	1.3967e-06	6.3334e-05	-	Conserved gene of unknown function [Source:PGSC_GENE;Acc:PGSC0003DMG400004017]
PGSC0003DMG400004020	2868.04	1560.54	0.87801	0.00062174	0.0096575	-	Zeaxanthin epoxidase, chloroplastic [Source:PGSC_GENE;Acc:PGSC0003DMG400004020]
PGSC0003DMG400004036	491.846	1852.86	-1.9135	1.3562e-12	3.7056e-10	-	ATP binding protein [Source:PGSC_GENE;Acc:PGSC0003DMG400004036]
PGSC0003DMG400004037	1648.43	12034.6	-2.868	3.6561e-12	8.846e-10	-	ATP binding protein [Source:PGSC_GENE;Acc:PGSC0003DMG400004037]
PGSC0003DMG400004040	106.935	40.6172	1.3966	0.0010897	0.015037	-	DNA binding protein [Source:PGSC_GENE;Acc:PGSC0003DMG400004040]
PGSC0003DMG400004044	44.751	122.345	-1.451	0.00040829	0.0068642	-	Root phototropism protein [Source:PGSC_GENE;Acc:PGSC0003DMG400004044]
PGSC0003DMG400004057	506.464	191.482	1.4033	2.4754e-06	0.00010243	-	ORF16-lacZ fusion protein [Source:PGSC_GENE;Acc:PGSC0003DMG400004057]
PGSC0003DMG400004076	573.091	1073.23	-0.90513	0.00082619	0.012062	-	TATA-binding protein-associated phosphoprotein [Source:PGSC_GENE;Acc:PGSC0003DMG400004076]
PGSC0003DMG400004087	460.993	4128.69	-3.1629	2.0816e-06	8.904e-05	-	DNA binding protein [Source:PGSC_GENE;Acc:PGSC0003DMG400004087]
PGSC0003DMG400004113	1030.04	539.868	0.93202	0.00054058	0.0086145	-	Potassium transporter [Source:PGSC_GENE;Acc:PGSC0003DMG400004113]
PGSC0003DMG400004151	2214.05	614.151	1.85	5.6914e-12	1.3264e-09	-	Thiamine biosynthesis protein ThiC variant L1 [Source:PGSC_GENE;Acc:PGSC0003DMG400004151]
PGSC0003DMG400004258	614.955	257.339	1.2568	1.2415e-05	0.0003843	-	Cleavage and polyadenylation specificity factor [Source:PGSC_GENE;Acc:PGSC0003DMG400004258]
PGSC0003DMG400004299	164.07	35.0543	2.2266	4.8567e-08	3.6136e-06	-	Ccaat-binding transcription factor subunit A [Source:PGSC_GENE;Acc:PGSC0003DMG400004299]
PGSC0003DMG400004317	44.3789	206.694	-2.2196	3.7028e-09	3.8863e-07	-	Stellacyanin [Source:PGSC_GENE;Acc:PGSC0003DMG400004317]
PGSC0003DMG400004363	588.252	2854.26	-2.2786	5.1001e-09	5.0995e-07	-	Auxin-regulated dual specificity cytosolic kinase [Source:PGSC_GENE;Acc:PGSC0003DMG400004363]
PGSC0003DMG400004378	92.5317	869.039	-3.2314	1.3676e-10	2.2003e-08	-	GDSL esterase/lipase [Source:PGSC_GENE;Acc:PGSC0003DMG400004378]
PGSC0003DMG400004439	396.924	949.405	-1.2582	4.5816e-06	0.00017044	-	Non-imprinted in Prader-Willi/Angelman syndrome region protein [Source:PGSC_GENE;Acc:PGSC0003DMG400004439]
PGSC0003DMG400004440	287.385	799.314	-1.4758	0.00061621	0.009593	-	Gene of unknown function [Source:PGSC_GENE;Acc:PGSC0003DMG400004440]
PGSC0003DMG400004445	236.068	106.865	1.1434	0.00065801	0.01011	-	Carboxylic ester hydrolase [Source:PGSC_GENE;Acc:PGSC0003DMG400004445]
PGSC0003DMG400004459	2395.9	4998.35	-1.0609	0.0014239	0.018635	-	Paramyosin [Source:PGSC_GENE;Acc:PGSC0003DMG400004459]
PGSC0003DMG400004478	215.085	106.819	1.0097	0.0035671	0.037475	-	Conserved gene of unknown function [Source:PGSC_GENE;Acc:PGSC0003DMG400004478]
PGSC0003DMG400004479	28.0606	100.104	-1.8349	5.1523e-05	0.001262	-	Conserved gene of unknown function [Source:PGSC_GENE;Acc:PGSC0003DMG400004479]
PGSC0003DMG400004483	2408.63	5063.38	-1.0719	0.0005522	0.00876	-	Lysophospholipase [Source:PGSC_GENE;Acc:PGSC0003DMG400004483]
PGSC0003DMG400004501	2598.99	4494.91	-0.79034	0.0017861	0.022218	-	BRASSINAZOLE-RESISTANT 1 protein [Source:PGSC_GENE;Acc:PGSC0003DMG400004501]
PGSC0003DMG400004532	118.579	15.5057	2.935	1.2708e-09	1.5612e-07	-	Chloroplast ferredoxin I [Source:PGSC_GENE;Acc:PGSC0003DMG400004532]
PGSC0003DMG400004534	8.95835	43.8702	-2.2919	0.0011233	0.015407	-	Inosine-uridine preferring nucleoside hydrolase [Source:PGSC_GENE;Acc:PGSC0003DMG400004534]
PGSC0003DMG400004537	415.003	709.199	-0.77307	0.0051484	0.049781	-	Conserved gene of unknown function [Source:PGSC_GENE;Acc:PGSC0003DMG400004537]
PGSC0003DMG400004548	20.8671	86.0676	-2.0442	3.0094e-05	0.00080845	-	Proteinase inhibitor type-2 CEVI57 [Source:PGSC_GENE;Acc:PGSC0003DMG400004548]
PGSC0003DMG400004575	211.152	663.325	-1.6514	0.00019024	0.0036701	-	Gene of unknown function [Source:PGSC_GENE;Acc:PGSC0003DMG400004575]
PGSC0003DMG400004585	1243.16	731.676	0.76473	0.0041753	0.042201	-	Dead box ATP-dependent RNA helicase [Source:PGSC_GENE;Acc:PGSC0003DMG400004585]
PGSC0003DMG400004588	2759.3	4589.79	-0.73413	0.0033887	0.036171	-	Epsin, N-terminal; ENTH/VHS [Source:PGSC_GENE;Acc:PGSC0003DMG400004588]
PGSC0003DMG400004610	730.401	2351.31	-1.6867	2.3396e-10	3.5481e-08	-	ABA-induced MYB transcription factor [Source:PGSC_GENE;Acc:PGSC0003DMG400004610]
PGSC0003DMG400004612	454.112	1683.07	-1.89	4.5068e-05	0.0011283	-	ABA-induced MYB transcription factor [Source:PGSC_GENE;Acc:PGSC0003DMG400004612]
PGSC0003DMG400004613	246.715	893.74	-1.857	6.2397e-05	0.0014822	-	SCPL33 [Source:PGSC_GENE;Acc:PGSC0003DMG400004613]
PGSC0003DMG400004615	357.613	138.364	1.3699	1.4694e-05	0.00044484	-	Poly(A) polymerase [Source:PGSC_GENE;Acc:PGSC0003DMG400004615]
PGSC0003DMG400004616	2552.95	680.849	1.9068	7.7521e-12	1.7551e-09	-	Invertase inhibitor [Source:PGSC_GENE;Acc:PGSC0003DMG400004616]
PGSC0003DMG400004617	422.121	158.858	1.4099	0.0011409	0.015621	-	Invertase inhibitor [Source:PGSC_GENE;Acc:PGSC0003DMG400004617]
PGSC0003DMG400004623	174.241	61.4192	1.5043	6.5407e-05	0.0015437	-	AMP dependent ligase [Source:PGSC_GENE;Acc:PGSC0003DMG400004623]
PGSC0003DMG400004639	69.193	0.747486	6.5324	0.00023127	0.0043145	-	Photosystem II 5 kDa protein, chloroplastic [Source:PGSC_GENE;Acc:PGSC0003DMG400004639]
PGSC0003DMG400004649	339.726	155.444	1.128	0.00030463	0.0054002	-	GRAS family transcription factor [Source:PGSC_GENE;Acc:PGSC0003DMG400004649]
PGSC0003DMG400004652	402.93	75.4179	2.4175	1.6942e-05	0.00050279	-	Serine-pyruvate aminotransferase [Source:PGSC_GENE;Acc:PGSC0003DMG400004652]
PGSC0003DMG400004684	305.204	143.898	1.0847	0.00067051	0.010257	-	RelA-SpoT RSH4 [Source:PGSC_GENE;Acc:PGSC0003DMG400004684]
PGSC0003DMG400004696	656.036	1177.56	-0.84395	0.0014687	0.019095	-	ATP:citrate lyase [Source:PGSC_GENE;Acc:PGSC0003DMG400004696]
PGSC0003DMG400004702	104.468	479.326	-2.1979	0.0021877	0.025932	-	Conserved gene of unknown function [Source:PGSC_GENE;Acc:PGSC0003DMG400004702]
PGSC0003DMG400004738	590.52	327.292	0.85141	0.0025031	0.028799	-	Elongation factor G [Source:PGSC_GENE;Acc:PGSC0003DMG400004738]
PGSC0003DMG400004767	264.393	509.516	-0.94645	0.0011473	0.015688	-	Conserved gene of unknown function [Source:PGSC_GENE;Acc:PGSC0003DMG400004767]
PGSC0003DMG400004785	69.9756	179.123	-1.356	0.00018316	0.0035572	-	Auxin-induced protein X10A [Source:PGSC_GENE;Acc:PGSC0003DMG400004785]
PGSC0003DMG400004786	1500.24	2802.05	-0.90129	0.00053964	0.0086082	-	Auxin-induced protein X10A [Source:PGSC_GENE;Acc:PGSC0003DMG400004786]
PGSC0003DMG400004789	119.162	641.187	-2.4278	2.2755e-15	1.2879e-12	-	Multicopper oxidase [Source:PGSC_GENE;Acc:PGSC0003DMG400004789]
PGSC0003DMG400004800	472.166	1829.42	-1.954	0.0010763	0.014891	-	Gene of unknown function [Source:PGSC_GENE;Acc:PGSC0003DMG400004800]
PGSC0003DMG400004808	537.952	132.575	2.0207	6.8445e-11	1.1727e-08	-	Mitochondrial small heat shock protein [Source:PGSC_GENE;Acc:PGSC0003DMG400004808]
PGSC0003DMG400004810	1310.98	583.173	1.1687	1.3196e-05	0.0004045	-	Pepsin A [Source:PGSC_GENE;Acc:PGSC0003DMG400004810]
PGSC0003DMG400004837	25.2444	257.42	-3.3501	6.6842e-05	0.0015687	-	Conserved gene of unknown function [Source:PGSC_GENE;Acc:PGSC0003DMG400004837]
PGSC0003DMG400004859	170.986	370.022	-1.1137	0.00027624	0.0049862	-	(Fragment) [Source:PGSC_GENE;Acc:PGSC0003DMG400004859]
PGSC0003DMG400004882	1578.13	578.42	1.448	6.5005e-08	4.6197e-06	-	DNA/RNA binding protein [Source:PGSC_GENE;Acc:PGSC0003DMG400004882]
PGSC0003DMG400004891	1577.35	820.09	0.94365	0.00031382	0.0055051	-	Subtilase family protein [Source:PGSC_GENE;Acc:PGSC0003DMG400004891]
PGSC0003DMG400004899	281.215	890.574	-1.6631	0.00031377	0.0055051	-	Alanine aminotransferase [Source:PGSC_GENE;Acc:PGSC0003DMG400004899]
PGSC0003DMG400004910	13.0656	60.1629	-2.2031	0.0034563	0.036712	-	Avr9/Cf-9 rapidly elicited protein 141 [Source:PGSC_GENE;Acc:PGSC0003DMG400004910]
PGSC0003DMG400004932	606.581	274.893	1.1418	8.4313e-05	0.0019007	-	Homeobox-leucine zipper protein HAT22 [Source:PGSC_GENE;Acc:PGSC0003DMG400004932]
PGSC0003DMG400004934	64.7318	22.1016	1.5503	0.0035242	0.037171	-	UPA25 [Source:PGSC_GENE;Acc:PGSC0003DMG400004934]
PGSC0003DMG400004940	533.991	1933.53	-1.8564	4.3529e-12	1.0374e-09	-	Conserved gene of unknown function [Source:PGSC_GENE;Acc:PGSC0003DMG400004940]
PGSC0003DMG400004943	848.345	3407.48	-2.006	7.7267e-07	3.8207e-05	-	Transferase, transferring glycosyl groups [Source:PGSC_GENE;Acc:PGSC0003DMG400004943]
PGSC0003DMG400004952	638.101	2316.48	-1.8601	1.115e-07	7.4248e-06	-	Branched-chain amino acid aminotransferase [Source:PGSC_GENE;Acc:PGSC0003DMG400004952]
PGSC0003DMG400004957	429.707	1363.09	-1.6655	1.1289e-09	1.4144e-07	-	Conserved gene of unknown function [Source:PGSC_GENE;Acc:PGSC0003DMG400004957]
PGSC0003DMG400004961	598.481	2347.12	-1.9715	0.00034097	0.0058928	-	Amino acid transporter [Source:PGSC_GENE;Acc:PGSC0003DMG400004961]
PGSC0003DMG400004980	14962.6	7941.05	0.91396	0.00028926	0.0051916	-	Major intrinsic protein 1 [Source:PGSC_GENE;Acc:PGSC0003DMG400004980]
PGSC0003DMG400004981	1115.66	2366.9	-1.0851	2.794e-05	0.0007604	-	Conserved gene of unknown function [Source:PGSC_GENE;Acc:PGSC0003DMG400004981]
PGSC0003DMG400004996	155.447	1987.34	-3.6763	1.2539e-05	0.00038698	-	UDP-glucose 4-epimerase [Source:PGSC_GENE;Acc:PGSC0003DMG400004996]
PGSC0003DMG400005002	196.525	663.873	-1.7562	2.5586e-09	2.8356e-07	-	GTP binding protein [Source:PGSC_GENE;Acc:PGSC0003DMG400005002]
PGSC0003DMG400005008	8.69929	47.4054	-2.4461	0.0016815	0.021244	-	ACC synthase [Source:PGSC_GENE;Acc:PGSC0003DMG400005008]
PGSC0003DMG400005033	44.6507	158.381	-1.8266	2.8109e-05	0.00076344	-	Conserved gene of unknown function [Source:PGSC_GENE;Acc:PGSC0003DMG400005033]
PGSC0003DMG400005036	2260.47	13622.7	-2.5913	8.3877e-06	0.00027894	-	Cotton fiber expressed protein 1 [Source:PGSC_GENE;Acc:PGSC0003DMG400005036]
PGSC0003DMG400005052	141.702	60.0495	1.2386	0.0016145	0.020576	-	Disease resistance protein RGA3 [Source:PGSC_GENE;Acc:PGSC0003DMG400005052]
PGSC0003DMG400005080	584.722	316.048	0.88761	0.0017192	0.021624	-	Non-intrinsic ABC protein [Source:PGSC_GENE;Acc:PGSC0003DMG400005080]
PGSC0003DMG400005082	321.153	131.42	1.2891	5.2599e-05	0.0012815	-	Beta-glucosidase [Source:PGSC_GENE;Acc:PGSC0003DMG400005082]
PGSC0003DMG400005103	507.601	1135.96	-1.1622	1.5739e-05	0.00047286	-	Proline iminopeptidase [Source:PGSC_GENE;Acc:PGSC0003DMG400005103]
PGSC0003DMG400005109	51.5034	200.263	-1.9592	2.5519e-05	0.00070642	-	PR-1 [Source:PGSC_GENE;Acc:PGSC0003DMG400005109]
PGSC0003DMG400005138	1649.34	699.195	1.2381	2.6833e-06	0.00010988	-	Glucan endo-1,3-beta-glucosidase [Source:PGSC_GENE;Acc:PGSC0003DMG400005138]
PGSC0003DMG400005148	523.676	274.966	0.92942	0.0019074	0.023379	-	Cytochrome P450 [Source:PGSC_GENE;Acc:PGSC0003DMG400005148]
PGSC0003DMG400005154	1635.78	5134.54	-1.6503	5.5916e-10	7.6393e-08	-	Conserved gene of unknown function [Source:PGSC_GENE;Acc:PGSC0003DMG400005154]
PGSC0003DMG400005207	57.2876	125.437	-1.1307	0.0049047	0.047849	-	10-deacetylbaccatin III 10-O-acetyltransferase [Source:PGSC_GENE;Acc:PGSC0003DMG400005207]
PGSC0003DMG400005213	2798.96	5425.89	-0.95497	0.00026425	0.0048025	-	Protein phosphatase-2C [Source:PGSC_GENE;Acc:PGSC0003DMG400005213]
PGSC0003DMG400005216	169.056	61.3041	1.4634	9.8843e-05	0.0021488	-	Galactinol synthase [Source:PGSC_GENE;Acc:PGSC0003DMG400005216]
PGSC0003DMG400005261	665.985	282.693	1.2363	1.6144e-05	0.00048274	-	Cytochrome P450 [Source:PGSC_GENE;Acc:PGSC0003DMG400005261]
PGSC0003DMG400005269	5428.33	996.334	2.4458	0.0010698	0.014832	-	Glucose-6-phosphate/phosphate translocator 2 [Source:PGSC_GENE;Acc:PGSC0003DMG400005269]
PGSC0003DMG400005270	35.8895	4.81234	2.8988	0.00023506	0.0043723	-	Conserved gene of unknown function [Source:PGSC_GENE;Acc:PGSC0003DMG400005270]
PGSC0003DMG400005276	47.8566	1.44739	5.0472	3.86e-05	0.00099518	-	Nitrogen fixation protein nifU [Source:PGSC_GENE;Acc:PGSC0003DMG400005276]
PGSC0003DMG400005279	406.897	1833.92	-2.1722	2.0006e-07	1.1964e-05	-	Peroxidase [Source:PGSC_GENE;Acc:PGSC0003DMG400005279]
PGSC0003DMG400005339	36.2891	135.424	-1.8999	4.7505e-06	0.00017427	-	Conserved gene of unknown function [Source:PGSC_GENE;Acc:PGSC0003DMG400005339]
PGSC0003DMG400005361	4667.81	24474	-2.3904	1.9869e-06	8.5451e-05	-	Calreticulin [Source:PGSC_GENE;Acc:PGSC0003DMG400005361]
PGSC0003DMG400005390	544.359	1255.93	-1.2061	6.5796e-06	0.00022767	-	Calmodulin-binding protein [Source:PGSC_GENE;Acc:PGSC0003DMG400005390]
PGSC0003DMG400005404	1049.04	4308.1	-2.038	8.7339e-15	4.465e-12	-	NAD(P)H:quinone oxidoreductase [Source:UniProtKB/Swiss-Prot;Acc:Q8H9D2]
PGSC0003DMG400005415	1855.76	4284.58	-1.2071	2.5799e-06	0.00010634	-	Gene of unknown function [Source:PGSC_GENE;Acc:PGSC0003DMG400005415]
PGSC0003DMG400005418	586.708	2189.74	-1.9	3.9568e-06	0.00015102	-	Dopamine beta-monooxygenase [Source:PGSC_GENE;Acc:PGSC0003DMG400005418]
PGSC0003DMG400005455	792.403	2418.72	-1.6099	0.00066559	0.010197	-	Neutral amino acid transport protein [Source:PGSC_GENE;Acc:PGSC0003DMG400005455]
PGSC0003DMG400005515	8643.34	19137.6	-1.1467	0.00068999	0.010484	-	Ascorbate oxidase [Source:PGSC_GENE;Acc:PGSC0003DMG400005515]
PGSC0003DMG400005560	262.6	134.072	0.96986	0.0031959	0.034715	-	Transcription factor [Source:PGSC_GENE;Acc:PGSC0003DMG400005560]
PGSC0003DMG400005573	115.157	8.75452	3.7174	0.00026284	0.0047825	-	Heat shock protein 83 [Source:PGSC_GENE;Acc:PGSC0003DMG400005573]
PGSC0003DMG400005628	616.207	245.379	1.3284	4.4599e-06	0.00016729	-	Aspartic proteinase nepenthesin-1 [Source:PGSC_GENE;Acc:PGSC0003DMG400005628]
PGSC0003DMG400005629	2.05246	65.9449	-5.0058	6.902e-12	1.5968e-09	-	Structural constituent of cell wall [Source:PGSC_GENE;Acc:PGSC0003DMG400005629]
PGSC0003DMG400005641	119.484	900.475	-2.9139	7.9793e-05	0.0018234	-	MYB [Source:PGSC_GENE;Acc:PGSC0003DMG400005641]
PGSC0003DMG400005661	308.197	1149.84	-1.8995	7.3662e-12	1.6797e-09	-	Conserved gene of unknown function [Source:PGSC_GENE;Acc:PGSC0003DMG400005661]
PGSC0003DMG400005666	11.1654	44.0536	-1.9802	0.001959	0.023854	-	Conserved gene of unknown function [Source:PGSC_GENE;Acc:PGSC0003DMG400005666]
PGSC0003DMG400005688	777.383	1370.72	-0.81823	0.004467	0.044622	-	Conserved gene of unknown function [Source:PGSC_GENE;Acc:PGSC0003DMG400005688]
PGSC0003DMG400005689	193.857	484.624	-1.3219	0.0017333	0.021775	-	Receptor protein kinase [Source:PGSC_GENE;Acc:PGSC0003DMG400005689]
PGSC0003DMG400005702	2220.09	4077.77	-0.87716	0.00058357	0.0091572	-	Conserved gene of unknown function [Source:PGSC_GENE;Acc:PGSC0003DMG400005702]
PGSC0003DMG400005704	909.428	1718.19	-0.91786	0.00043054	0.0071747	-	Transcription initiation factor IIE alpha subunit family protein [Source:PGSC_GENE;Acc:PGSC0003DMG400005704]
PGSC0003DMG400005709	850.368	1788.27	-1.0724	0.0010589	0.014752	-	Carboxylic ester hydrolase [Source:PGSC_GENE;Acc:PGSC0003DMG400005709]
PGSC0003DMG400005716	4300.71	1887.38	1.1882	3.028e-06	0.00012161	-	Conserved gene of unknown function [Source:PGSC_GENE;Acc:PGSC0003DMG400005716]
PGSC0003DMG400005717	915.788	2481.87	-1.4383	0.00011214	0.0023713	-	NIMIN2c protein [Source:PGSC_GENE;Acc:PGSC0003DMG400005717]
PGSC0003DMG400005719	957.329	7020.31	-2.8744	9.2386e-12	2.0477e-09	-	Conserved gene of unknown function [Source:PGSC_GENE;Acc:PGSC0003DMG400005719]
PGSC0003DMG400005728	330.042	810.509	-1.2962	3.1557e-06	0.00012534	-	Elongation factor 1-alpha [Source:PGSC_GENE;Acc:PGSC0003DMG400005728]
PGSC0003DMG400005732	372.661	1040.49	-1.4813	7.9413e-05	0.0018174	-	Muconate cycloisomerase [Source:PGSC_GENE;Acc:PGSC0003DMG400005732]
PGSC0003DMG400005762	201.101	3795.48	-4.2383	2.064e-08	1.6817e-06	-	Gene of unknown function [Source:PGSC_GENE;Acc:PGSC0003DMG400005762]
PGSC0003DMG400005774	89.9682	285.033	-1.6636	5.8978e-07	3.0102e-05	-	Calmodulin binding protein [Source:PGSC_GENE;Acc:PGSC0003DMG400005774]
PGSC0003DMG400005803	3471.21	6486.45	-0.90199	0.0033293	0.035723	-	Nodulin-26 [Source:PGSC_GENE;Acc:PGSC0003DMG400005803]
PGSC0003DMG400005805	144.982	15.0968	3.2636	0.0024165	0.028016	-	Photosystem I reaction center subunit [Source:PGSC_GENE;Acc:PGSC0003DMG400005805]
PGSC0003DMG400005835	11588.2	34536.7	-1.5755	1.8544e-05	0.00054273	-	WRKY transcription factor-30 [Source:PGSC_GENE;Acc:PGSC0003DMG400005835]
PGSC0003DMG400005836	73.8466	400.68	-2.4398	4.3402e-09	4.4092e-07	-	WRKY transcription factor-30 [Source:PGSC_GENE;Acc:PGSC0003DMG400005836]
PGSC0003DMG400005850	300.118	155.125	0.9521	0.0025984	0.029676	-	Fad NAD binding oxidoreductases [Source:PGSC_GENE;Acc:PGSC0003DMG400005850]
PGSC0003DMG400005871	779.151	328.911	1.2442	7.6962e-06	0.00026006	-	NIN 2 [Source:PGSC_GENE;Acc:PGSC0003DMG400005871]
PGSC0003DMG400005886	532.427	157.75	1.7549	0.0026402	0.03008	-	Neoxanthin synthase, chloroplastic [Source:PGSC_GENE;Acc:PGSC0003DMG400005886]
PGSC0003DMG400005890	209.802	17.6517	3.5711	0.004871	0.047622	-	16kDa membrane protein [Source:PGSC_GENE;Acc:PGSC0003DMG400005890]
PGSC0003DMG400005898	102.286	274.083	-1.422	1.8932e-05	0.00055014	-	Harpin-induced family protein [Source:PGSC_GENE;Acc:PGSC0003DMG400005898]
PGSC0003DMG400005901	43.2376	107.107	-1.3087	0.0016929	0.021361	-	Aspartic proteinase nepenthesin-2 [Source:PGSC_GENE;Acc:PGSC0003DMG400005901]
PGSC0003DMG400005909	2757.36	4806.67	-0.80175	0.0014615	0.019024	-	Regulator of gene silencing [Source:PGSC_GENE;Acc:PGSC0003DMG400005909]
PGSC0003DMG400005918	39.1548	327.254	-3.0631	2.0796e-09	2.3882e-07	-	GAMYB-like2 [Source:PGSC_GENE;Acc:PGSC0003DMG400005918]
PGSC0003DMG400005928	484.867	1823.5	-1.9111	0.0022055	0.026104	-	Spotted leaf protein [Source:PGSC_GENE;Acc:PGSC0003DMG400005928]
PGSC0003DMG400005930	1266.18	575.523	1.1375	2.8215e-05	0.00076501	-	BEL5 protein [Source:PGSC_GENE;Acc:PGSC0003DMG400005930]
PGSC0003DMG400005975	131.738	712.56	-2.4353	1.1622e-09	1.4503e-07	-	Wall-associated kinase [Source:PGSC_GENE;Acc:PGSC0003DMG400005975]
PGSC0003DMG400005982	132.442	358.48	-1.4365	4.7026e-06	0.00017332	-	Conserved gene of unknown function [Source:PGSC_GENE;Acc:PGSC0003DMG400005982]
PGSC0003DMG400005997	209.363	50.1105	2.0628	3.5868e-08	2.7329e-06	-	Zinc finger (B-box type) family protein [Source:PGSC_GENE;Acc:PGSC0003DMG400005997]
PGSC0003DMG400006000	40.1391	97.1421	-1.2751	0.0033586	0.035989	-	Receptor kinase [Source:PGSC_GENE;Acc:PGSC0003DMG400006000]
PGSC0003DMG400006022	621.733	2735.82	-2.1376	3.8726e-09	4.051e-07	-	Kinase [Source:PGSC_GENE;Acc:PGSC0003DMG400006022]
PGSC0003DMG400006027	65.0329	248.943	-1.9366	1.7684e-05	0.00052092	-	Leucine-rich repeat/extensin [Source:PGSC_GENE;Acc:PGSC0003DMG400006027]
PGSC0003DMG400006041	101.988	521.253	-2.3536	0.00020466	0.0039031	-	RING-H2 finger protein ATL1L [Source:PGSC_GENE;Acc:PGSC0003DMG400006041]
PGSC0003DMG400006044	28.9613	1.08993	4.7318	0.0047719	0.046928	-	RING-H2 finger protein ATL1L [Source:PGSC_GENE;Acc:PGSC0003DMG400006044]
PGSC0003DMG400006048	136.752	55.609	1.2982	0.0010293	0.014398	-	Conserved gene of unknown function [Source:PGSC_GENE;Acc:PGSC0003DMG400006048]
PGSC0003DMG400006075	478.387	263.097	0.86258	0.0032187	0.034902	-	CYP72A56 [Source:PGSC_GENE;Acc:PGSC0003DMG400006075]
PGSC0003DMG400006090	872.053	430.542	1.0183	0.00022675	0.0042491	-	F-Box protein [Source:PGSC_GENE;Acc:PGSC0003DMG400006090]
PGSC0003DMG400006108	912.071	2701.98	-1.5668	1.8969e-09	2.2105e-07	-	Nt-iaa2.3 deduced protein [Source:PGSC_GENE;Acc:PGSC0003DMG400006108]
PGSC0003DMG400006132	590.814	184.16	1.6817	2.0113e-06	8.6384e-05	-	GRAS family transcription factor [Source:PGSC_GENE;Acc:PGSC0003DMG400006132]
PGSC0003DMG400006146	910.395	1633.84	-0.8437	0.0011723	0.015975	-	CONSTANS interacting protein 6 [Source:PGSC_GENE;Acc:PGSC0003DMG400006146]
PGSC0003DMG400006149	700.218	51.8345	3.7558	0.00038158	0.0064781	-	Chlorophyll a-b binding protein 4, chloroplastic [Source:PGSC_GENE;Acc:PGSC0003DMG400006149]
PGSC0003DMG400006157	142.16	290.134	-1.0292	0.0012396	0.016654	-	Thymidylate kinase family protein [Source:PGSC_GENE;Acc:PGSC0003DMG400006157]
PGSC0003DMG400006158	830.043	1624.66	-0.96888	0.0013011	0.017306	-	C2 domain-containing protein [Source:PGSC_GENE;Acc:PGSC0003DMG400006158]
PGSC0003DMG400006176	327.125	92.8614	1.8167	0.0023165	0.027064	-	Transcription factor [Source:PGSC_GENE;Acc:PGSC0003DMG400006176]
PGSC0003DMG400006178	12.3218	42.769	-1.7954	0.0045984	0.045647	-	Pentatricopeptide repeat-containing protein [Source:PGSC_GENE;Acc:PGSC0003DMG400006178]
PGSC0003DMG400006186	316.332	26.3204	3.5872	0.0002057	0.0039159	-	Hydroxypyruvate reductase [Source:PGSC_GENE;Acc:PGSC0003DMG400006186]
PGSC0003DMG400006198	279.645	107.502	1.3792	0.00032139	0.0056187	-	Cucumisin [Source:PGSC_GENE;Acc:PGSC0003DMG400006198]
PGSC0003DMG400006208	103.826	14.5322	2.8368	1.2109e-08	1.0544e-06	-	Plastoquinol-plastocyanin reductase [Source:PGSC_GENE;Acc:PGSC0003DMG400006208]
PGSC0003DMG400006217	2520.42	8159.84	-1.6949	4.2319e-11	7.6648e-09	-	C2 domain-containing protein [Source:PGSC_GENE;Acc:PGSC0003DMG400006217]
PGSC0003DMG400006222	833.557	131.359	2.6658	5.8077e-07	2.9738e-05	-	Conserved gene of unknown function [Source:PGSC_GENE;Acc:PGSC0003DMG400006222]
PGSC0003DMG400006239	128.446	56.4422	1.1863	0.0031351	0.034289	-	26S proteasome regulatory complex ATPase RPT3 [Source:PGSC_GENE;Acc:PGSC0003DMG400006239]
PGSC0003DMG400006242	8263.87	4649.48	0.82975	0.00097624	0.013739	-	Protein phosphatase 2c [Source:PGSC_GENE;Acc:PGSC0003DMG400006242]
PGSC0003DMG400006268	1012.03	4134.16	-2.0303	4.678e-07	2.463e-05	-	Disease resistance protein SlVe2 [Source:PGSC_GENE;Acc:PGSC0003DMG400006268]
PGSC0003DMG400006271	345.225	139.232	1.31	3.1285e-05	0.00083188	-	Heat shock protein binding protein [Source:PGSC_GENE;Acc:PGSC0003DMG400006271]
PGSC0003DMG400006276	94.9687	578.546	-2.6069	5.7616e-17	4.6825e-14	-	NtPRp27 [Source:PGSC_GENE;Acc:PGSC0003DMG400006276]
PGSC0003DMG400006309	126.246	570.516	-2.176	0.00029381	0.0052577	-	DC1 domain containing protein [Source:PGSC_GENE;Acc:PGSC0003DMG400006309]
PGSC0003DMG400006310	1172.71	2167.8	-0.88638	0.0011093	0.015227	-	Conserved gene of unknown function [Source:PGSC_GENE;Acc:PGSC0003DMG400006310]
PGSC0003DMG400006327	3.22746	44.8343	-3.7961	7.608e-07	3.7797e-05	-	Conserved gene of unknown function [Source:PGSC_GENE;Acc:PGSC0003DMG400006327]
PGSC0003DMG400006345	1468.26	842.627	0.80114	0.0023091	0.027	-	Mas-binding factor MBF3 [Source:PGSC_GENE;Acc:PGSC0003DMG400006345]
PGSC0003DMG400006346	34.2164	1.86559	4.197	5.6492e-06	0.00020096	-	Gene of unknown function [Source:PGSC_GENE;Acc:PGSC0003DMG400006346]
PGSC0003DMG400006348	177.346	660.955	-1.898	0.00023935	0.0044229	-	Gene of unknown function [Source:PGSC_GENE;Acc:PGSC0003DMG400006348]
PGSC0003DMG400006352	419.413	159.672	1.3933	4.797e-06	0.00017578	-	GRAS family transcription factor [Source:PGSC_GENE;Acc:PGSC0003DMG400006352]
PGSC0003DMG400006354	142.005	10.6051	3.7431	5.2174e-05	0.0012744	-	Flavonoid 3-hydroxylase [Source:PGSC_GENE;Acc:PGSC0003DMG400006354]
PGSC0003DMG400006371	1019.26	2256.99	-1.1469	1.0175e-05	0.00032629	-	Phosphoric diester hydrolase [Source:PGSC_GENE;Acc:PGSC0003DMG400006371]
PGSC0003DMG400006378	149.43	42.563	1.8118	0.0030713	0.033754	-	Multidrug resistance pump [Source:PGSC_GENE;Acc:PGSC0003DMG400006378]
PGSC0003DMG400006379	366.399	725.372	-0.98531	0.00037189	0.0063407	-	Beta3-glucuronyltransferase [Source:PGSC_GENE;Acc:PGSC0003DMG400006379]
PGSC0003DMG400006391	3151.11	6040.2	-0.93874	0.00018812	0.0036403	-	Phosphoenolpyruvate carboxykinase [Source:PGSC_GENE;Acc:PGSC0003DMG400006391]
PGSC0003DMG400006410	141.735	480.482	-1.7613	8.0864e-05	0.0018435	-	Abhydrolase domain containing [Source:PGSC_GENE;Acc:PGSC0003DMG400006410]
PGSC0003DMG400006429	382.425	1499.05	-1.9708	4.8117e-13	1.4807e-10	-	Tyrosine specific protein phosphatase family protein [Source:PGSC_GENE;Acc:PGSC0003DMG400006429]
PGSC0003DMG400006455	27.2648	97.3043	-1.8355	6.793e-05	0.001587	-	Gene of unknown function [Source:PGSC_GENE;Acc:PGSC0003DMG400006455]
PGSC0003DMG400006461	20.6063	569.811	-4.7893	1.7184e-13	5.9855e-11	-	GDSL-like Lipase/Acylhydrolase family protein [Source:PGSC_GENE;Acc:PGSC0003DMG400006461]
PGSC0003DMG400006462	9.14272	195.793	-4.4206	2.3229e-11	4.517e-09	-	GDSL-like Lipase/Acylhydrolase family protein [Source:PGSC_GENE;Acc:PGSC0003DMG400006462]
PGSC0003DMG400006480	4.77817	64.038	-3.7444	7.4393e-09	7.0387e-07	-	Protein TIFY 9 [Source:PGSC_GENE;Acc:PGSC0003DMG400006480]
PGSC0003DMG400006482	2381.51	1293.37	0.88074	0.00062968	0.0097645	-	APETALA2 [Source:PGSC_GENE;Acc:PGSC0003DMG400006482]
PGSC0003DMG400006502	529.73	67.1843	2.9791	1.8499e-07	1.1211e-05	-	Receptor-kinase [Source:PGSC_GENE;Acc:PGSC0003DMG400006502]
PGSC0003DMG400006506	440.11	772.492	-0.81165	0.0031585	0.034445	-	Cysteine synthase [Source:PGSC_GENE;Acc:PGSC0003DMG400006506]
PGSC0003DMG400006510	9.71155	92.2792	-3.2482	0.0030228	0.033326	-	Gene of unknown function [Source:PGSC_GENE;Acc:PGSC0003DMG400006510]
PGSC0003DMG400006524	14.698	48.4014	-1.7194	0.003429	0.036496	-	Conserved gene of unknown function [Source:PGSC_GENE;Acc:PGSC0003DMG400006524]
PGSC0003DMG400006610	1711.81	941.94	0.86181	0.00090004	0.012862	-	Receptor serine-threonine protein kinase [Source:PGSC_GENE;Acc:PGSC0003DMG400006610]
PGSC0003DMG400006613	576.398	332.98	0.79163	0.0050191	0.048769	-	Serine/threonine protein kinase [Source:PGSC_GENE;Acc:PGSC0003DMG400006613]
PGSC0003DMG400006642	1474.84	2479.39	-0.74942	0.0032612	0.035242	-	Conserved gene of unknown function [Source:PGSC_GENE;Acc:PGSC0003DMG400006642]
PGSC0003DMG400006661	349.461	1238.78	-1.8257	0.00021797	0.004105	-	ASR4 [Source:PGSC_GENE;Acc:PGSC0003DMG400006661]
PGSC0003DMG400006663	768.598	3991.47	-2.3766	4.5756e-08	3.4204e-06	-	ASR3 [Source:PGSC_GENE;Acc:PGSC0003DMG400006663]
PGSC0003DMG400006668	40.9022	98.8274	-1.2727	0.003407	0.036287	-	Conserved gene of unknown function [Source:PGSC_GENE;Acc:PGSC0003DMG400006668]
PGSC0003DMG400006700	3204.59	1420.45	1.1738	5.0344e-06	0.00018313	-	Conserved gene of unknown function [Source:PGSC_GENE;Acc:PGSC0003DMG400006700]
PGSC0003DMG400006708	490.126	1012.37	-1.0465	9.6417e-05	0.0021149	-	HSR203J protein [Source:PGSC_GENE;Acc:PGSC0003DMG400006708]
PGSC0003DMG400006709	2653.19	5344.87	-1.0104	6.0161e-05	0.0014323	-	CXE carboxylesterase [Source:PGSC_GENE;Acc:PGSC0003DMG400006709]
PGSC0003DMG400006735	277.841	129.28	1.1038	0.00068885	0.010472	-	DNAJ heat shock N-terminal domain-containing protein [Source:PGSC_GENE;Acc:PGSC0003DMG400006735]
PGSC0003DMG400006764	721.781	2062.1	-1.5145	0.0040295	0.041054	-	Cytokinin oxidase/dehydrogenase [Source:PGSC_GENE;Acc:PGSC0003DMG400006764]
PGSC0003DMG400006765	799.21	5321.87	-2.7353	9.6504e-05	0.0021153	-	Glycerol-3-phosphate dehydrogenase [Source:PGSC_GENE;Acc:PGSC0003DMG400006765]
PGSC0003DMG400006785	185.332	90.3045	1.0372	0.0035651	0.037475	-	CC-NBS-LRR resistance protein [Source:PGSC_GENE;Acc:PGSC0003DMG400006785]
PGSC0003DMG400006788	727.565	1483.75	-1.0281	0.00010048	0.0021769	-	Conserved gene of unknown function [Source:PGSC_GENE;Acc:PGSC0003DMG400006788]
PGSC0003DMG400006789	686.758	1174.58	-0.77428	0.0036667	0.038273	-	Conserved gene of unknown function [Source:PGSC_GENE;Acc:PGSC0003DMG400006789]
PGSC0003DMG400006790	162.112	627.636	-1.9529	6.2895e-06	0.00022003	-	Conserved gene of unknown function [Source:PGSC_GENE;Acc:PGSC0003DMG400006790]
PGSC0003DMG400006796	129.679	17.8765	2.8588	2.6761e-07	1.5201e-05	-	Gene of unknown function [Source:PGSC_GENE;Acc:PGSC0003DMG400006796]
PGSC0003DMG400006797	225.694	36.6664	2.6218	9.2484e-09	8.3277e-07	-	Glutamate/malate translocator [Source:PGSC_GENE;Acc:PGSC0003DMG400006797]
PGSC0003DMG400006800	182.522	54.8996	1.7332	5.1208e-06	0.00018507	-	NBS-LRR protein [Source:PGSC_GENE;Acc:PGSC0003DMG400006800]
PGSC0003DMG400006802	122.36	34.1265	1.8422	0.0019712	0.023975	-	Conserved gene of unknown function [Source:PGSC_GENE;Acc:PGSC0003DMG400006802]
PGSC0003DMG400006803	2961.44	1474.68	1.0059	0.00010278	0.0022117	-	Nucleic acid binding protein [Source:PGSC_GENE;Acc:PGSC0003DMG400006803]
PGSC0003DMG400006820	182.042	89.8833	1.0181	0.0045321	0.045144	-	Pentatricopeptide repeat-containing protein [Source:PGSC_GENE;Acc:PGSC0003DMG400006820]
PGSC0003DMG400006830	371.522	911.109	-1.2942	0.00031961	0.0055907	-	Protein kinase APK1B, chloroplast [Source:PGSC_GENE;Acc:PGSC0003DMG400006830]
PGSC0003DMG400006845	2.62014	24.1751	-3.2058	0.0009299	0.013211	-	Subtilase [Source:PGSC_GENE;Acc:PGSC0003DMG400006845]
PGSC0003DMG400006846	926.329	546.097	0.76237	0.0043557	0.043675	-	Ribosomal protein [Source:PGSC_GENE;Acc:PGSC0003DMG400006846]
PGSC0003DMG400006854	102.236	1389.89	-3.765	0.00040383	0.006812	-	Polyamine oxidase [Source:PGSC_GENE;Acc:PGSC0003DMG400006854]
PGSC0003DMG400006887	1043.22	1900.65	-0.86545	0.00083759	0.012184	-	Gene of unknown function [Source:PGSC_GENE;Acc:PGSC0003DMG400006887]
PGSC0003DMG400006889	72.5795	13.5744	2.4187	9.5854e-06	0.00031129	-	Gene of unknown function [Source:PGSC_GENE;Acc:PGSC0003DMG400006889]
PGSC0003DMG400006892	77.3006	29.8269	1.3739	0.0043542	0.043674	-	60S ribosomal protein L34 [Source:PGSC_GENE;Acc:PGSC0003DMG400006892]
PGSC0003DMG400006899	69.5941	269.795	-1.9548	2.051e-05	0.00059046	-	Type 2 proly 4-hydroxylase [Source:PGSC_GENE;Acc:PGSC0003DMG400006899]
PGSC0003DMG400006903	66.2874	198.211	-1.5802	2.282e-05	0.00064179	-	B12D [Source:PGSC_GENE;Acc:PGSC0003DMG400006903]
PGSC0003DMG400006904	206.862	674.844	-1.7059	2.3331e-05	0.00065501	-	Gene of unknown function [Source:PGSC_GENE;Acc:PGSC0003DMG400006904]
PGSC0003DMG400006905	1722.01	9090.09	-2.4002	7.7037e-20	9.767e-17	-	Gene of unknown function [Source:PGSC_GENE;Acc:PGSC0003DMG400006905]
PGSC0003DMG400006908	270.617	649.273	-1.2626	1.1046e-05	0.00034902	-	Glycosyltransferase UGT90A7 [Source:PGSC_GENE;Acc:PGSC0003DMG400006908]
PGSC0003DMG400006913	45.7644	6.61347	2.7907	6.701e-05	0.001571	-	Nitrate transporter [Source:PGSC_GENE;Acc:PGSC0003DMG400006913]
PGSC0003DMG400006920	206.367	541.498	-1.3917	0.00087857	0.012629	-	Protein bem46 [Source:PGSC_GENE;Acc:PGSC0003DMG400006920]
PGSC0003DMG400006922	455.073	250.124	0.86345	0.0035303	0.037171	-	F-box family protein [Source:PGSC_GENE;Acc:PGSC0003DMG400006922]
PGSC0003DMG400006945	2921.2	7026.91	-1.2663	5.2263e-07	2.7068e-05	-	Conserved gene of unknown function [Source:PGSC_GENE;Acc:PGSC0003DMG400006945]
PGSC0003DMG400006995	1556.85	5048.16	-1.6971	4.9159e-11	8.5612e-09	-	PRIB5 protein [Source:PGSC_GENE;Acc:PGSC0003DMG400006995]
PGSC0003DMG400007010	729.266	2995.32	-2.0382	1.4055e-06	6.3486e-05	-	Myc2 bHLH protein [Source:PGSC_GENE;Acc:PGSC0003DMG400007010]
PGSC0003DMG400007022	18.7855	56.3909	-1.5858	0.0045193	0.045074	-	Spindle and kinetochore-associated protein 1 homolog [Source:PGSC_GENE;Acc:PGSC0003DMG400007022]
PGSC0003DMG400007049	73.9388	215.825	-1.5455	0.0022445	0.026417	-	Hypothetical repeat protein [Source:PGSC_GENE;Acc:PGSC0003DMG400007049]
PGSC0003DMG400007058	1540.43	5703.98	-1.8886	0.00069764	0.010556	-	Big map kinase/bmk [Source:PGSC_GENE;Acc:PGSC0003DMG400007058]
PGSC0003DMG400007067	472.768	1025.47	-1.1171	3.8619e-05	0.00099518	-	Conserved gene of unknown function [Source:PGSC_GENE;Acc:PGSC0003DMG400007067]
PGSC0003DMG400007069	308.12	536.846	-0.80102	0.0047603	0.046843	-	Tubby; Cyclin-like F-box [Source:PGSC_GENE;Acc:PGSC0003DMG400007069]
PGSC0003DMG400007073	1441.3	8495.24	-2.5593	6.0717e-22	1.283e-18	-	Epidermis-specific secreted glycoprotein EP1 [Source:PGSC_GENE;Acc:PGSC0003DMG400007073]
PGSC0003DMG400007078	3634.86	1994.6	0.8658	0.00069782	0.010556	-	Acetolactate synthase [Source:PGSC_GENE;Acc:PGSC0003DMG400007078]
PGSC0003DMG400007089	517.719	968.102	-0.90299	0.00084948	0.012291	-	Trehalose-phosphate synthase 1 [Source:PGSC_GENE;Acc:PGSC0003DMG400007089]
PGSC0003DMG400007093	127.028	46.6184	1.4462	0.00045534	0.0074741	-	Conserved gene of unknown function [Source:PGSC_GENE;Acc:PGSC0003DMG400007093]
PGSC0003DMG400007112	221.053	968.187	-2.1309	0.00089721	0.012832	-	TRANSPARENT TESTA 1 protein [Source:PGSC_GENE;Acc:PGSC0003DMG400007112]
PGSC0003DMG400007118	2549.21	6851.72	-1.4264	2.9338e-08	2.2848e-06	-	Cytochrome P450 [Source:PGSC_GENE;Acc:PGSC0003DMG400007118]
PGSC0003DMG400007121	324.941	737.513	-1.1825	0.0021609	0.02569	-	Serine/threonine protein kinase [Source:PGSC_GENE;Acc:PGSC0003DMG400007121]
PGSC0003DMG400007127	27.9948	3.32175	3.0751	0.00062969	0.0097645	-	Phosphatidylcholine-sterol acyltransferase [Source:PGSC_GENE;Acc:PGSC0003DMG400007127]
PGSC0003DMG400007134	13146.8	7057.05	0.89758	0.00032875	0.0057143	-	Tonoplast intrinsic protein [Source:PGSC_GENE;Acc:PGSC0003DMG400007134]
PGSC0003DMG400007136	1178.58	1958.92	-0.73301	0.0045187	0.045074	-	SNF7 family protein [Source:PGSC_GENE;Acc:PGSC0003DMG400007136]
PGSC0003DMG400007137	114.324	224.245	-0.97195	0.0037494	0.038891	-	Serine carboxypeptidase III [Source:PGSC_GENE;Acc:PGSC0003DMG400007137]
PGSC0003DMG400007141	734.444	378.498	0.95637	0.00060837	0.0094908	-	ABC transporter family protein [Source:PGSC_GENE;Acc:PGSC0003DMG400007141]
PGSC0003DMG400007160	113.635	34.1797	1.7332	0.00035771	0.0061253	-	DNA-binding protein [Source:PGSC_GENE;Acc:PGSC0003DMG400007160]
PGSC0003DMG400007163	494.104	1709.32	-1.7905	0.0036953	0.038516	-	Transmembrane protein [Source:PGSC_GENE;Acc:PGSC0003DMG400007163]
PGSC0003DMG400007171	2.35993	21.7767	-3.206	0.0015276	0.019682	-	3'-N-debenzoyl-2'-deoxytaxol N-benzoyltransferase [Source:PGSC_GENE;Acc:PGSC0003DMG400007171]
PGSC0003DMG400007174	710.959	411.691	0.7882	0.0040452	0.041161	-	DNA binding protein [Source:PGSC_GENE;Acc:PGSC0003DMG400007174]
PGSC0003DMG400007196	194.27	54.6054	1.831	0.0006984	0.010556	-	Cytochrome P450 [Source:PGSC_GENE;Acc:PGSC0003DMG400007196]
PGSC0003DMG400007201	133.952	14.0257	3.2556	7.3669e-07	3.6656e-05	-	Photosystem II core complex proteins psbY, chloroplast [Source:PGSC_GENE;Acc:PGSC0003DMG400007201]
PGSC0003DMG400007227	42.8508	128.159	-1.5805	0.00019438	0.0037428	-	Nodulin MtN3 family protein [Source:PGSC_GENE;Acc:PGSC0003DMG400007227]
PGSC0003DMG400007241	224.142	458.598	-1.0328	0.00047238	0.007709	-	Zinc finger protein [Source:PGSC_GENE;Acc:PGSC0003DMG400007241]
PGSC0003DMG400007242	0.298708	21.4844	-6.1684	2.458e-05	0.00068462	-	Zinc finger protein [Source:PGSC_GENE;Acc:PGSC0003DMG400007242]
PGSC0003DMG400007286	538.801	197.051	1.4512	0.00020829	0.0039533	-	CP12 [Source:PGSC_GENE;Acc:PGSC0003DMG400007286]
PGSC0003DMG400007293	653.949	1373.3	-1.0704	5.2428e-05	0.0012783	-	Diacylglycerol kinase, alpha [Source:PGSC_GENE;Acc:PGSC0003DMG400007293]
PGSC0003DMG400007295	1980.98	5818.85	-1.5545	0.00076084	0.01128	-	Multidrug/pheromone exporter, MDR family, ABC transporter family [Source:PGSC_GENE;Acc:PGSC0003DMG400007295]
PGSC0003DMG400007301	1294.84	2256.26	-0.80116	0.001972	0.023976	-	TBZ17 [Source:PGSC_GENE;Acc:PGSC0003DMG400007301]
PGSC0003DMG400007322	520.219	288.265	0.85172	0.0033395	0.035808	-	Spliceosome associated protein [Source:PGSC_GENE;Acc:PGSC0003DMG400007322]
PGSC0003DMG400007341	123.384	268.217	-1.1202	0.00054163	0.0086226	-	Conserved gene of unknown function [Source:PGSC_GENE;Acc:PGSC0003DMG400007341]
PGSC0003DMG400007376	2258.91	5311.24	-1.2334	0.00071194	0.010715	-	Ubiquitin-protein ligase [Source:PGSC_GENE;Acc:PGSC0003DMG400007376]
PGSC0003DMG400007384	301.254	545.48	-0.85655	0.0026185	0.029865	-	Conserved gene of unknown function [Source:PGSC_GENE;Acc:PGSC0003DMG400007384]
PGSC0003DMG400007387	1.80158	34.3368	-4.2524	2.4336e-06	0.00010148	-	MRNA, 1346 bp sequence [Source:PGSC_GENE;Acc:PGSC0003DMG400007387]
PGSC0003DMG400007389	282.652	143.742	0.97555	0.0027271	0.030871	-	CBL-interacting protein kinase 6 [Source:PGSC_GENE;Acc:PGSC0003DMG400007389]
PGSC0003DMG400007462	813.074	1557.28	-0.93757	0.00031106	0.0054713	-	NRC1 [Source:PGSC_GENE;Acc:PGSC0003DMG400007462]
PGSC0003DMG400007463	721.214	404.544	0.83413	0.0028169	0.031649	-	Phospholipid-transporting ATPase 9 [Source:PGSC_GENE;Acc:PGSC0003DMG400007463]
PGSC0003DMG400007465	245.438	94.4457	1.3778	0.0020621	0.024862	-	White-brown-complex ABC transporter family [Source:PGSC_GENE;Acc:PGSC0003DMG400007465]
PGSC0003DMG400007471	163.607	410.137	-1.3259	0.002071	0.02491	-	NRC1 [Source:PGSC_GENE;Acc:PGSC0003DMG400007471]
PGSC0003DMG400007512	0.905459	33.5349	-5.2109	2.8618e-07	1.6198e-05	-	Nitrate excretion transporter 2 [Source:PGSC_GENE;Acc:PGSC0003DMG400007512]
PGSC0003DMG400007518	19280.6	38733.3	-1.0064	4.8009e-05	0.001191	-	S-adenosylmethionine decarboxylase beta chain [Source:PGSC_GENE;Acc:PGSC0003DMG400007518]
PGSC0003DMG400007523	133.299	48.7169	1.4522	0.00065645	0.010096	-	Ocs element-binding factor [Source:PGSC_GENE;Acc:PGSC0003DMG400007523]
PGSC0003DMG400007536	523.918	84.3565	2.6348	7.5719e-05	0.0017455	-	Photosystem II reaction center W protein, chloroplastic [Source:PGSC_GENE;Acc:PGSC0003DMG400007536]
PGSC0003DMG400007560	751.718	406.608	0.88655	0.0014214	0.018616	-	ATP binding protein [Source:PGSC_GENE;Acc:PGSC0003DMG400007560]
PGSC0003DMG400007571	35.5518	0	Inf	7.4774e-06	0.0002543	-	PSI-H [Source:PGSC_GENE;Acc:PGSC0003DMG400007571]
PGSC0003DMG400007624	2692	1067.22	1.3348	2.5e-07	1.4433e-05	-	ERD15 [Source:PGSC_GENE;Acc:PGSC0003DMG400007624]
PGSC0003DMG400007658	231.55	116.823	0.98699	0.0032961	0.035456	-	Dihydroflavonal-4-reductase [Source:PGSC_GENE;Acc:PGSC0003DMG400007658]
PGSC0003DMG400007677	9398.85	5668.27	0.72958	0.0051164	0.049503	-	Starch-granule-bound R1 protein [Source:PGSC_GENE;Acc:PGSC0003DMG400007677]
PGSC0003DMG400007683	8931.19	875.906	3.35	2.6444e-05	0.00072444	-	Sulfate/bicarbonate/oxalate exchanger and transporter sat-1 [Source:PGSC_GENE;Acc:PGSC0003DMG400007683]
PGSC0003DMG400007708	630.141	337.821	0.89942	0.0013587	0.017946	-	Cyclin dependent kinase inhibitor [Source:PGSC_GENE;Acc:PGSC0003DMG400007708]
PGSC0003DMG400007713	4837.46	11041.7	-1.1906	2.306e-06	9.7194e-05	-	Conserved gene of unknown function [Source:PGSC_GENE;Acc:PGSC0003DMG400007713]
PGSC0003DMG400007760	1333.73	2431.31	-0.86627	0.00081309	0.011904	-	Bet v I allergen family protein [Source:PGSC_GENE;Acc:PGSC0003DMG400007760]
PGSC0003DMG400007770	249.872	498.241	-0.99565	0.000612	0.0095368	-	Gene of unknown function [Source:PGSC_GENE;Acc:PGSC0003DMG400007770]
PGSC0003DMG400007782	6521.12	2740.7	1.2506	3.1398e-06	0.00012502	-	Alpha-1,4 glucan phosphorylase L-1 isozyme, chloroplastic/amyloplastic [Source:PGSC_GENE;Acc:PGSC0003DMG400007782]
PGSC0003DMG400007786	250.903	129.325	0.95613	0.0034493	0.036663	-	2,4-D inducible glutathione S-transferase [Source:PGSC_GENE;Acc:PGSC0003DMG400007786]
PGSC0003DMG400007788	133.336	46.9903	1.5046	0.00023038	0.0043005	-	WRKY transcription factor [Source:PGSC_GENE;Acc:PGSC0003DMG400007788]
PGSC0003DMG400007791	300.176	540.267	-0.84787	0.0029142	0.032433	-	Small GTPase Rab2 [Source:PGSC_GENE;Acc:PGSC0003DMG400007791]
PGSC0003DMG400007794	100.88	244.196	-1.2754	0.00016935	0.0033216	-	Xyloglucan endotransglucosylase-hydrolase XTH9 [Source:PGSC_GENE;Acc:PGSC0003DMG400007794]
PGSC0003DMG400007804	189.848	67.9281	1.4828	0.0034424	0.036621	-	Conserved gene of unknown function [Source:PGSC_GENE;Acc:PGSC0003DMG400007804]
PGSC0003DMG400007805	76.8685	2.90355	4.7265	0.0010795	0.014915	-	Triacylglycerol lipase [Source:PGSC_GENE;Acc:PGSC0003DMG400007805]
PGSC0003DMG400007819	487.837	1359.19	-1.4783	0.00010653	0.0022749	-	DNA-binding protein phosphatase 2C [Source:PGSC_GENE;Acc:PGSC0003DMG400007819]
PGSC0003DMG400007850	39.1491	103.642	-1.4046	0.0010907	0.015038	-	Gene of unknown function [Source:PGSC_GENE;Acc:PGSC0003DMG400007850]
PGSC0003DMG400007865	1405.24	2653.17	-0.9169	0.00055672	0.0088185	-	Sugar transporter [Source:PGSC_GENE;Acc:PGSC0003DMG400007865]
PGSC0003DMG400007867	248.566	107.709	1.2065	0.00032964	0.0057239	-	Disease resistance protein Gpa2 [Source:PGSC_GENE;Acc:PGSC0003DMG400007867]
PGSC0003DMG400007893	210.229	94.7317	1.15	0.00090096	0.012869	-	Temperature-induced lipocalin [Source:PGSC_GENE;Acc:PGSC0003DMG400007893]
PGSC0003DMG400007909	120.291	43.4902	1.4678	0.00063384	0.0098049	-	Zeatin O-glucosyltransferase [Source:PGSC_GENE;Acc:PGSC0003DMG400007909]
PGSC0003DMG400007947	6790.87	12446	-0.87401	0.0010513	0.014673	-	WRKY transcription factor 2 [Source:PGSC_GENE;Acc:PGSC0003DMG400007947]
PGSC0003DMG400007949	420.19	235.078	0.8379	0.0043095	0.043349	-	Conserved gene of unknown function [Source:PGSC_GENE;Acc:PGSC0003DMG400007949]
PGSC0003DMG400007951	654.113	1928.69	-1.56	0.0021207	0.025336	-	DRE binding protein 1 [Source:PGSC_GENE;Acc:PGSC0003DMG400007951]
PGSC0003DMG400007954	3397.73	6537.65	-0.9442	0.0001598	0.0031653	-	Zinc finger protein [Source:PGSC_GENE;Acc:PGSC0003DMG400007954]
PGSC0003DMG400007960	2080.31	5627.25	-1.4356	7.3734e-08	5.1477e-06	-	Conserved gene of unknown function [Source:PGSC_GENE;Acc:PGSC0003DMG400007960]
PGSC0003DMG400007993	167.828	397.276	-1.2432	4.1576e-05	0.0010568	-	Pheromone receptor [Source:PGSC_GENE;Acc:PGSC0003DMG400007993]
PGSC0003DMG400007994	1325.24	3754.03	-1.5022	8.4377e-09	7.7519e-07	-	Tuber-specific and sucrose-responsive element binding factor [Source:PGSC_GENE;Acc:PGSC0003DMG400007994]
PGSC0003DMG400007995	1.75317	17.4258	-3.3132	0.0040637	0.041323	-	Serpin [Source:PGSC_GENE;Acc:PGSC0003DMG400007995]
PGSC0003DMG400008008	277.391	1077.58	-1.9578	0.00013332	0.0027315	-	Conserved gene of unknown function [Source:PGSC_GENE;Acc:PGSC0003DMG400008008]
PGSC0003DMG400008011	3080.94	1377.89	1.1609	6.1012e-06	0.00021416	-	ABRE binding factor [Source:PGSC_GENE;Acc:PGSC0003DMG400008011]
PGSC0003DMG400008020	111.775	32.7205	1.7723	5.4798e-05	0.0013269	-	Conserved gene of unknown function [Source:PGSC_GENE;Acc:PGSC0003DMG400008020]
PGSC0003DMG400008021	260.634	1929.58	-2.8882	8.9195e-08	6.0408e-06	-	Protein phosphatase [Source:PGSC_GENE;Acc:PGSC0003DMG400008021]
PGSC0003DMG400008022	9.36444	59.1217	-2.6584	6.7946e-05	0.001587	-	DNA binding protein [Source:PGSC_GENE;Acc:PGSC0003DMG400008022]
PGSC0003DMG400008043	156.153	53.9643	1.5329	8.817e-05	0.0019736	-	Gene of unknown function [Source:PGSC_GENE;Acc:PGSC0003DMG400008043]
PGSC0003DMG400008053	421.155	1081.89	-1.3611	6.0491e-07	3.0825e-05	-	DsRNA-binding protein 2 [Source:PGSC_GENE;Acc:PGSC0003DMG400008053]
PGSC0003DMG400008072	185.565	513.706	-1.469	7.771e-07	3.8366e-05	-	Conserved gene of unknown function [Source:PGSC_GENE;Acc:PGSC0003DMG400008072]
PGSC0003DMG400008087	157.615	438.323	-1.4756	0.00014587	0.0029374	-	Glycosyl transferase family 2 protein [Source:PGSC_GENE;Acc:PGSC0003DMG400008087]
PGSC0003DMG400008091	1373.34	744.746	0.88287	0.00083867	0.012192	-	Conserved gene of unknown function [Source:PGSC_GENE;Acc:PGSC0003DMG400008091]
PGSC0003DMG400008094	13.7372	184.898	-3.7506	1.9487e-17	1.7157e-14	-	Carbonic anhydrase [Source:PGSC_GENE;Acc:PGSC0003DMG400008094]
PGSC0003DMG400008105	4167.18	1446.26	1.5267	2.4503e-05	0.00068307	-	Zinc finger family protein [Source:PGSC_GENE;Acc:PGSC0003DMG400008105]
PGSC0003DMG400008112	49.1575	240.039	-2.2878	0.0014858	0.019269	-	MLO1 [Source:PGSC_GENE;Acc:PGSC0003DMG400008112]
PGSC0003DMG400008120	143.343	758.403	-2.4035	5.213e-16	3.4423e-13	-	Metal ion binding protein [Source:PGSC_GENE;Acc:PGSC0003DMG400008120]
PGSC0003DMG400008122	817.914	442.527	0.88618	0.0013084	0.01738	-	AMP dependent CoA ligase [Source:PGSC_GENE;Acc:PGSC0003DMG400008122]
PGSC0003DMG400008146	110.162	47.7046	1.2074	0.0038213	0.039504	-	Leucine-rich repeat receptor kinase [Source:PGSC_GENE;Acc:PGSC0003DMG400008146]
PGSC0003DMG400008149	6396.09	11898.4	-0.89551	0.00058391	0.0091577	-	Calcium-dependent protein kinase 4 [Source:PGSC_GENE;Acc:PGSC0003DMG400008149]
PGSC0003DMG400008150	816.231	469.346	0.79833	0.0038541	0.039752	-	Nucleic acid binding protein [Source:PGSC_GENE;Acc:PGSC0003DMG400008150]
PGSC0003DMG400008159	190.611	61.0893	1.6416	1.1059e-05	0.00034902	-	Lycopene beta cyclase, chloroplastic [Source:PGSC_GENE;Acc:PGSC0003DMG400008159]
PGSC0003DMG400008175	143.062	62.1066	1.2038	0.0018244	0.02258	-	Conserved gene of unknown function [Source:PGSC_GENE;Acc:PGSC0003DMG400008175]
PGSC0003DMG400008182	986.213	1922.91	-0.96332	0.0010995	0.015112	-	Heat shock protein DnaJ [Source:PGSC_GENE;Acc:PGSC0003DMG400008182]
PGSC0003DMG400008187	1049.17	154.516	2.7634	1.5325e-17	1.3879e-14	-	Class II small heat shock protein Le-HSP17.6 [Source:PGSC_GENE;Acc:PGSC0003DMG400008187]
PGSC0003DMG400008200	497.473	1208.82	-1.2809	1.8618e-06	8.066e-05	-	Grave disease carrier protein [Source:PGSC_GENE;Acc:PGSC0003DMG400008200]
PGSC0003DMG400008205	329.778	124.686	1.4032	1.0519e-05	0.00033508	-	C2H2L domain class transcription factor [Source:PGSC_GENE;Acc:PGSC0003DMG400008205]
PGSC0003DMG400008223	330.457	115.429	1.5175	2.1774e-06	9.239e-05	-	Heat shock factor protein HSF30 [Source:PGSC_GENE;Acc:PGSC0003DMG400008223]
PGSC0003DMG400008241	0.298708	11.963	-5.3237	0.0028658	0.03204	-	Conserved gene of unknown function [Source:PGSC_GENE;Acc:PGSC0003DMG400008241]
PGSC0003DMG400008242	7.39946	161.542	-4.4483	3.7778e-07	2.0469e-05	-	Conserved gene of unknown function [Source:PGSC_GENE;Acc:PGSC0003DMG400008242]
PGSC0003DMG400008248	8653.25	16201.2	-0.90479	0.00030953	0.0054475	-	Wound-responsive AP2 like factor 2 [Source:PGSC_GENE;Acc:PGSC0003DMG400008248]
PGSC0003DMG400008264	733.456	1802.59	-1.2973	6.6039e-05	0.0015551	-	Wound-responsive AP2 like factor 2 [Source:PGSC_GENE;Acc:PGSC0003DMG400008264]
PGSC0003DMG400008265	6501.09	11158.1	-0.77934	0.0019257	0.023567	-	Wound-responsive AP2 like factor 2 [Source:PGSC_GENE;Acc:PGSC0003DMG400008265]
PGSC0003DMG400008270	56.5915	12.6102	2.166	0.00045345	0.0074547	-	Brain protein [Source:PGSC_GENE;Acc:PGSC0003DMG400008270]
PGSC0003DMG400008296	1062.27	7597.28	-2.8383	5.0901e-06	0.00018438	-	LRR receptor-like serine/threonine-protein kinase FLS2 [Source:PGSC_GENE;Acc:PGSC0003DMG400008296]
PGSC0003DMG400008301	125.84	2.17986	5.8512	3.9194e-09	4.0865e-07	-	Chlorophyll a/b binding protein [Source:PGSC_GENE;Acc:PGSC0003DMG400008301]
PGSC0003DMG400008354	1157.09	566.805	1.0296	0.0001204	0.0025057	-	Conserved gene of unknown function [Source:PGSC_GENE;Acc:PGSC0003DMG400008354]
PGSC0003DMG400008356	1782.71	4617.21	-1.3729	0.0038886	0.03994	-	NADH-glutamate dehydrogenase [Source:PGSC_GENE;Acc:PGSC0003DMG400008356]
PGSC0003DMG400008357	653.037	2606.87	-1.9971	2.0428e-09	2.3544e-07	-	Patatin B2 [Source:PGSC_GENE;Acc:PGSC0003DMG400008357]
PGSC0003DMG400008358	544.727	1623.79	-1.5758	1.2954e-06	5.9334e-05	-	Small basic intrinsic protein 1-2 [Source:PGSC_GENE;Acc:PGSC0003DMG400008358]
PGSC0003DMG400008362	123.752	25.2456	2.2933	0.0019069	0.023379	-	F-box family protein [Source:PGSC_GENE;Acc:PGSC0003DMG400008362]
PGSC0003DMG400008368	85.2205	186.543	-1.1302	0.0016808	0.021244	-	Beta-1,3-glucanase, acidic [Source:PGSC_GENE;Acc:PGSC0003DMG400008368]
PGSC0003DMG400008389	683.172	1299.62	-0.92776	0.0004111	0.0068943	-	Short chain alcohol dehydrogenase [Source:PGSC_GENE;Acc:PGSC0003DMG400008389]
PGSC0003DMG400008391	41.9978	175.31	-2.0615	8.448e-08	5.821e-06	-	DNA-binding protein 4 [Source:PGSC_GENE;Acc:PGSC0003DMG400008391]
PGSC0003DMG400008395	508.963	873.782	-0.77971	0.0039878	0.040721	-	Srpk [Source:PGSC_GENE;Acc:PGSC0003DMG400008395]
PGSC0003DMG400008403	158.679	940.389	-2.5671	0.0032242	0.03495	-	ATP binding / kinase/ protein serine / threonine kinase [Source:PGSC_GENE;Acc:PGSC0003DMG400008403]
PGSC0003DMG400008442	1716.59	5707.73	-1.7334	1.9965e-11	4.0201e-09	-	SCL domain class transcription factor [Source:PGSC_GENE;Acc:PGSC0003DMG400008442]
PGSC0003DMG400008449	112.15	45.6713	1.2961	0.0024465	0.028267	-	NBS-LRR resistance protein [Source:PGSC_GENE;Acc:PGSC0003DMG400008449]
PGSC0003DMG400008453	50.8933	8.08651	2.6539	0.0002328	0.0043379	-	Conserved gene of unknown function [Source:PGSC_GENE;Acc:PGSC0003DMG400008453]
PGSC0003DMG400008456	1063.15	1820.3	-0.77583	0.00279	0.031404	-	OBERON [Source:PGSC_GENE;Acc:PGSC0003DMG400008456]
PGSC0003DMG400008472	2638.24	16073.1	-2.607	0.00012344	0.0025572	-	W-3 desaturase [Source:PGSC_GENE;Acc:PGSC0003DMG400008472]
PGSC0003DMG400008488	589.472	52.7348	3.4826	0.00023983	0.0044229	-	Chloroplast pigment-binding protein CP29 [Source:PGSC_GENE;Acc:PGSC0003DMG400008488]
PGSC0003DMG400008492	447.877	2311.16	-2.3674	3.6841e-18	3.6491e-15	-	Polygalacturonase inhibiting protein [Source:PGSC_GENE;Acc:PGSC0003DMG400008492]
PGSC0003DMG400008545	56.472	14.5948	1.9521	0.00071846	0.010803	-	Cryptochrome 1b [Source:PGSC_GENE;Acc:PGSC0003DMG400008545]
PGSC0003DMG400008557	2851.3	7259.63	-1.3483	2.7417e-06	0.0001117	-	Glycosyltransferase [Source:PGSC_GENE;Acc:PGSC0003DMG400008557]
PGSC0003DMG400008560	154.995	25.0502	2.6293	9.1507e-10	1.1743e-07	-	Conserved gene of unknown function [Source:PGSC_GENE;Acc:PGSC0003DMG400008560]
PGSC0003DMG400008571	388.499	184.777	1.0721	0.00042244	0.0070509	-	Integral membrane single C2 domain protein [Source:PGSC_GENE;Acc:PGSC0003DMG400008571]
PGSC0003DMG400008579	906.082	4122.6	-2.1858	5.7014e-06	0.00020203	-	Glycosyltransferase, CAZy family GT47 [Source:PGSC_GENE;Acc:PGSC0003DMG400008579]
PGSC0003DMG400008580	1506.16	4449	-1.5626	0.00013528	0.0027592	-	Conserved gene of unknown function [Source:PGSC_GENE;Acc:PGSC0003DMG400008580]
PGSC0003DMG400008585	28.5658	4.12745	2.791	0.0041461	0.041972	-	Photosystem II reaction center psb28 protein [Source:PGSC_GENE;Acc:PGSC0003DMG400008585]
PGSC0003DMG400008591	109.767	14.1878	2.9517	0.00073437	0.010959	-	O-methyltransferase [Source:PGSC_GENE;Acc:PGSC0003DMG400008591]
PGSC0003DMG400008611	301.065	150.375	1.0015	0.0016354	0.020773	-	Pentatricopeptide repeat-containing protein [Source:PGSC_GENE;Acc:PGSC0003DMG400008611]
PGSC0003DMG400008660	511.681	260.713	0.97278	0.00084959	0.012291	-	Sugar transporter [Source:PGSC_GENE;Acc:PGSC0003DMG400008660]
PGSC0003DMG400008662	41.8469	10.1975	2.0369	0.0023793	0.027654	-	Gene of unknown function [Source:PGSC_GENE;Acc:PGSC0003DMG400008662]
PGSC0003DMG400008669	43.5766	8.99176	2.2769	0.00067352	0.010288	-	Conserved gene of unknown function [Source:PGSC_GENE;Acc:PGSC0003DMG400008669]
PGSC0003DMG400008673	39.341	112.309	-1.5134	0.00035379	0.0060713	-	Endochitinase (Chitinase) [Source:PGSC_GENE;Acc:PGSC0003DMG400008673]
PGSC0003DMG400008676	54.6989	145.738	-1.4138	0.00025849	0.0047169	-	DNA-damage-inducible protein f [Source:PGSC_GENE;Acc:PGSC0003DMG400008676]
PGSC0003DMG400008711	8502.05	15258.6	-0.84374	0.00075794	0.011252	-	Avr9/Cf-9 rapidly elicited protein 76 [Source:PGSC_GENE;Acc:PGSC0003DMG400008711]
PGSC0003DMG400008734	43.1746	689.358	-3.997	2.8974e-06	0.00011714	-	AP2/ERF domain-containing transcription factor [Source:PGSC_GENE;Acc:PGSC0003DMG400008734]
PGSC0003DMG400008749	1849.23	503.278	1.8775	0.00058481	0.0091672	-	Patatin-05 [Source:PGSC_GENE;Acc:PGSC0003DMG400008749]
PGSC0003DMG400008751	1039.83	426.192	1.2868	3.0771e-06	0.00012299	-	Conserved gene of unknown function [Source:PGSC_GENE;Acc:PGSC0003DMG400008751]
PGSC0003DMG400008781	454.385	2851.92	-2.6499	9.2523e-07	4.4583e-05	-	Protein TIFY 5A [Source:PGSC_GENE;Acc:PGSC0003DMG400008781]
PGSC0003DMG400008782	210.657	960.361	-2.1887	0.00029555	0.0052807	-	Conserved gene of unknown function [Source:PGSC_GENE;Acc:PGSC0003DMG400008782]
PGSC0003DMG400008804	213.975	24.9175	3.1022	0.00077976	0.011495	-	Chlorophyll a/b binding protein [Source:PGSC_GENE;Acc:PGSC0003DMG400008804]
PGSC0003DMG400008819	232.285	79.9886	1.538	1.1808e-05	0.00036873	-	Nucleic acid binding protein [Source:PGSC_GENE;Acc:PGSC0003DMG400008819]
PGSC0003DMG400008824	1295.03	680.721	0.92785	0.00043199	0.0071914	-	Armadillo/beta-catenin repeat family protein [Source:PGSC_GENE;Acc:PGSC0003DMG400008824]
PGSC0003DMG400008829	1863.68	940.211	0.9871	0.00015788	0.0031354	-	Conserved gene of unknown function [Source:PGSC_GENE;Acc:PGSC0003DMG400008829]
PGSC0003DMG400008830	277.861	123.966	1.1644	0.00030931	0.0054466	-	NAD-dependent epimerase/dehydratase [Source:PGSC_GENE;Acc:PGSC0003DMG400008830]
PGSC0003DMG400008840	281.792	935.442	-1.731	0.0034431	0.036621	-	Protein phosphatase 2C 23 [Source:PGSC_GENE;Acc:PGSC0003DMG400008840]
PGSC0003DMG400008844	1905.16	4081.85	-1.0993	2.6011e-05	0.00071566	-	SLT1 protein [Source:PGSC_GENE;Acc:PGSC0003DMG400008844]
PGSC0003DMG400008849	1059.86	46.7537	4.5026	0.00043468	0.0072286	-	Monovalent cation:proton antiporter [Source:PGSC_GENE;Acc:PGSC0003DMG400008849]
PGSC0003DMG400008852	263.452	512.604	-0.96031	0.00094195	0.013347	-	Arginine biosynthesis bifunctional protein ArgJ beta chain [Source:PGSC_GENE;Acc:PGSC0003DMG400008852]
PGSC0003DMG400008869	722.578	416.494	0.79486	0.0039721	0.040613	-	Conserved gene of unknown function [Source:PGSC_GENE;Acc:PGSC0003DMG400008869]
PGSC0003DMG400008882	330.432	735.058	-1.1535	0.004615	0.045745	-	Calmodulin binding protein [Source:PGSC_GENE;Acc:PGSC0003DMG400008882]
PGSC0003DMG400008894	997.372	554.711	0.8464	0.001473	0.019134	-	Serine/threonine-protein kinase Nek8 [Source:PGSC_GENE;Acc:PGSC0003DMG400008894]
PGSC0003DMG400008907	1883.06	6796.4	-1.8517	8.3273e-11	1.4115e-08	-	Protein kinase [Source:PGSC_GENE;Acc:PGSC0003DMG400008907]
PGSC0003DMG400008914	438.47	240.834	0.86444	0.0035886	0.037651	-	F-box family protein [Source:PGSC_GENE;Acc:PGSC0003DMG400008914]
PGSC0003DMG400008916	97.7008	38.1619	1.3562	0.0020754	0.024946	-	RING-H2 finger protein ATL2J [Source:PGSC_GENE;Acc:PGSC0003DMG400008916]
PGSC0003DMG400008932	258.011	1137.32	-2.1401	0.00010094	0.0021832	-	Magnesium dependent soluble inorganic pyrophosphatase [Source:PGSC_GENE;Acc:PGSC0003DMG400008932]
PGSC0003DMG400008962	107.112	223.973	-1.0642	0.0017308	0.021753	-	Inosine-uridine preferring nucleoside hydrolase [Source:PGSC_GENE;Acc:PGSC0003DMG400008962]
PGSC0003DMG400008984	98.6259	1071.45	-3.4415	2.9707e-06	0.00011964	-	Basic 7S globulin 2 small subunit [Source:PGSC_GENE;Acc:PGSC0003DMG400008984]
PGSC0003DMG400008985	41.3351	459	-3.4731	6.4795e-24	2.0537e-20	-	Basic 7S globulin 2 small subunit [Source:PGSC_GENE;Acc:PGSC0003DMG400008985]
PGSC0003DMG400008988	30883.6	17079.7	0.85456	0.00063187	0.0097866	-	Aluminum-induced protein [Source:PGSC_GENE;Acc:PGSC0003DMG400008988]
PGSC0003DMG400009004	471.609	886.998	-0.91134	0.00079494	0.01166	-	Chaperone protein dnaJ [Source:PGSC_GENE;Acc:PGSC0003DMG400009004]
PGSC0003DMG400009005	458.449	255.695	0.84234	0.0043984	0.043994	-	Triacylglycerol lipase [Source:PGSC_GENE;Acc:PGSC0003DMG400009005]
PGSC0003DMG400009010	163.179	69.2153	1.2373	0.00088996	0.012764	-	Membrane associated salt-inducible protein [Source:PGSC_GENE;Acc:PGSC0003DMG400009010]
PGSC0003DMG400009014	392.429	182.505	1.1045	0.00032478	0.0056654	-	WRKY transcription factor IIe-1 [Source:PGSC_GENE;Acc:PGSC0003DMG400009014]
PGSC0003DMG400009021	1481.37	7748.56	-2.387	1.777e-06	7.7368e-05	-	Gibberellin 2-oxidase [Source:PGSC_GENE;Acc:PGSC0003DMG400009021]
PGSC0003DMG400009025	316.066	1774.61	-2.4892	5.0739e-05	0.0012448	-	E3 ubiquitin-protein ligase RHF1A [Source:PGSC_GENE;Acc:PGSC0003DMG400009025]
PGSC0003DMG400009028	258.713	92.3648	1.4859	1.2502e-05	0.00038622	-	Conserved gene of unknown function [Source:PGSC_GENE;Acc:PGSC0003DMG400009028]
PGSC0003DMG400009042	160.173	7.1174	4.4921	0.0019486	0.023746	-	CP12 [Source:PGSC_GENE;Acc:PGSC0003DMG400009042]
PGSC0003DMG400009069	2550.92	9373.59	-1.8776	3.307e-07	1.8389e-05	-	Ubiquitin carrier protein [Source:PGSC_GENE;Acc:PGSC0003DMG400009069]
PGSC0003DMG400009072	477.385	249.367	0.93688	0.0014048	0.018438	-	RNA polymerase sigma factor rpoD [Source:PGSC_GENE;Acc:PGSC0003DMG400009072]
PGSC0003DMG400009102	194.069	87.2701	1.153	0.001213	0.016398	-	Pentatricopeptide repeat-containing protein [Source:PGSC_GENE;Acc:PGSC0003DMG400009102]
PGSC0003DMG400009103	264.521	1413.71	-2.418	0.0012122	0.016398	-	WRKY transcription factor [Source:PGSC_GENE;Acc:PGSC0003DMG400009103]
PGSC0003DMG400009109	268.888	483.271	-0.84583	0.0037752	0.039099	-	Trehalose-6-phosphate synthase [Source:PGSC_GENE;Acc:PGSC0003DMG400009109]
PGSC0003DMG400009113	1095.14	2961.8	-1.4354	0.0035206	0.037171	-	Gene of unknown function [Source:PGSC_GENE;Acc:PGSC0003DMG400009113]
PGSC0003DMG400009115	3130.26	6801.18	-1.1195	9.5403e-06	0.00031046	-	Membrane receptor 1 [Source:PGSC_GENE;Acc:PGSC0003DMG400009115]
PGSC0003DMG400009117	214.966	448.003	-1.0594	0.0003627	0.0062006	-	Ring finger protein [Source:PGSC_GENE;Acc:PGSC0003DMG400009117]
PGSC0003DMG400009139	284.588	1973.8	-2.794	1.9614e-05	0.00056828	-	Conserved gene of unknown function [Source:PGSC_GENE;Acc:PGSC0003DMG400009139]
PGSC0003DMG400009144	1482.05	2550.82	-0.78337	0.0020762	0.024946	-	Phosphoinositide 5-phosphatase [Source:PGSC_GENE;Acc:PGSC0003DMG400009144]
PGSC0003DMG400009147	1149.48	5067.33	-2.1402	0.00085032	0.012296	-	Chaperonin Cpn60/TCP-1; Phosphatidylinositol-4-phosphate 5-kinase; Zinc finger, FYVE/PHD-type [Source:PGSC_GENE;Acc:PGSC0003DMG400009147]
PGSC0003DMG400009150	2173.94	6580.57	-1.5979	1.3272e-06	6.0529e-05	-	Ubiquitin conjugating enzyme 2 [Source:PGSC_GENE;Acc:PGSC0003DMG400009150]
PGSC0003DMG400009155	473.312	162.811	1.5396	3.374e-07	1.8696e-05	-	Triacylglycerol lipase [Source:PGSC_GENE;Acc:PGSC0003DMG400009155]
PGSC0003DMG400009159	1621.76	2672.31	-0.72053	0.0046959	0.046296	-	D-3-phosphoglycerate dehydrogenase, chloroplastic [Source:PGSC_GENE;Acc:PGSC0003DMG400009159]
PGSC0003DMG400009175	222.905	87.2238	1.3536	9.4652e-05	0.0020863	-	Conserved gene of unknown function [Source:PGSC_GENE;Acc:PGSC0003DMG400009175]
PGSC0003DMG400009177	1611.78	4994.29	-1.6316	2.6187e-10	3.9152e-08	-	Pectinesterase 3 [Source:PGSC_GENE;Acc:PGSC0003DMG400009177]
PGSC0003DMG400009178	78.9638	303.876	-1.9442	1.8406e-07	1.121e-05	-	Pectinesterase [Source:PGSC_GENE;Acc:PGSC0003DMG400009178]
PGSC0003DMG400009180	787.676	2448.74	-1.6364	8.9499e-05	0.0019963	-	Ovule receptor-like kinase 28 [Source:PGSC_GENE;Acc:PGSC0003DMG400009180]
PGSC0003DMG400009237	374.782	681.447	-0.86255	0.0032853	0.035377	-	Chorimate mutase [Source:PGSC_GENE;Acc:PGSC0003DMG400009237]
PGSC0003DMG400009238	3190.02	8411.18	-1.3987	0.0002385	0.0044182	-	Leucine-rich repeat family protein [Source:PGSC_GENE;Acc:PGSC0003DMG400009238]
PGSC0003DMG400009255	153.538	5.60555	4.7756	0.0036276	0.037935	-	Small heat-shock protein homolog protein [Source:PGSC_GENE;Acc:PGSC0003DMG400009255]
PGSC0003DMG400009300	69.3591	165.709	-1.2565	0.00073543	0.010964	-	Xyloglucan endotransglucosylase/hydrolase protein 2 [Source:PGSC_GENE;Acc:PGSC0003DMG400009300]
PGSC0003DMG400009304	26.2754	377.655	-3.8453	3.7188e-10	5.3359e-08	-	Calcium-dependent protein kinase substrate protein [Source:PGSC_GENE;Acc:PGSC0003DMG400009304]
PGSC0003DMG400009317	202.857	19.8716	3.3517	0.0024017	0.027874	-	Phosphoribulokinase [Source:PGSC_GENE;Acc:PGSC0003DMG400009317]
PGSC0003DMG400009320	2346.62	4303.96	-0.87508	0.00054448	0.0086549	-	GTP-binding protein alpha subunit, gna [Source:PGSC_GENE;Acc:PGSC0003DMG400009320]
PGSC0003DMG400009345	797.518	455.535	0.80795	0.003158	0.034445	-	Dnajc14 protein [Source:PGSC_GENE;Acc:PGSC0003DMG400009345]
PGSC0003DMG400009360	400.202	91.5172	2.1286	4.3634e-11	7.8138e-09	-	Conserved gene of unknown function [Source:PGSC_GENE;Acc:PGSC0003DMG400009360]
PGSC0003DMG400009365	25.4283	108.313	-2.0907	0.0047493	0.046759	-	AT-hook DNA-binding protein [Source:PGSC_GENE;Acc:PGSC0003DMG400009365]
PGSC0003DMG400009378	245.716	46.4938	2.4019	0.0025688	0.029399	-	DNA binding protein [Source:PGSC_GENE;Acc:PGSC0003DMG400009378]
PGSC0003DMG400009382	170.489	52.8744	1.689	8.9262e-06	0.0002938	-	Nucleic acid binding protein [Source:PGSC_GENE;Acc:PGSC0003DMG400009382]
PGSC0003DMG400009399	2431.27	6484.79	-1.4154	3.3979e-07	1.8731e-05	-	Glutaredoxin-C9 [Source:PGSC_GENE;Acc:PGSC0003DMG400009399]
PGSC0003DMG400009401	432.526	1392.51	-1.6868	9.9434e-10	1.2708e-07	-	GTP-binding protein [Source:PGSC_GENE;Acc:PGSC0003DMG400009401]
PGSC0003DMG400009414	445.482	236.455	0.9138	0.0017638	0.022045	-	Cucumisin [Source:PGSC_GENE;Acc:PGSC0003DMG400009414]
PGSC0003DMG400009432	2408.64	5813.58	-1.2712	7.7478e-05	0.0017795	-	Cholinephosphate cytidylyltransferase [Source:PGSC_GENE;Acc:PGSC0003DMG400009432]
PGSC0003DMG400009434	45.0665	133.626	-1.5681	0.0024337	0.028163	-	VQ motif-containing protein [Source:PGSC_GENE;Acc:PGSC0003DMG400009434]
PGSC0003DMG400009442	399.211	1061.59	-1.411	2.6587e-07	1.5156e-05	-	VQ motif-containing protein [Source:PGSC_GENE;Acc:PGSC0003DMG400009442]
PGSC0003DMG400009453	464.789	235.082	0.98341	0.00096811	0.013656	-	Transcription factor [Source:PGSC_GENE;Acc:PGSC0003DMG400009453]
PGSC0003DMG400009467	433.429	120.315	1.849	6.5772e-07	3.2986e-05	-	Metal ion binding protein [Source:PGSC_GENE;Acc:PGSC0003DMG400009467]
PGSC0003DMG400009471	1639.86	680.998	1.2679	7.5454e-06	0.00025606	-	Conserved gene of unknown function [Source:PGSC_GENE;Acc:PGSC0003DMG400009471]
PGSC0003DMG400009472	321.262	3643.34	-3.5034	1.1451e-06	5.3613e-05	-	Phosphoglycerate mutase [Source:PGSC_GENE;Acc:PGSC0003DMG400009472]
PGSC0003DMG400009478	377.71	953.982	-1.3367	4.4508e-05	0.0011205	-	F-box protein [Source:PGSC_GENE;Acc:PGSC0003DMG400009478]
PGSC0003DMG400009497	17.541	0.723695	4.5992	0.00082164	0.01201	-	ABC-type Co2+ transport system, permease component [Source:PGSC_GENE;Acc:PGSC0003DMG400009497]
PGSC0003DMG400009509	966.238	468.341	1.0448	0.00014348	0.0028931	-	Heat shock protein 83 [Source:PGSC_GENE;Acc:PGSC0003DMG400009509]
PGSC0003DMG400009530	12057.1	23094.4	-0.93766	0.00016956	0.0033236	-	WRKY transcription factor 3 [Source:PGSC_GENE;Acc:PGSC0003DMG400009530]
PGSC0003DMG400009533	223.798	93.3095	1.2621	0.00021564	0.0040685	-	Structural molecule [Source:PGSC_GENE;Acc:PGSC0003DMG400009533]
PGSC0003DMG400009540	77.5221	21.2358	1.8681	0.00027422	0.0049582	-	Copper transporter [Source:PGSC_GENE;Acc:PGSC0003DMG400009540]
PGSC0003DMG400009547	103.057	39.4215	1.3864	0.0024621	0.028409	-	Gene of unknown function [Source:PGSC_GENE;Acc:PGSC0003DMG400009547]
PGSC0003DMG400009559	35.3919	129.785	-1.8746	0.00062188	0.0096575	-	Specific tissue protein 1 [Source:PGSC_GENE;Acc:PGSC0003DMG400009559]
PGSC0003DMG400009599	1726.37	763.942	1.1762	7.9457e-06	0.00026735	-	Phospholipase D [Source:PGSC_GENE;Acc:PGSC0003DMG400009599]
PGSC0003DMG400009635	604.738	1080.63	-0.83749	0.0016442	0.020868	-	Gene of unknown function [Source:PGSC_GENE;Acc:PGSC0003DMG400009635]
PGSC0003DMG400009637	982.075	1772.99	-0.85228	0.0010792	0.014915	-	Sinapyl alcohol dehydrogenase 2 [Source:PGSC_GENE;Acc:PGSC0003DMG400009637]
PGSC0003DMG400009671	543.356	1048.37	-0.94818	0.00039994	0.0067499	-	Plant-specific domain TIGR01615 family protein [Source:PGSC_GENE;Acc:PGSC0003DMG400009671]
PGSC0003DMG400009686	464.919	854.44	-0.878	0.0011992	0.016271	-	Bacterial spot disease resistance protein 4 [Source:PGSC_GENE;Acc:PGSC0003DMG400009686]
PGSC0003DMG400009699	997.555	3788.54	-1.9252	1.122e-06	5.2842e-05	-	Guanylate kinase [Source:PGSC_GENE;Acc:PGSC0003DMG400009699]
PGSC0003DMG400009704	564.903	190.033	1.5718	5.0074e-05	0.0012323	-	Purine transporter [Source:PGSC_GENE;Acc:PGSC0003DMG400009704]
PGSC0003DMG400009705	318.498	112.842	1.497	4.4892e-06	0.00016812	-	Purine transporter [Source:PGSC_GENE;Acc:PGSC0003DMG400009705]
PGSC0003DMG400009706	852.26	359.177	1.2466	7.9075e-06	0.00026688	-	Purine transporter [Source:PGSC_GENE;Acc:PGSC0003DMG400009706]
PGSC0003DMG400009728	483.57	999.998	-1.0482	0.00013633	0.0027736	-	Nudix hydrolase 17, mitochondrial [Source:PGSC_GENE;Acc:PGSC0003DMG400009728]
PGSC0003DMG400009744	539.808	1924.47	-1.8339	0.0020935	0.025042	-	Kinase [Source:PGSC_GENE;Acc:PGSC0003DMG400009744]
PGSC0003DMG400009771	230.285	48.0565	2.2606	8.3653e-10	1.0956e-07	-	Gene of unknown function [Source:PGSC_GENE;Acc:PGSC0003DMG400009771]
PGSC0003DMG400009774	207.54	387.736	-0.90169	0.0027211	0.030814	-	Arabinose kinase [Source:PGSC_GENE;Acc:PGSC0003DMG400009774]
PGSC0003DMG400009830	801.59	345.01	1.2162	0.0001615	0.0031913	-	Ureide permease [Source:PGSC_GENE;Acc:PGSC0003DMG400009830]
PGSC0003DMG400009867	1737.71	4015.19	-1.2083	0.0012766	0.017044	-	Conserved gene of unknown function [Source:PGSC_GENE;Acc:PGSC0003DMG400009867]
PGSC0003DMG400009869	373.328	870.174	-1.2209	9.9606e-05	0.0021628	-	DNAJ [Source:PGSC_GENE;Acc:PGSC0003DMG400009869]
PGSC0003DMG400009877	567.233	1120.35	-0.98193	0.00025425	0.0046501	-	Electron carrier/ protein disulfide oxidoreductase [Source:PGSC_GENE;Acc:PGSC0003DMG400009877]
PGSC0003DMG400009882	1313.08	631.877	1.0552	0.004353	0.043674	-	Nucleoredoxin [Source:PGSC_GENE;Acc:PGSC0003DMG400009882]
PGSC0003DMG400009883	104.741	794.315	-2.9229	4.1756e-05	0.0010605	-	Calcium-dependent protein kinase [Source:PGSC_GENE;Acc:PGSC0003DMG400009883]
PGSC0003DMG400009887	88.856	711.554	-3.0014	0.0047995	0.047068	-	Phospholipase D delta [Source:PGSC_GENE;Acc:PGSC0003DMG400009887]
PGSC0003DMG400009900	771.94	330.621	1.2233	2.3462e-05	0.0006575	-	FtsH [Source:PGSC_GENE;Acc:PGSC0003DMG400009900]
PGSC0003DMG400009902	1515.26	2653.77	-0.80848	0.0016049	0.020498	-	Ubiquitin-protein ligase [Source:PGSC_GENE;Acc:PGSC0003DMG400009902]
PGSC0003DMG400009909	2985.75	1708.72	0.80517	0.0017386	0.021825	-	NIN 1 [Source:PGSC_GENE;Acc:PGSC0003DMG400009909]
PGSC0003DMG400009926	233.77	440.299	-0.91339	0.0017924	0.022253	-	DNA binding protein [Source:PGSC_GENE;Acc:PGSC0003DMG400009926]
PGSC0003DMG400009938	2892.03	5106.19	-0.82017	0.0011448	0.015667	-	Beta-tubulin [Source:PGSC_GENE;Acc:PGSC0003DMG400009938]
PGSC0003DMG400009941	1615.17	4039.17	-1.3224	2.8992e-07	1.6351e-05	-	Receptor protein kinase CLAVATA1 [Source:PGSC_GENE;Acc:PGSC0003DMG400009941]
PGSC0003DMG400009946	7490.81	15436.6	-1.0432	3.7853e-05	0.00097862	-	Conserved gene of unknown function [Source:PGSC_GENE;Acc:PGSC0003DMG400009946]
PGSC0003DMG400009947	2814.3	659.231	2.0939	8.0838e-09	7.4701e-07	-	Subtilisin-type protease [Source:PGSC_GENE;Acc:PGSC0003DMG400009947]
PGSC0003DMG400009955	192.494	1283.61	-2.7373	8.8397e-12	1.9871e-09	-	Syringolide-induced protein 14-1-1 [Source:PGSC_GENE;Acc:PGSC0003DMG400009955]
PGSC0003DMG400009956	1250.79	200.081	2.6442	1.0174e-05	0.00032629	-	CDSP32 protein (Chloroplast Drought-induced Stress Protein of 32kDa) [Source:PGSC_GENE;Acc:PGSC0003DMG400009956]
PGSC0003DMG400009957	74.7924	26.3806	1.5034	0.0024281	0.028119	-	F-box family protein [Source:PGSC_GENE;Acc:PGSC0003DMG400009957]
PGSC0003DMG400009959	704.673	6426.48	-3.189	1.0629e-11	2.3397e-09	-	Ornithine decarboxylase [Source:PGSC_GENE;Acc:PGSC0003DMG400009959]
PGSC0003DMG400009960	68.0112	16.076	2.0809	0.00020143	0.0038531	-	Ubiquitin-protein ligase [Source:PGSC_GENE;Acc:PGSC0003DMG400009960]
PGSC0003DMG400009965	29.0308	396.866	-3.773	2.1975e-25	8.7066e-22	-	Pectinesterase [Source:PGSC_GENE;Acc:PGSC0003DMG400009965]
PGSC0003DMG400009981	13413.4	4973.36	1.4314	1.7273e-08	1.437e-06	-	1,4-alpha-glucan branching enzyme [Source:PGSC_GENE;Acc:PGSC0003DMG400009981]
PGSC0003DMG400009982	2157.48	1082.57	0.99489	0.00013096	0.0026913	-	BTB/POZ domain-containing protein [Source:PGSC_GENE;Acc:PGSC0003DMG400009982]
PGSC0003DMG400009985	1681.83	4897.29	-1.5419	1.2957e-05	0.00039834	-	Serine/threonine-protein kinase cx32 [Source:PGSC_GENE;Acc:PGSC0003DMG400009985]
PGSC0003DMG400009988	107.156	223.253	-1.059	0.0017905	0.022249	-	Bromodomain-containing protein [Source:PGSC_GENE;Acc:PGSC0003DMG400009988]
PGSC0003DMG400010007	1649.61	2774.79	-0.75025	0.0032486	0.03513	-	Pyrophosphate--fructose 6-phosphate 1-phosphotransferase subunit alpha [Source:UniProtKB/Swiss-Prot;Acc:P21342]
PGSC0003DMG400010022	3335.5	30612.7	-3.1982	4.9201e-07	2.5734e-05	-	Patatin 3 [Source:PGSC_GENE;Acc:PGSC0003DMG400010022]
PGSC0003DMG400010025	473.383	3065.47	-2.695	6.8248e-20	9.0133e-17	-	Multicopper oxidase [Source:PGSC_GENE;Acc:PGSC0003DMG400010025]
PGSC0003DMG400010027	42.3566	145.073	-1.7761	0.0032292	0.034993	-	Zinc finger protein [Source:PGSC_GENE;Acc:PGSC0003DMG400010027]
PGSC0003DMG400010032	2635.22	6349.06	-1.2686	6.1539e-07	3.119e-05	-	WAK-like kinase [Source:PGSC_GENE;Acc:PGSC0003DMG400010032]
PGSC0003DMG400010035	346.09	38.761	3.1585	9.1769e-06	0.00030049	-	Oxygen-evolving enhancer protein 1, chloroplastic [Source:PGSC_GENE;Acc:PGSC0003DMG400010035]
PGSC0003DMG400010051	24497.4	44753.2	-0.86936	0.0039577	0.040491	-	S-adenosylmethionine decarboxylase proenzyme [Source:PGSC_GENE;Acc:PGSC0003DMG400010051]
PGSC0003DMG400010059	477.177	1001.33	-1.0693	7.2587e-05	0.001683	-	Calcium/calmodulin-dependent protein kinase CaMK3 [Source:PGSC_GENE;Acc:PGSC0003DMG400010059]
PGSC0003DMG400010067	182.727	1180	-2.691	9.6934e-21	1.6171e-17	-	DNA binding protein [Source:PGSC_GENE;Acc:PGSC0003DMG400010067]
PGSC0003DMG400010093	303.734	640.569	-1.0765	0.00015133	0.0030244	-	ATP binding protein [Source:PGSC_GENE;Acc:PGSC0003DMG400010093]
PGSC0003DMG400010095	118.272	237.62	-1.0066	0.0026851	0.030461	-	Conserved gene of unknown function [Source:PGSC_GENE;Acc:PGSC0003DMG400010095]
PGSC0003DMG400010097	1098.78	2210.52	-1.0085	9.8445e-05	0.0021472	-	Conserved gene of unknown function [Source:PGSC_GENE;Acc:PGSC0003DMG400010097]
PGSC0003DMG400010099	451.641	97.7374	2.2082	2.3199e-11	4.517e-09	-	Conserved gene of unknown function [Source:PGSC_GENE;Acc:PGSC0003DMG400010099]
PGSC0003DMG400010115	4166.75	7344.39	-0.81772	0.0011535	0.015759	-	C2 domain-containing protein [Source:PGSC_GENE;Acc:PGSC0003DMG400010115]
PGSC0003DMG400010117	641.346	1388.43	-1.1143	2.5715e-05	0.00070875	-	HXXXD-type acyl-transferase family protein [Source:Projected from Arabidopsis thaliana (AT5G23940) TAIR;Acc:AT5G23940]
PGSC0003DMG400010126	1448.7	6019.75	-2.0549	9.37e-09	8.3896e-07	-	Conserved gene of unknown function [Source:PGSC_GENE;Acc:PGSC0003DMG400010126]
PGSC0003DMG400010150	1158.66	609.676	0.92634	0.00060143	0.0093998	-	Conserved gene of unknown function [Source:PGSC_GENE;Acc:PGSC0003DMG400010150]
PGSC0003DMG400010154	77.779	166.756	-1.1003	0.0025693	0.029399	-	Conserved gene of unknown function [Source:PGSC_GENE;Acc:PGSC0003DMG400010154]
PGSC0003DMG400010155	31.1218	4.75227	2.7112	0.0010873	0.01501	-	Gene of unknown function [Source:PGSC_GENE;Acc:PGSC0003DMG400010155]
PGSC0003DMG400010166	120.984	4.76476	4.6663	0.0032929	0.03544	-	Anthocyanin permease [Source:PGSC_GENE;Acc:PGSC0003DMG400010166]
PGSC0003DMG400010170	32.4636	85.3056	-1.3938	0.0045308	0.045144	-	Miraculin [Source:PGSC_GENE;Acc:PGSC0003DMG400010170]
PGSC0003DMG400010194	336.77	834.858	-1.3098	2.446e-06	0.00010148	-	MYB transcription factor [Source:PGSC_GENE;Acc:PGSC0003DMG400010194]
PGSC0003DMG400010207	7629.19	103.943	6.1977	4.7297e-33	7.4956e-29	-	Senescence-specific cysteine protease [Source:PGSC_GENE;Acc:PGSC0003DMG400010207]
PGSC0003DMG400010230	465.502	222.774	1.0632	0.0043802	0.043838	-	Receptor protein kinase [Source:PGSC_GENE;Acc:PGSC0003DMG400010230]
PGSC0003DMG400010240	9.40178	99.4304	-3.4027	1.2257e-10	2.0026e-08	-	Cell attachment protein in somatic embryogenesis [Source:PGSC_GENE;Acc:PGSC0003DMG400010240]
PGSC0003DMG400010279	418.455	960.563	-1.1988	9.7591e-06	0.00031628	-	Digalactosyldiacylglycerol synthase 2, chloroplastic [Source:PGSC_GENE;Acc:PGSC0003DMG400010279]
PGSC0003DMG400010352	1251.26	703.723	0.83031	0.0017755	0.022138	-	Lecithine cholesterol acyltransferase [Source:PGSC_GENE;Acc:PGSC0003DMG400010352]
PGSC0003DMG400010387	9799.63	5910.14	0.72954	0.0041111	0.041698	-	Glycine-rich protein [Source:PGSC_GENE;Acc:PGSC0003DMG400010387]
PGSC0003DMG400010411	157.955	404.35	-1.3561	1.0209e-05	0.00032652	-	Kinase family protein [Source:PGSC_GENE;Acc:PGSC0003DMG400010411]
PGSC0003DMG400010427	471.263	944.552	-1.0031	0.00060884	0.0094922	-	Kinase [Source:PGSC_GENE;Acc:PGSC0003DMG400010427]
PGSC0003DMG400010439	1260.71	4597.07	-1.8665	0.0022352	0.026338	-	CHP-rich zinc finger protein [Source:PGSC_GENE;Acc:PGSC0003DMG400010439]
PGSC0003DMG400010440	213.494	960.33	-2.1693	0.0025102	0.028869	-	Ankyrin repeat-containing protein [Source:PGSC_GENE;Acc:PGSC0003DMG400010440]
PGSC0003DMG400010458	134.651	61.8525	1.1223	0.0043776	0.043825	-	Pentatricopeptide repeat-containing protein [Source:PGSC_GENE;Acc:PGSC0003DMG400010458]
PGSC0003DMG400010468	103.268	255.241	-1.3055	9.1022e-05	0.0020246	-	Calmodulin binding protein [Source:PGSC_GENE;Acc:PGSC0003DMG400010468]
PGSC0003DMG400010470	28.8511	215.566	-2.9014	1.9974e-12	5.0647e-10	-	Subtilase [Source:PGSC_GENE;Acc:PGSC0003DMG400010470]
PGSC0003DMG400010471	125.63	458.31	-1.8671	6.1266e-08	4.3892e-06	-	Subtilase [Source:PGSC_GENE;Acc:PGSC0003DMG400010471]
PGSC0003DMG400010473	233.55	119.593	0.9656	0.0039365	0.040353	-	Calmodulin binding protein [Source:PGSC_GENE;Acc:PGSC0003DMG400010473]
PGSC0003DMG400010485	1609.24	10683.2	-2.7309	1.5127e-12	4.029e-10	-	Poly(P)/ATP NAD kinase [Source:PGSC_GENE;Acc:PGSC0003DMG400010485]
PGSC0003DMG400010509	6704.82	12819.9	-0.93511	0.0010144	0.014216	-	Axi 1 protein [Source:PGSC_GENE;Acc:PGSC0003DMG400010509]
PGSC0003DMG400010557	6.23379	38.0875	-2.6111	0.00034562	0.005957	-	Allene oxide syntase [Source:PGSC_GENE;Acc:PGSC0003DMG400010557]
PGSC0003DMG400010579	1193.36	2399.14	-1.0075	9.964e-05	0.0021628	-	Conserved gene of unknown function [Source:PGSC_GENE;Acc:PGSC0003DMG400010579]
PGSC0003DMG400010664	3878.66	1370.99	1.5003	7.97e-09	7.4081e-07	-	1,4-alpha-glucan-maltohydrolase [Source:PGSC_GENE;Acc:PGSC0003DMG400010664]
PGSC0003DMG400010666	493.443	212.923	1.2125	4.3623e-05	0.0011017	-	Flavonol synthase/flavanone 3-hydroxylase [Source:PGSC_GENE;Acc:PGSC0003DMG400010666]
PGSC0003DMG400010674	376.908	1851.52	-2.2964	0.00041364	0.0069259	-	GMP synthase [Source:PGSC_GENE;Acc:PGSC0003DMG400010674]
PGSC0003DMG400010675	372.049	650.861	-0.80686	0.0040929	0.041526	-	Dynamin [Source:PGSC_GENE;Acc:PGSC0003DMG400010675]
PGSC0003DMG400010699	187.505	858.956	-2.1957	4.799e-14	2.0472e-11	-	Gene of unknown function [Source:PGSC_GENE;Acc:PGSC0003DMG400010699]
PGSC0003DMG400010706	117.882	239.301	-1.0215	0.0020843	0.024968	-	Aluminum-activated citrate transporter [Source:PGSC_GENE;Acc:PGSC0003DMG400010706]
PGSC0003DMG400010724	468.926	859.918	-0.87484	0.0012372	0.01663	-	ERF transcription factor 4 [Source:PGSC_GENE;Acc:PGSC0003DMG400010724]
PGSC0003DMG400010736	90.0612	20.2554	2.1526	1.2264e-05	0.00038074	-	Prenyl-dependent CAAX protease [Source:PGSC_GENE;Acc:PGSC0003DMG400010736]
PGSC0003DMG400010748	1613.46	3358.49	-1.0577	0.0048842	0.047721	-	Conserved gene of unknown function [Source:PGSC_GENE;Acc:PGSC0003DMG400010748]
PGSC0003DMG400010751	306.636	562.688	-0.87581	0.0023816	0.027671	-	Conserved gene of unknown function [Source:PGSC_GENE;Acc:PGSC0003DMG400010751]
PGSC0003DMG400010753	1122.32	255.671	2.1341	8.0189e-05	0.0018299	-	Ethylene response factor 5 [Source:PGSC_GENE;Acc:PGSC0003DMG400010753]
PGSC0003DMG400010759	613.08	4992.64	-3.0257	1.4648e-11	3.1471e-09	-	Gene of unknown function [Source:PGSC_GENE;Acc:PGSC0003DMG400010759]
PGSC0003DMG400010760	61.6031	1242.12	-4.3337	8.3377e-07	4.0783e-05	-	Gene of unknown function [Source:PGSC_GENE;Acc:PGSC0003DMG400010760]
PGSC0003DMG400010761	1102.71	4336.9	-1.9756	5.2923e-14	2.1506e-11	-	Gene of unknown function [Source:PGSC_GENE;Acc:PGSC0003DMG400010761]
PGSC0003DMG400010794	1354	3825.01	-1.4982	0.00056926	0.0089857	-	Cellulose synthase [Source:PGSC_GENE;Acc:PGSC0003DMG400010794]
PGSC0003DMG400010801	294.186	616.538	-1.0675	0.00018911	0.0036571	-	Conserved gene of unknown function [Source:PGSC_GENE;Acc:PGSC0003DMG400010801]
PGSC0003DMG400010809	2165.48	18898.5	-3.1255	6.4088e-13	1.9164e-10	-	21kD protein [Source:PGSC_GENE;Acc:PGSC0003DMG400010809]
PGSC0003DMG400010812	4.62534	320.042	-6.1126	1.2057e-20	1.9108e-17	-	Conserved gene of unknown function [Source:PGSC_GENE;Acc:PGSC0003DMG400010812]
PGSC0003DMG400010815	14.8964	459.654	-4.9475	4.8164e-14	2.0472e-11	-	PME inhibitor [Source:PGSC_GENE;Acc:PGSC0003DMG400010815]
PGSC0003DMG400010817	884.837	1872.55	-1.0815	0.00014182	0.0028687	-	Gene of unknown function [Source:PGSC_GENE;Acc:PGSC0003DMG400010817]
PGSC0003DMG400010818	44.0609	593.83	-3.7525	1.7537e-09	2.0594e-07	-	Gene of unknown function [Source:PGSC_GENE;Acc:PGSC0003DMG400010818]
PGSC0003DMG400010842	355.697	610.761	-0.77996	0.0051054	0.049426	-	Conserved gene of unknown function [Source:PGSC_GENE;Acc:PGSC0003DMG400010842]
PGSC0003DMG400010859	752.449	1346.87	-0.83994	0.0012065	0.016329	-	Lipoxygenase [Source:PGSC_GENE;Acc:PGSC0003DMG400010859]
PGSC0003DMG400010866	116.749	3882.21	-5.0554	3.3941e-07	1.8731e-05	-	Lysine/histidine transporter [Source:PGSC_GENE;Acc:PGSC0003DMG400010866]
PGSC0003DMG400010869	261.995	604.261	-1.2056	2.2089e-05	0.00062235	-	Tetracycline transporter [Source:PGSC_GENE;Acc:PGSC0003DMG400010869]
PGSC0003DMG400010876	620.779	2849.4	-2.1985	7.7859e-10	1.0283e-07	-	Gene of unknown function [Source:PGSC_GENE;Acc:PGSC0003DMG400010876]
PGSC0003DMG400010923	203.451	102.499	0.98907	0.0047959	0.047048	-	Gene of unknown function [Source:PGSC_GENE;Acc:PGSC0003DMG400010923]
PGSC0003DMG400010998	5.06639	29.1802	-2.526	0.0018464	0.022786	-	Actin depolymerizing factor [Source:PGSC_GENE;Acc:PGSC0003DMG400010998]
PGSC0003DMG400011014	33.7851	91.4245	-1.4362	0.0016051	0.020498	-	Conserved gene of unknown function [Source:PGSC_GENE;Acc:PGSC0003DMG400011014]
PGSC0003DMG400011015	630.928	2646.46	-2.0685	2.2383e-10	3.4274e-08	-	Receptor protein kinase [Source:PGSC_GENE;Acc:PGSC0003DMG400011015]
PGSC0003DMG400011018	297.634	538.11	-0.85436	0.0028248	0.031727	-	UPF0503 protein, chloroplastic [Source:PGSC_GENE;Acc:PGSC0003DMG400011018]
PGSC0003DMG400011033	1082.59	2930.82	-1.4368	0.00016558	0.0032578	-	Abscisic acid receptor PYL4 [Source:PGSC_GENE;Acc:PGSC0003DMG400011033]
PGSC0003DMG400011035	251.419	123.047	1.0309	0.0020632	0.024865	-	DNA-damage-inducible protein f [Source:PGSC_GENE;Acc:PGSC0003DMG400011035]
PGSC0003DMG400011039	3255.6	6326.22	-0.95842	0.00014754	0.0029635	-	Conserved gene of unknown function [Source:PGSC_GENE;Acc:PGSC0003DMG400011039]
PGSC0003DMG400011048	983.85	536.353	0.87526	0.0012014	0.016295	-	MYB transcription factor [Source:PGSC_GENE;Acc:PGSC0003DMG400011048]
PGSC0003DMG400011049	1421.18	2670.31	-0.90992	0.00036907	0.006296	-	Glutathione S-transferase omega [Source:PGSC_GENE;Acc:PGSC0003DMG400011049]
PGSC0003DMG400011054	5.79977	47.8681	-3.045	0.00010242	0.0022068	-	An Arabidopsis thialiana chromosome BAC genomic sequence [Source:PGSC_GENE;Acc:PGSC0003DMG400011054]
PGSC0003DMG400011072	134.866	3.72241	5.1792	3.8e-07	2.052e-05	-	Ribulose bisphosphate carboxylase/oxygenase activase 1, chloroplastic [Source:PGSC_GENE;Acc:PGSC0003DMG400011072]
PGSC0003DMG400011087	2040.19	7468.09	-1.872	0.00019659	0.0037719	-	NtEIG-E80 protein [Source:PGSC_GENE;Acc:PGSC0003DMG400011087]
PGSC0003DMG400011096	14.7779	52.9959	-1.8424	0.001514	0.019554	-	Undecaprenyl pyrophosphate synthetase [Source:PGSC_GENE;Acc:PGSC0003DMG400011096]
PGSC0003DMG400011103	761.643	1475.88	-0.95439	0.00030112	0.0053575	-	Conserved gene of unknown function [Source:PGSC_GENE;Acc:PGSC0003DMG400011103]
PGSC0003DMG400011125	50.1132	12.4224	2.0122	0.0011636	0.015884	-	Gene of unknown function [Source:PGSC_GENE;Acc:PGSC0003DMG400011125]
PGSC0003DMG400011132	513.411	206.737	1.3123	0.00020729	0.0039438	-	NADP-dependent glyceraldehyde-3-phosphate dehydrogenase [Source:PGSC_GENE;Acc:PGSC0003DMG400011132]
PGSC0003DMG400011140	486.173	1252.31	-1.3651	9.7999e-06	0.00031728	-	Purine transporter [Source:PGSC_GENE;Acc:PGSC0003DMG400011140]
PGSC0003DMG400011169	25067.7	40977.1	-0.70899	0.004522	0.045086	-	Senescence-associated protein [Source:PGSC_GENE;Acc:PGSC0003DMG400011169]
PGSC0003DMG400011175	2756.09	1197.37	1.2028	2.8251e-06	0.0001145	-	CBL-interacting serine/threonine-protein kinase [Source:PGSC_GENE;Acc:PGSC0003DMG400011175]
PGSC0003DMG400011184	176.588	477.294	-1.4345	0.0017117	0.021538	-	Conserved gene of unknown function [Source:PGSC_GENE;Acc:PGSC0003DMG400011184]
PGSC0003DMG400011191	63.8189	20.847	1.6141	0.0026514	0.030175	-	Gene of unknown function [Source:PGSC_GENE;Acc:PGSC0003DMG400011191]
PGSC0003DMG400011247	595.553	1214.78	-1.0284	0.00011737	0.0024571	-	Cation diffusion facilitator 9 [Source:PGSC_GENE;Acc:PGSC0003DMG400011247]
PGSC0003DMG400011249	2225.05	8272.78	-1.8945	1.4175e-06	6.3738e-05	-	F-box family protein [Source:PGSC_GENE;Acc:PGSC0003DMG400011249]
PGSC0003DMG400011274	1318.24	3554.08	-1.4309	0.00035164	0.0060476	-	ATP binding protein [Source:PGSC_GENE;Acc:PGSC0003DMG400011274]
PGSC0003DMG400011310	31.8936	197.566	-2.631	2.151e-05	0.00061092	-	Epoxide hydrolase 1 [Source:PGSC_GENE;Acc:PGSC0003DMG400011310]
PGSC0003DMG400011326	9603.13	5552.25	0.79043	0.0016515	0.020946	-	Ring finger protein [Source:PGSC_GENE;Acc:PGSC0003DMG400011326]
PGSC0003DMG400011336	1509.12	5814.23	-1.9459	7.4221e-14	2.9406e-11	-	Hypoxia-responsive family protein [Source:PGSC_GENE;Acc:PGSC0003DMG400011336]
PGSC0003DMG400011338	55.4726	10.7453	2.3681	0.00010711	0.0022816	-	Gene of unknown function [Source:PGSC_GENE;Acc:PGSC0003DMG400011338]
PGSC0003DMG400011345	1792.82	5192.89	-1.5343	2.2837e-09	2.5852e-07	-	Flowering promoting factor-like 1 [Source:PGSC_GENE;Acc:PGSC0003DMG400011345]
PGSC0003DMG400011346	905.796	1918.74	-1.0829	3.1186e-05	0.00083087	-	Flowering promoting factor-like 1 [Source:PGSC_GENE;Acc:PGSC0003DMG400011346]
PGSC0003DMG400011353	279.506	122.012	1.1959	0.0022576	0.026542	-	TIR1 [Source:PGSC_GENE;Acc:PGSC0003DMG400011353]
PGSC0003DMG400011365	539.912	137.396	1.9744	1.1584e-10	1.9223e-08	-	Nucleic acid binding protein [Source:PGSC_GENE;Acc:PGSC0003DMG400011365]
PGSC0003DMG400011404	6.29972	35.9952	-2.5144	0.00063008	0.0097658	-	Gene of unknown function [Source:PGSC_GENE;Acc:PGSC0003DMG400011404]
PGSC0003DMG400011408	144.16	49.9358	1.5295	0.00013978	0.0028363	-	Copia-like retrotransposable element [Source:PGSC_GENE;Acc:PGSC0003DMG400011408]
PGSC0003DMG400011434	288.432	587.996	-1.0276	0.0003378	0.0058444	-	Conserved gene of unknown function [Source:PGSC_GENE;Acc:PGSC0003DMG400011434]
PGSC0003DMG400011455	908.697	524.003	0.79423	0.0036406	0.038046	-	Transcription factor [Source:PGSC_GENE;Acc:PGSC0003DMG400011455]
PGSC0003DMG400011502	186.732	545.435	-1.5464	1.3889e-07	8.9112e-06	-	PEP carboxylase kinase [Source:PGSC_GENE;Acc:PGSC0003DMG400011502]
PGSC0003DMG400011531	90.4999	1.08554	6.3814	3.8008e-16	2.5632e-13	-	Pre-mRNA splicing factor [Source:PGSC_GENE;Acc:PGSC0003DMG400011531]
PGSC0003DMG400011542	86.0017	24.9763	1.7838	0.00022549	0.004234	-	Serine carboxypeptidase [Source:PGSC_GENE;Acc:PGSC0003DMG400011542]
PGSC0003DMG400011546	691.636	1215.53	-0.8135	0.0021677	0.025762	-	Conserved gene of unknown function [Source:PGSC_GENE;Acc:PGSC0003DMG400011546]
PGSC0003DMG400011548	5176.43	2235.07	1.2116	2.1167e-06	9.0297e-05	-	Zinc finger DNA-binding protein [Source:PGSC_GENE;Acc:PGSC0003DMG400011548]
PGSC0003DMG400011565	97.8869	226.488	-1.2102	0.0037441	0.038858	-	Conserved gene of unknown function [Source:PGSC_GENE;Acc:PGSC0003DMG400011565]
PGSC0003DMG400011591	184.738	89.8582	1.0398	0.0036176	0.037845	-	Conserved gene of unknown function [Source:PGSC_GENE;Acc:PGSC0003DMG400011591]
PGSC0003DMG400011627	202.1	46.42	2.1223	1.8158e-08	1.4949e-06	-	Chloroplast small heat shock protein class I [Source:PGSC_GENE;Acc:PGSC0003DMG400011627]
PGSC0003DMG400011628	189.627	16.3828	3.5329	8.0391e-13	2.3593e-10	-	Chloroplast small heat shock protein class I [Source:PGSC_GENE;Acc:PGSC0003DMG400011628]
PGSC0003DMG400011631	42.6251	4.09928	3.3783	9.4807e-06	0.00030884	-	Chloroplast small heat shock protein class I [Source:PGSC_GENE;Acc:PGSC0003DMG400011631]
PGSC0003DMG400011632	233.474	14.2937	4.0298	3.746e-21	6.9843e-18	-	Chloroplast small heat shock protein class I [Source:PGSC_GENE;Acc:PGSC0003DMG400011632]
PGSC0003DMG400011633	9713.86	29415.9	-1.5985	9.8747e-05	0.0021488	-	WRKY-type transcription factor [Source:PGSC_GENE;Acc:PGSC0003DMG400011633]
PGSC0003DMG400011640	543.742	218.812	1.3132	0.0033219	0.035667	-	Peroxidase [Source:PGSC_GENE;Acc:PGSC0003DMG400011640]
PGSC0003DMG400011651	80.633	181.517	-1.1707	0.0040922	0.041526	-	Conserved gene of unknown function [Source:PGSC_GENE;Acc:PGSC0003DMG400011651]
PGSC0003DMG400011655	61.9712	2.58929	4.581	5.6125e-05	0.0013538	-	Chalcone isomerase [Source:PGSC_GENE;Acc:PGSC0003DMG400011655]
PGSC0003DMG400011663	293.699	122.351	1.2633	9.4857e-05	0.0020879	-	Pentatricopeptide repeat-containing protein [Source:PGSC_GENE;Acc:PGSC0003DMG400011663]
PGSC0003DMG400011670	576.963	317.074	0.86366	0.0026775	0.030429	-	Transposon protein, CACTA, En/Spm sub-class [Source:PGSC_GENE;Acc:PGSC0003DMG400011670]
PGSC0003DMG400011690	197.892	508.333	-1.3611	0.00024357	0.0044834	-	Lysine/histidine transporter [Source:PGSC_GENE;Acc:PGSC0003DMG400011690]
PGSC0003DMG400011692	1134.83	2148.85	-0.92109	0.00031757	0.0055611	-	Nitrate transporter [Source:PGSC_GENE;Acc:PGSC0003DMG400011692]
PGSC0003DMG400011701	194.389	745.153	-1.9386	0.0010635	0.014791	-	Conserved gene of unknown function [Source:PGSC_GENE;Acc:PGSC0003DMG400011701]
PGSC0003DMG400011713	51.8705	194.561	-1.9072	2.567e-07	1.474e-05	-	Conserved gene of unknown function [Source:PGSC_GENE;Acc:PGSC0003DMG400011713]
PGSC0003DMG400011721	1334.65	3090.22	-1.2112	2.7304e-06	0.00011152	-	Universal stress protein family protein [Source:PGSC_GENE;Acc:PGSC0003DMG400011721]
PGSC0003DMG400011726	3412.08	6349.82	-0.89606	0.0041379	0.041916	-	MAP kinase phosphatase 1 [Source:PGSC_GENE;Acc:PGSC0003DMG400011726]
PGSC0003DMG400011742	187.689	71.5403	1.3915	0.0032853	0.035377	-	DELLA protein RGA [Source:PGSC_GENE;Acc:PGSC0003DMG400011742]
PGSC0003DMG400011745	505.413	1847.5	-1.87	3.0462e-12	7.5431e-10	-	VQ motif-containing protein [Source:PGSC_GENE;Acc:PGSC0003DMG400011745]
PGSC0003DMG400011747	18.436	1.8224	3.3386	0.0039246	0.040257	-	Metal transporter [Source:PGSC_GENE;Acc:PGSC0003DMG400011747]
PGSC0003DMG400011748	44.6536	7.80295	2.5167	0.00021536	0.0040655	-	Gene of unknown function [Source:PGSC_GENE;Acc:PGSC0003DMG400011748]
PGSC0003DMG400011758	232.703	66.0688	1.8164	2.4418e-07	1.4227e-05	-	Zinc ion binding protein [Source:PGSC_GENE;Acc:PGSC0003DMG400011758]
PGSC0003DMG400011771	53965.4	110043	-1.028	0.0050822	0.049246	-	Amino acid transporter [Source:PGSC_GENE;Acc:PGSC0003DMG400011771]
PGSC0003DMG400011780	450.058	1157.71	-1.3631	5.0954e-07	2.6563e-05	-	Auxilin [Source:PGSC_GENE;Acc:PGSC0003DMG400011780]
PGSC0003DMG400011787	6747.79	3635.51	0.89226	0.00040953	0.0068788	-	Vacuolar cation/proton exchanger 1a [Source:PGSC_GENE;Acc:PGSC0003DMG400011787]
PGSC0003DMG400011797	734.068	284.548	1.3672	1.4512e-06	6.5059e-05	-	GTP binding protein [Source:PGSC_GENE;Acc:PGSC0003DMG400011797]
PGSC0003DMG400011816	661.352	75.4942	3.131	4.7167e-06	0.00017364	-	Photosystem I reaction centre PSI-D subunit [Source:PGSC_GENE;Acc:PGSC0003DMG400011816]
PGSC0003DMG400011842	719.384	2709.7	-1.9133	2.0841e-05	0.00059672	-	Chitinase [Source:PGSC_GENE;Acc:PGSC0003DMG400011842]
PGSC0003DMG400011872	3375.13	10014.5	-1.5691	4.6025e-06	0.00017082	-	Glucosyltransferase [Source:PGSC_GENE;Acc:PGSC0003DMG400011872]
PGSC0003DMG400011878	136.279	427.25	-1.6485	8.8089e-08	5.9915e-06	-	Serine-threonine protein kinase, plant-type [Source:PGSC_GENE;Acc:PGSC0003DMG400011878]
PGSC0003DMG400011902	216.669	747.608	-1.7868	8.6147e-05	0.0019338	-	Pirin [Source:PGSC_GENE;Acc:PGSC0003DMG400011902]
PGSC0003DMG400011910	399.323	1274.96	-1.6748	3.5331e-05	0.00092093	-	Pirin [Source:PGSC_GENE;Acc:PGSC0003DMG400011910]
PGSC0003DMG400011929	204.57	695.419	-1.7653	0.00037902	0.0064415	-	Oxidoreductase [Source:PGSC_GENE;Acc:PGSC0003DMG400011929]
PGSC0003DMG400011971	120.36	46.6948	1.366	0.00089654	0.012832	-	Glucosyltransferase [Source:PGSC_GENE;Acc:PGSC0003DMG400011971]
PGSC0003DMG400011973	283.845	115.834	1.2931	8.1579e-05	0.0018522	-	Glucosyltransferase homolog [Source:PGSC_GENE;Acc:PGSC0003DMG400011973]
PGSC0003DMG400011974	354.604	48.1485	2.8806	0.00010862	0.0023102	-	BZIP domain class transcription factor [Source:PGSC_GENE;Acc:PGSC0003DMG400011974]
PGSC0003DMG400011977	137.446	6.76432	4.3448	8.6283e-17	6.837e-14	-	Small heat shock protein [Source:PGSC_GENE;Acc:PGSC0003DMG400011977]
PGSC0003DMG400011980	1257.27	509.658	1.3027	1.4164e-06	6.3738e-05	-	Two-component sensor histidine kinase bacteria [Source:PGSC_GENE;Acc:PGSC0003DMG400011980]
PGSC0003DMG400011993	175.005	70.9425	1.3027	0.00044228	0.0073165	-	F-box family protein [Source:PGSC_GENE;Acc:PGSC0003DMG400011993]
PGSC0003DMG400011997	415.256	744.023	-0.84135	0.0024258	0.028113	-	CPN60A [Source:PGSC_GENE;Acc:PGSC0003DMG400011997]
PGSC0003DMG400012000	218.503	573.242	-1.3915	1.6865e-06	7.4139e-05	-	ATP binding protein [Source:PGSC_GENE;Acc:PGSC0003DMG400012000]
PGSC0003DMG400012017	1.17558	29.1408	-4.6316	6.3684e-06	0.00022153	-	Pectin methylesterase inhibitor isoform [Source:PGSC_GENE;Acc:PGSC0003DMG400012017]
PGSC0003DMG400012019	380.194	2219.2	-2.5452	2.014e-13	6.791e-11	-	DC1.2 homologue [Source:PGSC_GENE;Acc:PGSC0003DMG400012019]
PGSC0003DMG400012020	742.785	3951.33	-2.4113	1.6474e-07	1.0179e-05	-	Pectin methlyesterase inhibitor protein 1 [Source:PGSC_GENE;Acc:PGSC0003DMG400012020]
PGSC0003DMG400012066	630.601	1625.25	-1.3659	2.4328e-07	1.4201e-05	-	DNA binding protein [Source:PGSC_GENE;Acc:PGSC0003DMG400012066]
PGSC0003DMG400012071	337.771	101.429	1.7356	0.0030106	0.033285	-	Nodulation signaling pathway 2 protein [Source:PGSC_GENE;Acc:PGSC0003DMG400012071]
PGSC0003DMG400012102	57.0465	204.339	-1.8408	0.0037376	0.038829	-	Actin binding protein [Source:PGSC_GENE;Acc:PGSC0003DMG400012102]
PGSC0003DMG400012110	3252.67	15422.9	-2.2454	3.001e-07	1.6865e-05	-	Phosphatidylcholine transfer protein [Source:PGSC_GENE;Acc:PGSC0003DMG400012110]
PGSC0003DMG400012137	82.5978	15.793	2.3868	4.2832e-06	0.00016201	-	Ring finger protein [Source:PGSC_GENE;Acc:PGSC0003DMG400012137]
PGSC0003DMG400012154	290.838	1463.7	-2.3313	1.3254e-06	6.0529e-05	-	AP2 domain-containing transcription factor 9 [Source:PGSC_GENE;Acc:PGSC0003DMG400012154]
PGSC0003DMG400012156	283.777	619.63	-1.1266	7.9318e-05	0.0018165	-	Polygalacturonase [Source:PGSC_GENE;Acc:PGSC0003DMG400012156]
PGSC0003DMG400012199	1172.85	683.053	0.77995	0.0037156	0.038672	-	Peptidase M1 family protein [Source:PGSC_GENE;Acc:PGSC0003DMG400012199]
PGSC0003DMG400012201	5943.67	14871.7	-1.3231	5.7086e-05	0.0013718	-	Potassium channel tetramerization domain-containing protein [Source:PGSC_GENE;Acc:PGSC0003DMG400012201]
PGSC0003DMG400012203	549.121	974.194	-0.82709	0.0031674	0.034512	-	ATP binding protein [Source:PGSC_GENE;Acc:PGSC0003DMG400012203]
PGSC0003DMG400012222	429.06	820.308	-0.93499	0.00064409	0.0099406	-	B3 domain-containing transcription factor NGA1 [Source:PGSC_GENE;Acc:PGSC0003DMG400012222]
PGSC0003DMG400012228	1353.62	2336.16	-0.78731	0.0020925	0.025042	-	Alcohol dehydrogenase [Source:PGSC_GENE;Acc:PGSC0003DMG400012228]
PGSC0003DMG400012229	15.1631	226.988	-3.904	8.156e-07	4.008e-05	-	Conserved gene of unknown function [Source:PGSC_GENE;Acc:PGSC0003DMG400012229]
PGSC0003DMG400012242	1212	583.002	1.0558	9.5429e-05	0.0020976	-	YS1 [Source:PGSC_GENE;Acc:PGSC0003DMG400012242]
PGSC0003DMG400012247	241.844	36.6557	2.722	1.5518e-05	0.00046709	-	Conserved gene of unknown function [Source:PGSC_GENE;Acc:PGSC0003DMG400012247]
PGSC0003DMG400012251	1622.82	680.892	1.253	2.3422e-06	9.8458e-05	-	Short-chain dehydrogenase [Source:PGSC_GENE;Acc:PGSC0003DMG400012251]
PGSC0003DMG400012268	300.942	152.935	0.97657	0.0023238	0.027138	-	Membrane protein [Source:PGSC_GENE;Acc:PGSC0003DMG400012268]
PGSC0003DMG400012274	1784.37	3680.38	-1.0444	0.0011747	0.015987	-	UDP-glucose 4-epimerase [Source:PGSC_GENE;Acc:PGSC0003DMG400012274]
PGSC0003DMG400012280	1154.86	519.958	1.1512	2.0706e-05	0.00059341	-	Conserved gene of unknown function [Source:PGSC_GENE;Acc:PGSC0003DMG400012280]
PGSC0003DMG400012297	268.561	469.889	-0.80707	0.0047365	0.046667	-	Proline transporter [Source:PGSC_GENE;Acc:PGSC0003DMG400012297]
PGSC0003DMG400012301	466.92	1152.07	-1.303	0.001266	0.016933	-	Conserved gene of unknown function [Source:PGSC_GENE;Acc:PGSC0003DMG400012301]
PGSC0003DMG400012312	1417.23	742.908	0.93181	0.00048372	0.0078504	-	Atpob1 [Source:PGSC_GENE;Acc:PGSC0003DMG400012312]
PGSC0003DMG400012313	250.407	128.376	0.9639	0.0029574	0.032787	-	Conserved gene of unknown function [Source:PGSC_GENE;Acc:PGSC0003DMG400012313]
PGSC0003DMG400012318	118.949	1186.36	-3.3181	0.0010762	0.014891	-	WRKY transcription factor [Source:PGSC_GENE;Acc:PGSC0003DMG400012318]
PGSC0003DMG400012329	1308.59	487.243	1.4253	1.6096e-07	1.0002e-05	-	BEL14 protein [Source:PGSC_GENE;Acc:PGSC0003DMG400012329]
PGSC0003DMG400012337	23635.5	9024.1	1.3891	3.6332e-08	2.7616e-06	-	Aquaporin PIP-type pTOM75 [Source:PGSC_GENE;Acc:PGSC0003DMG400012337]
PGSC0003DMG400012355	109.172	342.258	-1.6485	0.00066102	0.010151	-	Conserved gene of unknown function [Source:PGSC_GENE;Acc:PGSC0003DMG400012355]
PGSC0003DMG400012390	1857.17	3061.42	-0.72109	0.0049468	0.048177	-	Ubiquitin-conjugating enzyme E2 36 [Source:PGSC_GENE;Acc:PGSC0003DMG400012390]
PGSC0003DMG400012399	372.403	148.001	1.3313	1.8518e-05	0.00054246	-	Conserved gene of unknown function [Source:PGSC_GENE;Acc:PGSC0003DMG400012399]
PGSC0003DMG400012413	1427.61	808.171	0.82087	0.0017397	0.021829	-	Conserved gene of unknown function [Source:PGSC_GENE;Acc:PGSC0003DMG400012413]
PGSC0003DMG400012415	127.027	239.521	-0.91501	0.0048759	0.047656	-	Acetylglucosaminyltransferase [Source:PGSC_GENE;Acc:PGSC0003DMG400012415]
PGSC0003DMG400012434	11094.1	27218.8	-1.2948	0.00083567	0.012161	-	Sodium/calcium exchanger family protein [Source:PGSC_GENE;Acc:PGSC0003DMG400012434]
PGSC0003DMG400012451	405.518	1401.57	-1.7892	3.0425e-06	0.00012191	-	Calmodulin binding protein [Source:PGSC_GENE;Acc:PGSC0003DMG400012451]
PGSC0003DMG400012492	28.9999	113.974	-1.9746	5.7623e-06	0.00020316	-	Serine protease [Source:PGSC_GENE;Acc:PGSC0003DMG400012492]
PGSC0003DMG400012497	3.27587	51.2318	-3.9671	5.7671e-08	4.1544e-06	-	Dehydration-responsive element-binding protein 1B [Source:PGSC_GENE;Acc:PGSC0003DMG400012497]
PGSC0003DMG400012513	237.427	71.9166	1.7231	0.0009306	0.013213	-	Amino acid binding protein [Source:PGSC_GENE;Acc:PGSC0003DMG400012513]
PGSC0003DMG400012519	199.054	101.139	0.97683	0.0048972	0.04782	-	Conserved gene of unknown function [Source:PGSC_GENE;Acc:PGSC0003DMG400012519]
PGSC0003DMG400012523	106.072	26.9866	1.9747	0.0027311	0.030892	-	SPX domain-containing membrane protein [Source:PGSC_GENE;Acc:PGSC0003DMG400012523]
PGSC0003DMG400012524	1599.14	3360.81	-1.0715	0.0051713	0.049942	-	Gene of unknown function [Source:PGSC_GENE;Acc:PGSC0003DMG400012524]
PGSC0003DMG400012525	1517.89	10446.5	-2.7829	5.2261e-08	3.8344e-06	-	DREB1 [Source:PGSC_GENE;Acc:PGSC0003DMG400012525]
PGSC0003DMG400012526	696.7	3504.83	-2.3307	0.00089755	0.012832	-	DREB1 [Source:PGSC_GENE;Acc:PGSC0003DMG400012526]
PGSC0003DMG400012527	122.389	1564.39	-3.6761	1.4065e-08	1.2017e-06	-	Dehydration-responsive element-binding protein 1B [Source:PGSC_GENE;Acc:PGSC0003DMG400012527]
PGSC0003DMG400012531	125.358	31.6198	1.9872	2.6052e-05	0.00071616	-	Conserved gene of unknown function [Source:PGSC_GENE;Acc:PGSC0003DMG400012531]
PGSC0003DMG400012551	117.249	29.6616	1.9829	0.00041247	0.0069136	-	UDP-glucuronosyltransferase [Source:PGSC_GENE;Acc:PGSC0003DMG400012551]
PGSC0003DMG400012552	415.977	222.754	0.90105	0.0026831	0.030455	-	Methyl binding domain protein [Source:PGSC_GENE;Acc:PGSC0003DMG400012552]
PGSC0003DMG400012558	35.1584	96.5813	-1.4579	0.00091782	0.013069	-	Alternative oxidase [Source:PGSC_GENE;Acc:PGSC0003DMG400012558]
PGSC0003DMG400012559	262.987	664.257	-1.3367	0.00030524	0.0054081	-	Copper-transporting atpase paa1 [Source:PGSC_GENE;Acc:PGSC0003DMG400012559]
PGSC0003DMG400012571	3607.92	9964.48	-1.4656	1.905e-07	1.1501e-05	-	GTP cyclohydrolase II / 3,4-dihydroxy-2-butanone-4-phosphate synthase [Source:PGSC_GENE;Acc:PGSC0003DMG400012571]
PGSC0003DMG400012577	2158.49	5266.9	-1.2869	1.3335e-05	0.0004076	-	Erg-1 [Source:PGSC_GENE;Acc:PGSC0003DMG400012577]
PGSC0003DMG400012578	91.6012	28.7977	1.6694	0.00030822	0.0054395	-	UDP-glucuronosyltransferase [Source:PGSC_GENE;Acc:PGSC0003DMG400012578]
PGSC0003DMG400012581	3782.7	6827.98	-0.85204	0.00067264	0.01028	-	Protein phosphatase 2c [Source:PGSC_GENE;Acc:PGSC0003DMG400012581]
PGSC0003DMG400012584	785.952	1919.39	-1.2881	0.0043636	0.043741	-	LIM domain containing protein [Source:PGSC_GENE;Acc:PGSC0003DMG400012584]
PGSC0003DMG400012589	2804.86	9014.79	-1.6844	7.9861e-05	0.0018237	-	Cationic peroxidase [Source:PGSC_GENE;Acc:PGSC0003DMG400012589]
PGSC0003DMG400012590	229.479	23.8895	3.2639	0.00038513	0.0065279	-	Chlorophyll a-b binding protein CP24 10B, chloroplastic [Source:PGSC_GENE;Acc:PGSC0003DMG400012590]
PGSC0003DMG400012591	135.976	42.4052	1.681	0.00030629	0.0054202	-	Chlorophyll a-b binding protein CP24 10A, chloroplastic [Source:PGSC_GENE;Acc:PGSC0003DMG400012591]
PGSC0003DMG400012594	1472.53	4558.16	-1.6302	8.0265e-06	0.0002695	-	BRASSINOSTEROID INSENSITIVE 1-associated receptor kinase 1 [Source:PGSC_GENE;Acc:PGSC0003DMG400012594]
PGSC0003DMG400012613	1934.43	4093.5	-1.0814	2.4357e-05	0.0006814	-	RING-finger protein [Source:PGSC_GENE;Acc:PGSC0003DMG400012613]
PGSC0003DMG400012618	80.965	31.7056	1.3526	0.0041413	0.041937	-	Conserved gene of unknown function [Source:PGSC_GENE;Acc:PGSC0003DMG400012618]
PGSC0003DMG400012619	68.9609	5.20675	3.7273	0.00019869	0.0038052	-	Heat-shock protein [Source:PGSC_GENE;Acc:PGSC0003DMG400012619]
PGSC0003DMG400012620	115.895	30.8648	1.9088	1.4133e-05	0.00042949	-	Pentatricopeptide repeat-containing protein [Source:PGSC_GENE;Acc:PGSC0003DMG400012620]
PGSC0003DMG400012653	7.61241	292.851	-5.2657	1.3895e-08	1.1923e-06	-	LOB domain-containing protein 41 [Source:PGSC_GENE;Acc:PGSC0003DMG400012653]
PGSC0003DMG400012655	1674.92	3521.45	-1.0721	2.842e-05	0.00076975	-	Conserved gene of unknown function [Source:PGSC_GENE;Acc:PGSC0003DMG400012655]
PGSC0003DMG400012665	177.786	62.4484	1.5094	8.1021e-05	0.001844	-	Conserved gene of unknown function [Source:PGSC_GENE;Acc:PGSC0003DMG400012665]
PGSC0003DMG400012669	194.776	61.1901	1.6704	6.8014e-06	0.00023432	-	Cytochrome P450 [Source:PGSC_GENE;Acc:PGSC0003DMG400012669]
PGSC0003DMG400012670	499.494	164.417	1.6031	4.4615e-05	0.0011223	-	Gene of unknown function [Source:PGSC_GENE;Acc:PGSC0003DMG400012670]
PGSC0003DMG400012672	625.494	1329.24	-1.0875	4.1488e-05	0.0010554	-	Nadph-cytochrome P450 oxydoreductase [Source:PGSC_GENE;Acc:PGSC0003DMG400012672]
PGSC0003DMG400012677	107.453	6.71235	4.0007	0.0012601	0.016881	-	Rhomboid family protein [Source:PGSC_GENE;Acc:PGSC0003DMG400012677]
PGSC0003DMG400012688	133.43	365.244	-1.4528	3.6051e-06	0.00014021	-	Ovate protein [Source:PGSC_GENE;Acc:PGSC0003DMG400012688]
PGSC0003DMG400012713	450.232	783.87	-0.79994	0.0039093	0.040126	-	Chromatin remodeling complex subunit [Source:PGSC_GENE;Acc:PGSC0003DMG400012713]
PGSC0003DMG400012770	63.201	217.028	-1.7799	6.0881e-07	3.0924e-05	-	Calmodulin [Source:PGSC_GENE;Acc:PGSC0003DMG400012770]
PGSC0003DMG400012774	14.5569	66.3919	-2.1893	8.2966e-05	0.0018757	-	Conserved gene of unknown function [Source:PGSC_GENE;Acc:PGSC0003DMG400012774]
PGSC0003DMG400012792	2189.33	1190.05	0.87947	0.00069182	0.010507	-	Leucine zipper transcription factor [Source:PGSC_GENE;Acc:PGSC0003DMG400012792]
PGSC0003DMG400012795	54.0903	11.3131	2.2574	0.0031886	0.034659	-	Cytochrome P450 [Source:PGSC_GENE;Acc:PGSC0003DMG400012795]
PGSC0003DMG400012826	54.3926	11.9923	2.1813	0.00027106	0.0049038	-	Auxin repressed/dormancy associated protein [Source:PGSC_GENE;Acc:PGSC0003DMG400012826]
PGSC0003DMG400012828	112.502	286.74	-1.3498	0.0015206	0.019616	-	Class II ethylene responsive element binding factor [Source:PGSC_GENE;Acc:PGSC0003DMG400012828]
PGSC0003DMG400012844	209.925	662.425	-1.6579	0.0031319	0.034266	-	Pirin [Source:PGSC_GENE;Acc:PGSC0003DMG400012844]
PGSC0003DMG400012848	367.35	1109.59	-1.5948	6.3506e-09	6.1182e-07	-	AO (L-ASPARTATE OXIDASE); L-aspartate oxidase [Source:PGSC_GENE;Acc:PGSC0003DMG400012848]
PGSC0003DMG400012903	60.7484	399.705	-2.718	6.2365e-16	3.9534e-13	-	Kinase family protein [Source:PGSC_GENE;Acc:PGSC0003DMG400012903]
PGSC0003DMG400012925	81.1447	19.3227	2.0702	5.1847e-05	0.001269	-	Conserved gene of unknown function [Source:PGSC_GENE;Acc:PGSC0003DMG400012925]
PGSC0003DMG400012929	33.1976	144.722	-2.1241	2.8734e-07	1.6235e-05	-	ATP binding protein [Source:PGSC_GENE;Acc:PGSC0003DMG400012929]
PGSC0003DMG400012947	31.0017	2.59367	3.5793	0.0012048	0.01632	-	Cytochrome P450 monooxygenase CYP736B [Source:PGSC_GENE;Acc:PGSC0003DMG400012947]
PGSC0003DMG400012950	305.056	134.798	1.1783	0.00029378	0.0052577	-	Gene of unknown function [Source:PGSC_GENE;Acc:PGSC0003DMG400012950]
PGSC0003DMG400012959	25.0001	2.95552	3.0804	0.0011853	0.016103	-	Gene of unknown function [Source:PGSC_GENE;Acc:PGSC0003DMG400012959]
PGSC0003DMG400012962	2280.01	4541.99	-0.99428	9.4923e-05	0.0020879	-	Transcription factor HBP-1b(C1) [Source:PGSC_GENE;Acc:PGSC0003DMG400012962]
PGSC0003DMG400012964	190.62	400.72	-1.0719	0.00035233	0.0060496	-	Lipase [Source:PGSC_GENE;Acc:PGSC0003DMG400012964]
PGSC0003DMG400012967	3303.35	6467.39	-0.96925	0.00045926	0.0075307	-	Conserved gene of unknown function [Source:PGSC_GENE;Acc:PGSC0003DMG400012967]
PGSC0003DMG400012972	330.605	143.322	1.2059	0.00052658	0.0084296	-	Conserved gene of unknown function [Source:PGSC_GENE;Acc:PGSC0003DMG400012972]
PGSC0003DMG400012992	7.35048	180.849	-4.6208	0.00076915	0.011381	-	Receptor protein kinase [Source:PGSC_GENE;Acc:PGSC0003DMG400012992]
PGSC0003DMG400012995	525.937	1121.91	-1.093	4.7516e-05	0.0011812	-	Guanine nucleotide-binding protein alpha-1 subunit [Source:PGSC_GENE;Acc:PGSC0003DMG400012995]
PGSC0003DMG400013015	238.613	61.5939	1.9538	0.0027541	0.031081	-	N-acetyltransferase [Source:PGSC_GENE;Acc:PGSC0003DMG400013015]
PGSC0003DMG400013016	874.996	387.674	1.1744	2.1587e-05	0.00061202	-	Nucleotide binding protein [Source:PGSC_GENE;Acc:PGSC0003DMG400013016]
PGSC0003DMG400013017	57.2841	7.78102	2.8801	5.5683e-06	0.00019875	-	Sigma factor sigb regulation protein rsbq [Source:PGSC_GENE;Acc:PGSC0003DMG400013017]
PGSC0003DMG400013021	178.657	875.525	-2.293	2.3876e-14	1.1466e-11	-	Conserved gene of unknown function [Source:PGSC_GENE;Acc:PGSC0003DMG400013021]
PGSC0003DMG400013022	19689.1	56761.9	-1.5275	0.0003259	0.0056787	-	Calcium-transporting ATPase 2, plasma membrane-type [Source:PGSC_GENE;Acc:PGSC0003DMG400013022]
PGSC0003DMG400013061	744.318	393.235	0.92053	0.00096231	0.013598	-	Conserved gene of unknown function [Source:PGSC_GENE;Acc:PGSC0003DMG400013061]
PGSC0003DMG400013081	48.6272	118.13	-1.2805	0.0016936	0.021361	-	Cysteine-rich extensin-2 [Source:PGSC_GENE;Acc:PGSC0003DMG400013081]
PGSC0003DMG400013111	70.8134	204.815	-1.5322	1.6089e-05	0.00048154	-	Ubiquitin-protein ligase [Source:PGSC_GENE;Acc:PGSC0003DMG400013111]
PGSC0003DMG400013147	1221.17	2695.2	-1.1421	9.0547e-06	0.00029741	-	Cell division protein kinase [Source:PGSC_GENE;Acc:PGSC0003DMG400013147]
PGSC0003DMG400013183	2801.56	6583.04	-1.2325	1.1394e-06	5.3504e-05	-	Calcium-dependent protein kinase 1 [Source:PGSC_GENE;Acc:PGSC0003DMG400013183]
PGSC0003DMG400013198	65.0586	405.637	-2.6404	0.00016627	0.0032685	-	Systemin receptor SR160 [Source:PGSC_GENE;Acc:PGSC0003DMG400013198]
PGSC0003DMG400013201	98.2942	272.49	-1.471	1.0181e-05	0.00032629	-	Receptor protein kinase [Source:PGSC_GENE;Acc:PGSC0003DMG400013201]
PGSC0003DMG400013213	98.233	37.7532	1.3796	0.0019376	0.023666	-	ZF-HD homeobox protein [Source:PGSC_GENE;Acc:PGSC0003DMG400013213]
PGSC0003DMG400013237	374.112	96.4096	1.9562	1.8777e-09	2.1961e-07	-	Pentatricopeptide repeat-containing protein [Source:PGSC_GENE;Acc:PGSC0003DMG400013237]
PGSC0003DMG400013240	8.13111	42.8986	-2.3994	0.00041287	0.0069167	-	Conserved gene of unknown function [Source:PGSC_GENE;Acc:PGSC0003DMG400013240]
PGSC0003DMG400013243	3287.85	1004.91	1.7101	0.0022238	0.026222	-	Potassium channel TORK1 [Source:PGSC_GENE;Acc:PGSC0003DMG400013243]
PGSC0003DMG400013248	272.842	492.493	-0.85204	0.0031759	0.034568	-	Lipoxygenase [Source:PGSC_GENE;Acc:PGSC0003DMG400013248]
PGSC0003DMG400013264	663.933	294.512	1.1727	3.6977e-05	0.0009599	-	Extracellular ligand-gated ion channel [Source:PGSC_GENE;Acc:PGSC0003DMG400013264]
PGSC0003DMG400013285	180.599	571.782	-1.6627	1.6947e-08	1.4136e-06	-	Inositol monophosphatase 3 [Source:PGSC_GENE;Acc:PGSC0003DMG400013285]
PGSC0003DMG400013286	599.141	1476.77	-1.3015	0.00014345	0.0028931	-	Ubiquitin-protein ligase [Source:PGSC_GENE;Acc:PGSC0003DMG400013286]
PGSC0003DMG400013314	298.007	554.125	-0.89486	0.0016133	0.020576	-	THAP domain-containing protein 4 [Source:PGSC_GENE;Acc:PGSC0003DMG400013314]
PGSC0003DMG400013334	115.072	5.15917	4.4793	0.0019833	0.024094	-	Ubiquitin ligase protein cop1 [Source:PGSC_GENE;Acc:PGSC0003DMG400013334]
PGSC0003DMG400013347	240.238	458.388	-0.93211	0.0045373	0.045182	-	Acyltransferase [Source:PGSC_GENE;Acc:PGSC0003DMG400013347]
PGSC0003DMG400013383	1327.02	2716.54	-1.0336	5.3787e-05	0.0013064	-	ATP binding protein [Source:PGSC_GENE;Acc:PGSC0003DMG400013383]
PGSC0003DMG400013389	980.236	516.331	0.92483	0.00064418	0.0099406	-	37kDa chloroplast inner envelope membrane polypeptide [Source:PGSC_GENE;Acc:PGSC0003DMG400013389]
PGSC0003DMG400013399	715.495	1319.74	-0.88324	0.00090725	0.012936	-	Conserved gene of unknown function [Source:PGSC_GENE;Acc:PGSC0003DMG400013399]
PGSC0003DMG400013405	1977.34	6111.03	-1.6279	3.58e-06	0.00013957	-	THM18 protein [Source:PGSC_GENE;Acc:PGSC0003DMG400013405]
PGSC0003DMG400013411	80.6385	0.361848	7.7999	4.8862e-06	0.00017863	-	Chlorophyll a-b binding protein 3C, chloroplastic [Source:PGSC_GENE;Acc:PGSC0003DMG400013411]
PGSC0003DMG400013412	84.8874	3.29172	4.6886	1.6402e-07	1.0154e-05	-	Chlorophyll a-b binding protein 3C [Source:PGSC_GENE;Acc:PGSC0003DMG400013412]
PGSC0003DMG400013427	15.1536	61.0624	-2.0106	0.00043704	0.0072571	-	Polcalcin Jun o [Source:PGSC_GENE;Acc:PGSC0003DMG400013427]
PGSC0003DMG400013437	658.935	1139.74	-0.79049	0.002698	0.030585	-	Sulfate adenylyltransferase [Source:PGSC_GENE;Acc:PGSC0003DMG400013437]
PGSC0003DMG400013460	2345.76	113.312	4.3717	1.0961e-05	0.00034802	-	Chlorophyll a-b binding protein 3C, chloroplastic [Source:PGSC_GENE;Acc:PGSC0003DMG400013460]
PGSC0003DMG400013469	11.3673	152.311	-3.7441	3.8237e-06	0.00014673	-	Conserved gene of unknown function [Source:PGSC_GENE;Acc:PGSC0003DMG400013469]
PGSC0003DMG400013488	710.214	1272.51	-0.84135	0.0012765	0.017044	-	F-box/kelch protein [Source:PGSC_GENE;Acc:PGSC0003DMG400013488]
PGSC0003DMG400013498	95.3934	38.4906	1.3094	0.0032532	0.035169	-	Pto-like serine/threonine kinase [Source:PGSC_GENE;Acc:PGSC0003DMG400013498]
PGSC0003DMG400013511	586.328	1086.48	-0.88988	0.00087697	0.012623	-	Pantothenate kinase family protein [Source:PGSC_GENE;Acc:PGSC0003DMG400013511]
PGSC0003DMG400013545	921.873	3516.26	-1.9314	1.086e-09	1.3659e-07	-	Protein kinase APK1B, chloroplast [Source:PGSC_GENE;Acc:PGSC0003DMG400013545]
PGSC0003DMG400013546	6516.53	3958.85	0.71902	0.0043135	0.043362	-	Sucrose synthase 2 [Source:PGSC_GENE;Acc:PGSC0003DMG400013546]
PGSC0003DMG400013547	194.42	520.175	-1.4198	0.00021034	0.0039851	-	Sucrose sythase [Source:PGSC_GENE;Acc:PGSC0003DMG400013547]
PGSC0003DMG400013548	81.8949	358.025	-2.1282	7.4417e-10	9.8692e-08	-	BI1 [Source:PGSC_GENE;Acc:PGSC0003DMG400013548]
PGSC0003DMG400013557	86.3896	15.2409	2.5029	1.2718e-06	5.8508e-05	-	UDP-sugar:glycosyltransferase [Source:PGSC_GENE;Acc:PGSC0003DMG400013557]
PGSC0003DMG400013559	214.941	95.1619	1.1755	0.00056964	0.0089872	-	UDP-glucosyltransferase [Source:PGSC_GENE;Acc:PGSC0003DMG400013559]
PGSC0003DMG400013629	303.273	118.631	1.3541	3.5871e-05	0.00093346	-	Cytochrome P450 hydroxylase [Source:PGSC_GENE;Acc:PGSC0003DMG400013629]
PGSC0003DMG400013632	349.349	855.029	-1.2913	1.8888e-05	0.00055014	-	Conserved gene of unknown function [Source:PGSC_GENE;Acc:PGSC0003DMG400013632]
PGSC0003DMG400013644	1158.1	2546.97	-1.137	0.001312	0.017407	-	Leucine-rich repeat-containing protein [Source:PGSC_GENE;Acc:PGSC0003DMG400013644]
PGSC0003DMG400013649	477.949	1325.3	-1.4714	1.221e-05	0.00037942	-	Auxin:hydrogen symporter [Source:PGSC_GENE;Acc:PGSC0003DMG400013649]
PGSC0003DMG400013667	1315.44	5594.97	-2.0886	2.018e-07	1.2046e-05	-	MLO 8 [Source:PGSC_GENE;Acc:PGSC0003DMG400013667]
PGSC0003DMG400013677	90.7068	215.909	-1.2511	0.00028586	0.0051363	-	Heavy metal-associated domain containing protein [Source:PGSC_GENE;Acc:PGSC0003DMG400013677]
PGSC0003DMG400013680	29.6446	5.53417	2.4213	0.0032825	0.035377	-	Pectinesterase [Source:PGSC_GENE;Acc:PGSC0003DMG400013680]
PGSC0003DMG400013692	416.143	196.531	1.0823	0.00034122	0.0058939	-	Conserved gene of unknown function [Source:PGSC_GENE;Acc:PGSC0003DMG400013692]
PGSC0003DMG400013751	271.11	27.8204	3.2847	2.2874e-05	0.00064274	-	Cytochrome b6-f complex iron-sulfur subunit, chloroplastic [Source:PGSC_GENE;Acc:PGSC0003DMG400013751]
PGSC0003DMG400013798	2.1283	21.2089	-3.3169	0.0015094	0.019519	-	Receptor protein kinase [Source:PGSC_GENE;Acc:PGSC0003DMG400013798]
PGSC0003DMG400013804	131.23	37.1985	1.8188	1.3316e-05	0.00040739	-	Receptor protein kinase [Source:PGSC_GENE;Acc:PGSC0003DMG400013804]
PGSC0003DMG400013826	673.316	340.841	0.98219	0.00048465	0.0078615	-	Early flowering 3 [Source:PGSC_GENE;Acc:PGSC0003DMG400013826]
PGSC0003DMG400013828	38746.7	8651.92	2.163	2.6752e-14	1.247e-11	-	Vacoular processing enzyme 1 [Source:PGSC_GENE;Acc:PGSC0003DMG400013828]
PGSC0003DMG400013855	238.576	1031.58	-2.1123	1.2644e-13	4.6066e-11	-	Multicopper oxidase [Source:PGSC_GENE;Acc:PGSC0003DMG400013855]
PGSC0003DMG400013857	615.574	2359.13	-1.9382	1.5261e-12	4.0309e-10	-	Trehalose 6-phosphate phosphatase [Source:PGSC_GENE;Acc:PGSC0003DMG400013857]
PGSC0003DMG400013885	1546.73	3511.17	-1.1827	3.811e-06	0.00014642	-	Receptor protein kinase [Source:PGSC_GENE;Acc:PGSC0003DMG400013885]
PGSC0003DMG400013886	2649.71	8213.94	-1.6322	5.5438e-06	0.0001981	-	S-locus-specific glycoprotein S6 [Source:PGSC_GENE;Acc:PGSC0003DMG400013886]
PGSC0003DMG400013894	633.797	1382.3	-1.125	4.5442e-05	0.001136	-	1-aminocyclopropane-1-carboxylate oxidase 2 [Source:PGSC_GENE;Acc:PGSC0003DMG400013894]
PGSC0003DMG400013898	864.149	1583.8	-0.87404	0.0021515	0.025618	-	Hcr2-0B [Source:PGSC_GENE;Acc:PGSC0003DMG400013898]
PGSC0003DMG400013903	2025.88	6923.93	-1.773	6.3505e-06	0.00022144	-	Bcr-associated protein, bap [Source:PGSC_GENE;Acc:PGSC0003DMG400013903]
PGSC0003DMG400014047	227.812	99.5223	1.1948	0.00054444	0.0086549	-	Disease resistance protein R3a [Source:PGSC_GENE;Acc:PGSC0003DMG400014047]
PGSC0003DMG400014051	1928.95	3364.15	-0.80242	0.0016265	0.020696	-	Drought-induced protein 1 [Source:PGSC_GENE;Acc:PGSC0003DMG400014051]
PGSC0003DMG400014054	715.278	350.441	1.0293	0.00028484	0.0051266	-	Oligopeptide transporter [Source:PGSC_GENE;Acc:PGSC0003DMG400014054]
PGSC0003DMG400014098	774.369	3989.94	-2.3653	1.2931e-12	3.564e-10	-	Actin binding protein [Source:PGSC_GENE;Acc:PGSC0003DMG400014098]
PGSC0003DMG400014099	72.4715	25.0909	1.5302	0.0024471	0.028267	-	Nodulation signaling pathway 1 [Source:PGSC_GENE;Acc:PGSC0003DMG400014099]
PGSC0003DMG400014104	1923.54	607.475	1.6629	4.6532e-10	6.5296e-08	-	Patatin-2-Kuras 4 [Source:PGSC_GENE;Acc:PGSC0003DMG400014104]
PGSC0003DMG400014110	22.8256	231.246	-3.3407	5.2971e-10	7.3317e-08	-	Cell wall peroxidase [Source:PGSC_GENE;Acc:PGSC0003DMG400014110]
PGSC0003DMG400014124	70.1718	25.7407	1.4468	0.0038266	0.039546	-	Zinc finger protein [Source:PGSC_GENE;Acc:PGSC0003DMG400014124]
PGSC0003DMG400014132	3.33247	52.39	-3.9746	0.00086475	0.012487	-	Conserved gene of unknown function [Source:PGSC_GENE;Acc:PGSC0003DMG400014132]
PGSC0003DMG400014134	865.588	2031	-1.2304	2.5305e-06	0.00010443	-	Conserved gene of unknown function [Source:PGSC_GENE;Acc:PGSC0003DMG400014134]
PGSC0003DMG400014154	540.328	1242.52	-1.2014	0.003041	0.033503	-	Conserved gene of unknown function [Source:PGSC_GENE;Acc:PGSC0003DMG400014154]
PGSC0003DMG400014177	262.114	557.267	-1.0882	0.0015805	0.020225	-	ADP-ribosylation factor GTPase-activating protein AGD1 [Source:PGSC_GENE;Acc:PGSC0003DMG400014177]
PGSC0003DMG400014187	2145.88	4387.11	-1.0317	5.0915e-05	0.0012481	-	Conserved gene of unknown function [Source:PGSC_GENE;Acc:PGSC0003DMG400014187]
PGSC0003DMG400014198	207.559	580.587	-1.484	3.371e-05	0.0008867	-	Conserved gene of unknown function [Source:PGSC_GENE;Acc:PGSC0003DMG400014198]
PGSC0003DMG400014212	544.378	39.6144	3.7805	3.2446e-06	0.00012839	-	Heat shock protein [Source:PGSC_GENE;Acc:PGSC0003DMG400014212]
PGSC0003DMG400014213	1174.46	1943.33	-0.72653	0.0047926	0.047044	-	ATP binding protein [Source:PGSC_GENE;Acc:PGSC0003DMG400014213]
PGSC0003DMG400014214	1536.36	3096.85	-1.0113	0.0020937	0.025042	-	Conserved gene of unknown function [Source:PGSC_GENE;Acc:PGSC0003DMG400014214]
PGSC0003DMG400014217	873.795	1878.82	-1.1045	2.6161e-05	0.00071792	-	Conserved gene of unknown function [Source:PGSC_GENE;Acc:PGSC0003DMG400014217]
PGSC0003DMG400014222	764.717	2093.25	-1.4527	0.00030644	0.0054202	-	Zinc finger protein [Source:PGSC_GENE;Acc:PGSC0003DMG400014222]
PGSC0003DMG400014223	8258.61	24393.4	-1.5625	4.5821e-05	0.0011445	-	4-coumarate--CoA ligase 2 [Source:PGSC_GENE;Acc:PGSC0003DMG400014223]
PGSC0003DMG400014228	115.383	474.99	-2.0415	4.9645e-08	3.6679e-06	-	Inositol polyphosphate multikinase [Source:PGSC_GENE;Acc:PGSC0003DMG400014228]
PGSC0003DMG400014234	228.425	5.16794	5.466	2.2125e-27	1.1688e-23	-	Conserved gene of unknown function [Source:PGSC_GENE;Acc:PGSC0003DMG400014234]
PGSC0003DMG400014236	295.337	920.31	-1.6398	0.0022473	0.02644	-	Succinate/fumarate mitochondrial transporter [Source:PGSC_GENE;Acc:PGSC0003DMG400014236]
PGSC0003DMG400014246	74.6215	26.3136	1.5038	0.0023001	0.026931	-	BHLH domain class transcription factor [Source:PGSC_GENE;Acc:PGSC0003DMG400014246]
PGSC0003DMG400014258	49.797	14.504	1.7796	0.0030473	0.03356	-	Gene of unknown function [Source:PGSC_GENE;Acc:PGSC0003DMG400014258]
PGSC0003DMG400014264	232.416	480.997	-1.0493	0.0020367	0.024612	-	Conserved gene of unknown function [Source:PGSC_GENE;Acc:PGSC0003DMG400014264]
PGSC0003DMG400014267	389.79	4193.79	-3.4275	3.0249e-05	0.00081182	-	Multidrug resistance pump [Source:PGSC_GENE;Acc:PGSC0003DMG400014267]
PGSC0003DMG400014271	20.2457	65.2156	-1.6876	0.0013162	0.017448	-	(S)-N-methylcoclaurine 3'-hydroxylase isozyme [Source:PGSC_GENE;Acc:PGSC0003DMG400014271]
PGSC0003DMG400014272	186.564	620.644	-1.7341	3.5524e-09	3.7658e-07	-	(S)-N-methylcoclaurine 3'-hydroxylase isozyme [Source:PGSC_GENE;Acc:PGSC0003DMG400014272]
PGSC0003DMG400014288	502.365	1056.09	-1.0719	0.0036094	0.037794	-	Conserved gene of unknown function [Source:PGSC_GENE;Acc:PGSC0003DMG400014288]
PGSC0003DMG400014307	155.44	55.9402	1.4744	0.00012597	0.0025994	-	CRT binding factor 4 [Source:PGSC_GENE;Acc:PGSC0003DMG400014307]
PGSC0003DMG400014309	7548.1	1944.3	1.9569	4.2072e-12	1.0102e-09	-	CRT binding factor 2 [Source:PGSC_GENE;Acc:PGSC0003DMG400014309]
PGSC0003DMG400014310	14593.1	6582.76	1.1485	4.0547e-06	0.0001541	-	AP2 domain CBF protein [Source:PGSC_GENE;Acc:PGSC0003DMG400014310]
PGSC0003DMG400014312	3457.27	10223	-1.5641	0.00022903	0.0042802	-	BCL-2-associated athanogene 3 [Source:PGSC_GENE;Acc:PGSC0003DMG400014312]
PGSC0003DMG400014314	309.108	949.715	-1.6194	5.8319e-09	5.6876e-07	-	F-box family protein [Source:PGSC_GENE;Acc:PGSC0003DMG400014314]
PGSC0003DMG400014315	31.5506	298.026	-3.2397	2.2575e-07	1.3275e-05	-	F-box family protein [Source:PGSC_GENE;Acc:PGSC0003DMG400014315]
PGSC0003DMG400014384	24.7929	1.47995	4.0663	0.00015027	0.0030088	-	Conserved gene of unknown function [Source:PGSC_GENE;Acc:PGSC0003DMG400014384]
PGSC0003DMG400014386	767.761	31.293	4.6167	3.7123e-05	0.00096216	-	Chlorophyll a-b binding protein 7, chloroplastic [Source:PGSC_GENE;Acc:PGSC0003DMG400014386]
PGSC0003DMG400014390	279.286	630.595	-1.175	3.6529e-05	0.00094905	-	Transmembrane protein 14 [Source:PGSC_GENE;Acc:PGSC0003DMG400014390]
PGSC0003DMG400014391	30.4858	0	Inf	0.00051793	0.0083113	-	Conserved gene of unknown function [Source:PGSC_GENE;Acc:PGSC0003DMG400014391]
PGSC0003DMG400014440	271.615	40.7549	2.7365	4.7051e-11	8.2443e-09	-	Gene of unknown function [Source:PGSC_GENE;Acc:PGSC0003DMG400014440]
PGSC0003DMG400014477	191.597	367.441	-0.93943	0.0038867	0.03994	-	Pentatricopeptide repeat-containing protein [Source:PGSC_GENE;Acc:PGSC0003DMG400014477]
PGSC0003DMG400014482	972.902	502.161	0.95414	0.00047053	0.0076931	-	Nucleic acid binding [Source:PGSC_GENE;Acc:PGSC0003DMG400014482]
PGSC0003DMG400014487	17694.1	4161.43	2.0881	8.1883e-16	5.089e-13	-	Zinc finger family protein [Source:PGSC_GENE;Acc:PGSC0003DMG400014487]
PGSC0003DMG400014509	2166.39	903.552	1.2616	1.7266e-06	7.5651e-05	-	BURP domain-containing protein [Source:PGSC_GENE;Acc:PGSC0003DMG400014509]
PGSC0003DMG400014510	179.733	60.9478	1.5602	2.9739e-05	0.00080017	-	Flavin monooxygenase [Source:PGSC_GENE;Acc:PGSC0003DMG400014510]
PGSC0003DMG400014513	211.579	68.2511	1.6323	6.1847e-06	0.00021661	-	Pentatricopeptide repeat-containing protein [Source:PGSC_GENE;Acc:PGSC0003DMG400014513]
PGSC0003DMG400014539	485.646	145.309	1.7408	1.2722e-08	1.1018e-06	-	Nitrite transporter [Source:PGSC_GENE;Acc:PGSC0003DMG400014539]
PGSC0003DMG400014542	341.908	1222.46	-1.8381	2.9118e-11	5.5599e-09	-	Conserved gene of unknown function [Source:PGSC_GENE;Acc:PGSC0003DMG400014542]
PGSC0003DMG400014545	1788.06	3656.12	-1.0319	6.4459e-05	0.0015236	-	Conserved gene of unknown function [Source:PGSC_GENE;Acc:PGSC0003DMG400014545]
PGSC0003DMG400014546	57.7816	312.744	-2.4363	1.9677e-09	2.2762e-07	-	Fiber protein Fb34 [Source:PGSC_GENE;Acc:PGSC0003DMG400014546]
PGSC0003DMG400014558	126.876	838.376	-2.7242	3.119e-07	1.7405e-05	-	Conserved gene of unknown function [Source:PGSC_GENE;Acc:PGSC0003DMG400014558]
PGSC0003DMG400014580	30.6802	362.041	-3.5608	1.2142e-10	1.9941e-08	-	Conserved gene of unknown function [Source:PGSC_GENE;Acc:PGSC0003DMG400014580]
PGSC0003DMG400014597	533.595	2117.87	-1.9888	1.7318e-09	2.0481e-07	-	Mitochondrial dicarboxylate carrier protein [Source:PGSC_GENE;Acc:PGSC0003DMG400014597]
PGSC0003DMG400014614	55.5926	275.325	-2.3082	5.6754e-06	0.00020167	-	Conserved gene of unknown function [Source:PGSC_GENE;Acc:PGSC0003DMG400014614]
PGSC0003DMG400014622	484.127	918.315	-0.9236	0.00064077	0.0098975	-	2-isopropylmalate synthase A [Source:PGSC_GENE;Acc:PGSC0003DMG400014622]
PGSC0003DMG400014627	7135.91	17255.2	-1.2739	0.00015861	0.0031461	-	Glutathione S-transferase [Source:PGSC_GENE;Acc:PGSC0003DMG400014627]
PGSC0003DMG400014657	790.52	2633.17	-1.7359	5.5983e-11	9.6964e-09	-	Glutathione S-transferase/peroxidase [Source:PGSC_GENE;Acc:PGSC0003DMG400014657]
PGSC0003DMG400014662	3822.9	1464.71	1.384	0.00010027	0.0021739	-	RWP-RK domain-containing protein [Source:PGSC_GENE;Acc:PGSC0003DMG400014662]
PGSC0003DMG400014663	309.669	644.276	-1.057	0.00018034	0.0035112	-	Glutamate receptor 3 plant [Source:PGSC_GENE;Acc:PGSC0003DMG400014663]
PGSC0003DMG400014678	1195.95	4417.59	-1.8851	2.75e-09	3.0266e-07	-	Serine/threonine-protein kinase cx32 [Source:PGSC_GENE;Acc:PGSC0003DMG400014678]
PGSC0003DMG400014681	753.204	1400.33	-0.89465	0.00068361	0.010422	-	Pantothenate kinase [Source:PGSC_GENE;Acc:PGSC0003DMG400014681]
PGSC0003DMG400014705	101.12	36.6469	1.4643	0.00092114	0.013104	-	Phytochrome-interacting factor [Source:PGSC_GENE;Acc:PGSC0003DMG400014705]
PGSC0003DMG400014710	46.4266	187.44	-2.0134	1.2553e-07	8.2374e-06	-	Enzyme of the cupin superfamily [Source:PGSC_GENE;Acc:PGSC0003DMG400014710]
PGSC0003DMG400014770	2055.83	3863.47	-0.91018	0.00031877	0.0055791	-	N-hydroxycinnamoyl-CoA:tyramine N-hydroxycinnamoyl transferase THT7-8 [Source:PGSC_GENE;Acc:PGSC0003DMG400014770]
PGSC0003DMG400014771	6843.51	18127.6	-1.4054	0.00038682	0.0065495	-	Tyramine hydroxycinnamoyl transferase [Source:PGSC_GENE;Acc:PGSC0003DMG400014771]
PGSC0003DMG400014772	1408.59	5003.94	-1.8288	0.0001285	0.0026465	-	Tyramine hydroxycinnamoyl transferase [Source:PGSC_GENE;Acc:PGSC0003DMG400014772]
PGSC0003DMG400014774	567.171	3336	-2.5563	3.8994e-06	0.00014909	-	N-hydroxycinnamoyl-CoA:tyramine N-hydroxycinnamoyl transferase THT7-1 [Source:PGSC_GENE;Acc:PGSC0003DMG400014774]
PGSC0003DMG400014776	830.578	2641.51	-1.6692	0.00089756	0.012832	-	Tyramine hydroxycinnamoyl transferase [Source:PGSC_GENE;Acc:PGSC0003DMG400014776]
PGSC0003DMG400014778	2737.41	9691.23	-1.8239	4.3339e-09	4.4092e-07	-	Tyramine hydroxycinnamoyl transferase [Source:PGSC_GENE;Acc:PGSC0003DMG400014778]
PGSC0003DMG400014779	5167.19	14519.2	-1.4905	3.008e-07	1.6874e-05	-	Aromatic amino acid decarboxylase 1A [Source:PGSC_GENE;Acc:PGSC0003DMG400014779]
PGSC0003DMG400014787	221.806	58.6503	1.9191	0.00010867	0.0023102	-	Gene of unknown function [Source:PGSC_GENE;Acc:PGSC0003DMG400014787]
PGSC0003DMG400014791	1440.18	9988.19	-2.794	9.9593e-07	4.7612e-05	-	Jumonji domain protein [Source:PGSC_GENE;Acc:PGSC0003DMG400014791]
PGSC0003DMG400014797	363.106	1109.69	-1.6117	7.9657e-06	0.00026774	-	Calmodulin [Source:PGSC_GENE;Acc:PGSC0003DMG400014797]
PGSC0003DMG400014802	44.7271	1142.22	-4.6746	1.4447e-09	1.7544e-07	-	EDGP [Source:PGSC_GENE;Acc:PGSC0003DMG400014802]
PGSC0003DMG400014823	6056.7	15127.4	-1.3206	2.453e-07	1.4264e-05	-	Xyloglucan endotransglucosylase-hydrolase XTH3 [Source:PGSC_GENE;Acc:PGSC0003DMG400014823]
PGSC0003DMG400014849	1141.43	506.551	1.1721	6.0183e-05	0.0014323	-	Conserved gene of unknown function [Source:PGSC_GENE;Acc:PGSC0003DMG400014849]
PGSC0003DMG400014850	85.3231	34.7143	1.2974	0.0047351	0.046667	-	Proline-rich protein [Source:PGSC_GENE;Acc:PGSC0003DMG400014850]
PGSC0003DMG400014900	467.93	184.313	1.3441	8.5302e-06	0.00028311	-	Chitin-inducible gibberellin-responsive protein [Source:PGSC_GENE;Acc:PGSC0003DMG400014900]
PGSC0003DMG400014938	98.8466	310.04	-1.6492	0.00051736	0.008307	-	VQ motif-containing protein [Source:PGSC_GENE;Acc:PGSC0003DMG400014938]
PGSC0003DMG400014973	51.125	10.7428	2.2507	0.00077056	0.011397	-	Conserved gene of unknown function [Source:PGSC_GENE;Acc:PGSC0003DMG400014973]
PGSC0003DMG400015010	1764.07	856.816	1.0418	7.4324e-05	0.0017183	-	Proline-rich protein [Source:PGSC_GENE;Acc:PGSC0003DMG400015010]
PGSC0003DMG400015018	5.37559	35.4325	-2.7206	0.00077768	0.01147	-	Mitogen-activated protein kinase kinase kinase [Source:PGSC_GENE;Acc:PGSC0003DMG400015018]
PGSC0003DMG400015091	2.69656	20.6542	-2.9372	0.0033991	0.036239	-	Zinc ion binding protein [Source:PGSC_GENE;Acc:PGSC0003DMG400015091]
PGSC0003DMG400015106	61.8493	444.266	-2.8446	1.386e-05	0.000422	-	Cell wall peroxidase [Source:PGSC_GENE;Acc:PGSC0003DMG400015106]
PGSC0003DMG400015109	55.5017	232.502	-2.0666	0.0023085	0.027	-	Actin binding protein [Source:PGSC_GENE;Acc:PGSC0003DMG400015109]
PGSC0003DMG400015111	6.31782	32.1902	-2.3491	0.0019132	0.023431	-	Pectinacetylesterase [Source:PGSC_GENE;Acc:PGSC0003DMG400015111]
PGSC0003DMG400015112	465.096	245.527	0.92164	0.0019351	0.023654	-	Conserved gene of unknown function [Source:PGSC_GENE;Acc:PGSC0003DMG400015112]
PGSC0003DMG400015151	316.371	1149.11	-1.8608	1.786e-11	3.7242e-09	-	Cytochrome P450 [Source:PGSC_GENE;Acc:PGSC0003DMG400015151]
PGSC0003DMG400015156	14.9641	49.2309	-1.7181	0.0046321	0.045895	-	Conserved gene of unknown function [Source:PGSC_GENE;Acc:PGSC0003DMG400015156]
PGSC0003DMG400015165	95.8976	38.8768	1.3026	0.0039847	0.040714	-	2-deoxyglucose-6-phosphate phosphatase [Source:PGSC_GENE;Acc:PGSC0003DMG400015165]
PGSC0003DMG400015183	19.4442	139.115	-2.8389	9.2606e-07	4.4583e-05	-	Cytochrome P450 [Source:PGSC_GENE;Acc:PGSC0003DMG400015183]
PGSC0003DMG400015184	14.3556	108.171	-2.9136	1.5933e-07	9.9609e-06	-	Cytochrome P450 [Source:PGSC_GENE;Acc:PGSC0003DMG400015184]
PGSC0003DMG400015185	201.346	4434.18	-4.4609	0.00013539	0.0027597	-	Cytochrome P450 [Source:PGSC_GENE;Acc:PGSC0003DMG400015185]
PGSC0003DMG400015197	3085.46	7192.9	-1.2211	0.0012853	0.017121	-	Bromodomain-containing protein [Source:PGSC_GENE;Acc:PGSC0003DMG400015197]
PGSC0003DMG400015229	58.1637	286.784	-2.3018	6.2677e-10	8.4179e-08	-	BTB/POZ domain-containing protein [Source:PGSC_GENE;Acc:PGSC0003DMG400015229]
PGSC0003DMG400015232	196.303	59.5398	1.7212	2.7677e-06	0.00011261	-	Pentatricopeptide repeat-containing protein [Source:PGSC_GENE;Acc:PGSC0003DMG400015232]
PGSC0003DMG400015242	327.901	5143.52	-3.9714	8.7114e-09	7.9803e-07	-	Cytochrome P450 [Source:PGSC_GENE;Acc:PGSC0003DMG400015242]
PGSC0003DMG400015307	23.7947	75.5771	-1.6673	0.00075387	0.011202	-	Gene of unknown function [Source:PGSC_GENE;Acc:PGSC0003DMG400015307]
PGSC0003DMG400015319	251.552	116.791	1.1069	0.00078563	0.011554	-	Ubiquitin ligase protein cop1 [Source:PGSC_GENE;Acc:PGSC0003DMG400015319]
PGSC0003DMG400015360	160.239	34.673	2.2083	6.6296e-08	4.6696e-06	-	Thioredoxin m(Mitochondrial)-type [Source:PGSC_GENE;Acc:PGSC0003DMG400015360]
PGSC0003DMG400015365	45.3671	154.674	-1.7695	0.0014662	0.01907	-	Conserved gene of unknown function [Source:PGSC_GENE;Acc:PGSC0003DMG400015365]
PGSC0003DMG400015386	62.4443	19.7571	1.6602	0.0024786	0.028578	-	Conserved gene of unknown function [Source:PGSC_GENE;Acc:PGSC0003DMG400015386]
PGSC0003DMG400015391	731.914	1328.34	-0.85988	0.0013684	0.018065	-	Leucine-rich repeat family protein / protein kinase family protein [Source:PGSC_GENE;Acc:PGSC0003DMG400015391]
PGSC0003DMG400015401	2.33134	225.393	-6.5951	1.2619e-05	0.0003887	-	Gene of unknown function [Source:PGSC_GENE;Acc:PGSC0003DMG400015401]
PGSC0003DMG400015408	4119.81	1936.76	1.0889	2.0049e-05	0.00057823	-	Zinc finger protein [Source:PGSC_GENE;Acc:PGSC0003DMG400015408]
PGSC0003DMG400015410	358.38	97.2403	1.8819	4.9052e-06	0.00017912	-	Subtilisin-like protease preproenzyme [Source:PGSC_GENE;Acc:PGSC0003DMG400015410]
PGSC0003DMG400015441	306.418	131.245	1.2232	0.00014726	0.0029597	-	Paramyosin [Source:PGSC_GENE;Acc:PGSC0003DMG400015441]
PGSC0003DMG400015442	91.6256	29.8488	1.6181	0.0012827	0.017104	-	Conserved gene of unknown function [Source:PGSC_GENE;Acc:PGSC0003DMG400015442]
PGSC0003DMG400015448	1842.76	7655.65	-2.0547	0.0047886	0.047019	-	MAPKKK5 [Source:PGSC_GENE;Acc:PGSC0003DMG400015448]
PGSC0003DMG400015460	1595.83	897.04	0.83107	0.0016098	0.02055	-	Sugar transporter [Source:PGSC_GENE;Acc:PGSC0003DMG400015460]
PGSC0003DMG400015464	1889.92	495.677	1.9309	8.2205e-13	2.3904e-10	-	Nicotiana tabacum wound inducive mRNA , complete cds [Source:PGSC_GENE;Acc:PGSC0003DMG400015464]
PGSC0003DMG400015492	1378.64	7687.96	-2.4794	2.6893e-07	1.5248e-05	-	ATP binding protein [Source:PGSC_GENE;Acc:PGSC0003DMG400015492]
PGSC0003DMG400015499	420.735	725.326	-0.78572	0.0046154	0.045745	-	Conserved gene of unknown function [Source:PGSC_GENE;Acc:PGSC0003DMG400015499]
PGSC0003DMG400015522	1054.58	538.034	0.9709	0.0003778	0.0064277	-	Nfrkb [Source:PGSC_GENE;Acc:PGSC0003DMG400015522]
PGSC0003DMG400015523	272.746	1485.55	-2.4454	0.00011629	0.0024377	-	Chitinase 1 [Source:PGSC_GENE;Acc:PGSC0003DMG400015523]
PGSC0003DMG400015530	690.79	1164.58	-0.75349	0.0049161	0.047915	-	Ethylene-responsive small GTP-binding protein [Source:PGSC_GENE;Acc:PGSC0003DMG400015530]
PGSC0003DMG400015532	1573.03	897.983	0.80878	0.0019452	0.023732	-	ZPT2-13 [Source:PGSC_GENE;Acc:PGSC0003DMG400015532]
PGSC0003DMG400015534	3756.35	6956.4	-0.88901	0.00039179	0.0066231	-	ZPT2-13 [Source:PGSC_GENE;Acc:PGSC0003DMG400015534]
PGSC0003DMG400015535	111.122	261.898	-1.2369	0.00018473	0.0035833	-	Methyl binding domain protein [Source:PGSC_GENE;Acc:PGSC0003DMG400015535]
PGSC0003DMG400015536	9213.67	5352.43	0.78358	0.0017768	0.022146	-	MYB1-2 [Source:PGSC_GENE;Acc:PGSC0003DMG400015536]
PGSC0003DMG400015548	552.218	1451.48	-1.3942	1.7736e-07	1.0852e-05	-	Peroxidase 15 [Source:PGSC_GENE;Acc:PGSC0003DMG400015548]
PGSC0003DMG400015554	2311.75	1120.49	1.0449	6.2889e-05	0.0014898	-	Conserved gene of unknown function [Source:PGSC_GENE;Acc:PGSC0003DMG400015554]
PGSC0003DMG400015555	108.665	43.234	1.3296	0.001726	0.0217	-	Chloroplast-targeted copper chaperone [Source:PGSC_GENE;Acc:PGSC0003DMG400015555]
PGSC0003DMG400015560	119.871	351.85	-1.5535	1.615e-06	7.1695e-05	-	Auxin-regulated protein [Source:PGSC_GENE;Acc:PGSC0003DMG400015560]
PGSC0003DMG400015579	57.5889	666.376	-3.5325	0.00058523	0.0091693	-	UDP-glucose:glucosyltransferase [Source:PGSC_GENE;Acc:PGSC0003DMG400015579]
PGSC0003DMG400015588	26.4002	4.35972	2.5982	0.0035178	0.037167	-	Tospovirus resistance protein A [Source:PGSC_GENE;Acc:PGSC0003DMG400015588]
PGSC0003DMG400015601	403.912	5107.9	-3.6606	0.00066323	0.010177	-	UDP-glucose:glucosyltransferase [Source:PGSC_GENE;Acc:PGSC0003DMG400015601]
PGSC0003DMG400015607	54.7758	494.641	-3.1748	4.5067e-06	0.00016845	-	Iaa-amino acid hydrolase 10 [Source:PGSC_GENE;Acc:PGSC0003DMG400015607]
PGSC0003DMG400015666	147.067	404.52	-1.4597	1.8942e-06	8.1795e-05	-	ATP binding protein [Source:PGSC_GENE;Acc:PGSC0003DMG400015666]
PGSC0003DMG400015677	4662.05	7750.25	-0.73328	0.0035057	0.037076	-	Cinnamyl alcohol dehydrogenase [Source:PGSC_GENE;Acc:PGSC0003DMG400015677]
PGSC0003DMG400015678	152.048	288.334	-0.92321	0.0034066	0.036287	-	10-hydroxygeraniol oxidoreductase [Source:PGSC_GENE;Acc:PGSC0003DMG400015678]
PGSC0003DMG400015681	83.5226	281.506	-1.7529	0.00013128	0.002695	-	Resistance gene [Source:PGSC_GENE;Acc:PGSC0003DMG400015681]
PGSC0003DMG400015692	2332.23	1197.71	0.96144	0.00019793	0.0037953	-	DELLA protein GAI [Source:PGSC_GENE;Acc:PGSC0003DMG400015692]
PGSC0003DMG400015693	763.161	1625.05	-1.0904	3.2339e-05	0.00085489	-	Resistance gene [Source:PGSC_GENE;Acc:PGSC0003DMG400015693]
PGSC0003DMG400015709	161.387	860.745	-2.4151	0.001907	0.023379	-	Glycosyltransferase [Source:PGSC_GENE;Acc:PGSC0003DMG400015709]
PGSC0003DMG400015728	310.357	159.497	0.9604	0.0021996	0.026044	-	HIPL1 protein [Source:PGSC_GENE;Acc:PGSC0003DMG400015728]
PGSC0003DMG400015730	108.604	270.383	-1.3159	0.00357	0.037493	-	Acetylglucosaminyltransferase [Source:PGSC_GENE;Acc:PGSC0003DMG400015730]
PGSC0003DMG400015734	188.292	59.0421	1.6732	0.0034147	0.036356	-	High-affinity nitrate transporter [Source:PGSC_GENE;Acc:PGSC0003DMG400015734]
PGSC0003DMG400015799	19.9692	0.728081	4.7775	0.0002636	0.0047935	-	Conserved gene of unknown function [Source:PGSC_GENE;Acc:PGSC0003DMG400015799]
PGSC0003DMG400015808	573.728	1403.29	-1.2904	1.1343e-06	5.3344e-05	-	3-ketoacyl CoA thiolase 1 [Source:PGSC_GENE;Acc:PGSC0003DMG400015808]
PGSC0003DMG400015824	46.6186	1.8224	4.677	3.5526e-08	2.7133e-06	-	Hcr2-0B [Source:PGSC_GENE;Acc:PGSC0003DMG400015824]
PGSC0003DMG400015835	340.406	1297.7	-1.9306	0.00073423	0.010959	-	Receptor kinase [Source:PGSC_GENE;Acc:PGSC0003DMG400015835]
PGSC0003DMG400015850	574.24	2021.86	-1.816	7.1984e-12	1.6533e-09	-	IDS4 [Source:PGSC_GENE;Acc:PGSC0003DMG400015850]
PGSC0003DMG400015856	326.313	575.931	-0.81964	0.0041965	0.042347	-	Conserved gene of unknown function [Source:PGSC_GENE;Acc:PGSC0003DMG400015856]
PGSC0003DMG400015873	1.19483	69.7199	-5.8667	1.4912e-05	0.00045057	-	Conserved gene of unknown function [Source:PGSC_GENE;Acc:PGSC0003DMG400015873]
PGSC0003DMG400015874	1454.67	2924.61	-1.0075	0.00028505	0.0051266	-	Conserved gene of unknown function [Source:PGSC_GENE;Acc:PGSC0003DMG400015874]
PGSC0003DMG400015880	182.168	77.4326	1.2343	0.00064583	0.0099564	-	DNA binding protein [Source:PGSC_GENE;Acc:PGSC0003DMG400015880]
PGSC0003DMG400015948	147.549	39.2112	1.9119	2.4334e-06	0.00010148	-	Conserved gene of unknown function [Source:PGSC_GENE;Acc:PGSC0003DMG400015948]
PGSC0003DMG400016004	311.332	121.225	1.3608	2.1427e-05	0.00061019	-	Ethylene response factor 4 [Source:PGSC_GENE;Acc:PGSC0003DMG400016004]
PGSC0003DMG400016006	2646.24	13458.7	-2.3465	7.6748e-07	3.806e-05	-	Pti4 [Source:PGSC_GENE;Acc:PGSC0003DMG400016006]
PGSC0003DMG400016010	338.292	734.667	-1.1188	5.7007e-05	0.0013709	-	Amino acid binding protein [Source:PGSC_GENE;Acc:PGSC0003DMG400016010]
PGSC0003DMG400016037	174.07	85.1974	1.0308	0.0045538	0.045289	-	Pentatricopeptide repeat-containing protein, chloroplastic [Source:PGSC_GENE;Acc:PGSC0003DMG400016037]
PGSC0003DMG400016067	48.1576	14.4827	1.7334	0.0043659	0.043744	-	Acireductone dioxygenase [Source:PGSC_GENE;Acc:PGSC0003DMG400016067]
PGSC0003DMG400016095	13.7162	0	Inf	0.0019907	0.024157	-	Anthocyanin acyltransferase [Source:PGSC_GENE;Acc:PGSC0003DMG400016095]
PGSC0003DMG400016110	1808.62	782.956	1.2079	5.1503e-06	0.00018593	-	Binding protein [Source:PGSC_GENE;Acc:PGSC0003DMG400016110]
PGSC0003DMG400016115	1332.64	2338.37	-0.81122	0.001443	0.018837	-	Cinnamyl alcohol dehydrogenase [Source:PGSC_GENE;Acc:PGSC0003DMG400016115]
PGSC0003DMG400016121	327.627	613.708	-0.9055	0.0012044	0.01632	-	Anthocyanidine rhamnosyl-transferase [Source:PGSC_GENE;Acc:PGSC0003DMG400016121]
PGSC0003DMG400016140	27819.2	56737.2	-1.0282	3.8859e-05	0.00099972	-	Mitochondrial dicarboxylate carrier protein [Source:PGSC_GENE;Acc:PGSC0003DMG400016140]
PGSC0003DMG400016145	117.43	33.6163	1.8046	0.00083342	0.012145	-	Transcription factor bHLH96 [Source:PGSC_GENE;Acc:PGSC0003DMG400016145]
PGSC0003DMG400016148	2857.9	905.563	1.6581	1.2147e-06	5.6453e-05	-	Homeodomain protein Hfi22 [Source:PGSC_GENE;Acc:PGSC0003DMG400016148]
PGSC0003DMG400016149	9853.52	22435.4	-1.1871	1.6336e-05	0.00048711	-	Avr9/Cf-9 rapidly elicited protein 75 [Source:PGSC_GENE;Acc:PGSC0003DMG400016149]
PGSC0003DMG400016153	111.965	249.392	-1.1554	0.00044677	0.0073793	-	Conserved gene of unknown function [Source:PGSC_GENE;Acc:PGSC0003DMG400016153]
PGSC0003DMG400016155	41.3677	351.849	-3.0884	0.0031541	0.034437	-	7-transmembrane G-protein-coupled receptor [Source:PGSC_GENE;Acc:PGSC0003DMG400016155]
PGSC0003DMG400016173	190.083	91.9272	1.0481	0.0029497	0.032743	-	Pentatricopeptide repeat-containing protein [Source:PGSC_GENE;Acc:PGSC0003DMG400016173]
PGSC0003DMG400016187	4578.43	2204.51	1.0544	3.5088e-05	0.00091611	-	HVA22 e [Source:PGSC_GENE;Acc:PGSC0003DMG400016187]
PGSC0003DMG400016192	48.6921	128.043	-1.3949	0.0005665	0.0089555	-	Anthocyanidine rhamnosyl-transferase [Source:PGSC_GENE;Acc:PGSC0003DMG400016192]
PGSC0003DMG400016193	294.11	840.747	-1.5153	6.5425e-08	4.6231e-06	-	Anthocyanidine rhamnosyl-transferase [Source:PGSC_GENE;Acc:PGSC0003DMG400016193]
PGSC0003DMG400016200	380.538	185.098	1.0397	0.00069421	0.010538	-	Conserved gene of unknown function [Source:PGSC_GENE;Acc:PGSC0003DMG400016200]
PGSC0003DMG400016206	139.72	334.253	-1.2584	5.9101e-05	0.0014117	-	Conserved gene of unknown function [Source:PGSC_GENE;Acc:PGSC0003DMG400016206]
PGSC0003DMG400016209	39.0166	126.871	-1.7012	3.9264e-05	0.0010055	-	GLABRA2 expression modulator [Source:PGSC_GENE;Acc:PGSC0003DMG400016209]
PGSC0003DMG400016212	550.482	170.037	1.6949	0.0045756	0.045478	-	1-aminocyclopropane-1-carboxylate oxidase [Source:PGSC_GENE;Acc:PGSC0003DMG400016212]
PGSC0003DMG400016215	353.613	628.203	-0.82906	0.0028694	0.032069	-	Clathrin assembly protein [Source:PGSC_GENE;Acc:PGSC0003DMG400016215]
PGSC0003DMG400016218	290.724	105.557	1.4616	0.00012101	0.0025168	-	ATP-dependent RNA helicase [Source:PGSC_GENE;Acc:PGSC0003DMG400016218]
PGSC0003DMG400016221	561.791	1152.63	-1.0368	0.00011478	0.0024141	-	14-3-3 16R [Source:PGSC_GENE;Acc:PGSC0003DMG400016221]
PGSC0003DMG400016223	396.734	175.096	1.18	0.00011954	0.0024944	-	Peroxidase 17 [Source:PGSC_GENE;Acc:PGSC0003DMG400016223]
PGSC0003DMG400016240	69.7866	177.498	-1.3468	0.00020335	0.0038851	-	Beta-hexosaminidase [Source:PGSC_GENE;Acc:PGSC0003DMG400016240]
PGSC0003DMG400016247	370.298	1522.91	-2.0401	1.4695e-11	3.1471e-09	-	Acyl-[acyl-carrier-protein] desaturase, chloroplastic [Source:PGSC_GENE;Acc:PGSC0003DMG400016247]
PGSC0003DMG400016273	618.126	270.284	1.1934	3.1222e-05	0.00083092	-	Conserved gene of unknown function [Source:PGSC_GENE;Acc:PGSC0003DMG400016273]
PGSC0003DMG400016287	223.938	112.527	0.99283	0.0031591	0.034445	-	Desacetoxyvindoline 4-hydroxylase [Source:PGSC_GENE;Acc:PGSC0003DMG400016287]
PGSC0003DMG400016290	2539.08	5957.05	-1.2303	1.4567e-06	6.5122e-05	-	Serine/threonine-protein phosphatase [Source:PGSC_GENE;Acc:PGSC0003DMG400016290]
PGSC0003DMG400016295	423.923	854.399	-1.0111	0.0002444	0.0044932	-	Peroxisomal membrane protein 2, pxmp2 [Source:PGSC_GENE;Acc:PGSC0003DMG400016295]
PGSC0003DMG400016313	107.399	748.136	-2.8003	2.9481e-06	0.00011888	-	Calmodulin NtCaM13 [Source:PGSC_GENE;Acc:PGSC0003DMG400016313]
PGSC0003DMG400016324	73.8448	522.938	-2.8241	1.0488e-07	7.0284e-06	-	ATBET12 [Source:PGSC_GENE;Acc:PGSC0003DMG400016324]
PGSC0003DMG400016326	257.342	905.617	-1.8152	1.2565e-10	2.0374e-08	-	Ring finger protein [Source:PGSC_GENE;Acc:PGSC0003DMG400016326]
PGSC0003DMG400016365	2038.36	843.054	1.2737	1.4051e-06	6.3486e-05	-	Phytosulfokine receptor [Source:PGSC_GENE;Acc:PGSC0003DMG400016365]
PGSC0003DMG400016377	1874.39	1078.54	0.79735	0.0023566	0.027441	-	BHLH transcription factor [Source:PGSC_GENE;Acc:PGSC0003DMG400016377]
PGSC0003DMG400016411	662.576	309.882	1.0964	9.8811e-05	0.0021488	-	Isochorismatase [Source:PGSC_GENE;Acc:PGSC0003DMG400016411]
PGSC0003DMG400016423	118.61	47.406	1.3231	0.0012856	0.017121	-	Conserved gene of unknown function [Source:PGSC_GENE;Acc:PGSC0003DMG400016423]
PGSC0003DMG400016433	275.413	881.907	-1.679	0.0044993	0.044903	-	Receptor protein kinase [Source:PGSC_GENE;Acc:PGSC0003DMG400016433]
PGSC0003DMG400016438	130.44	1215.3	-3.2199	0.00032433	0.0056608	-	Conserved gene of unknown function [Source:PGSC_GENE;Acc:PGSC0003DMG400016438]
PGSC0003DMG400016441	4056.62	11184.5	-1.4632	4.7471e-06	0.00017427	-	WRKY protein [Source:PGSC_GENE;Acc:PGSC0003DMG400016441]
PGSC0003DMG400016455	897.842	399.479	1.1683	1.9867e-05	0.00057402	-	Conserved gene of unknown function [Source:PGSC_GENE;Acc:PGSC0003DMG400016455]
PGSC0003DMG400016469	238.741	560.282	-1.2307	0.0046677	0.046076	-	Conserved gene of unknown function [Source:PGSC_GENE;Acc:PGSC0003DMG400016469]
PGSC0003DMG400016470	3.17963	24.7066	-2.958	0.0014926	0.019326	-	Conserved gene of unknown function [Source:PGSC_GENE;Acc:PGSC0003DMG400016470]
PGSC0003DMG400016477	570.371	1134.54	-0.99213	0.00018535	0.0035931	-	Adenylyl-sulfate reductase [Source:PGSC_GENE;Acc:PGSC0003DMG400016477]
PGSC0003DMG400016478	81.5611	218.45	-1.4213	3.8681e-05	0.00099596	-	Arogenate/prephenate dehydratase [Source:PGSC_GENE;Acc:PGSC0003DMG400016478]
PGSC0003DMG400016482	114.373	15.0061	2.9301	0.00051249	0.0082456	-	ATP synthase gamma chain, chloroplastic [Source:PGSC_GENE;Acc:PGSC0003DMG400016482]
PGSC0003DMG400016493	20.8536	77.6455	-1.8966	0.00013965	0.0028357	-	Gene of unknown function [Source:PGSC_GENE;Acc:PGSC0003DMG400016493]
PGSC0003DMG400016503	162.106	364.195	-1.1678	0.00015806	0.0031371	-	Acyltransferase [Source:PGSC_GENE;Acc:PGSC0003DMG400016503]
PGSC0003DMG400016515	434.178	2371.95	-2.4497	1.2261e-11	2.6803e-09	-	Conserved gene of unknown function [Source:PGSC_GENE;Acc:PGSC0003DMG400016515]
PGSC0003DMG400016517	349.075	177.303	0.97732	0.0018052	0.022386	-	Conserved gene of unknown function [Source:PGSC_GENE;Acc:PGSC0003DMG400016517]
PGSC0003DMG400016523	2213.41	4386.16	-0.98669	0.00057874	0.0091049	-	Avr9/Cf-9 rapidly elicited protein 146 [Source:PGSC_GENE;Acc:PGSC0003DMG400016523]
PGSC0003DMG400016526	735.087	1343.66	-0.87018	0.0010713	0.014847	-	Avr9/Cf-9 rapidly elicited protein 146 [Source:PGSC_GENE;Acc:PGSC0003DMG400016526]
PGSC0003DMG400016529	211.876	387.974	-0.87274	0.0030225	0.033326	-	Uncharacterized Cys-rich domain [Source:PGSC_GENE;Acc:PGSC0003DMG400016529]
PGSC0003DMG400016530	110.257	219.881	-0.99585	0.0028042	0.031552	-	Sugar transporter [Source:PGSC_GENE;Acc:PGSC0003DMG400016530]
PGSC0003DMG400016544	4503.72	2364.71	0.92945	0.0015365	0.019773	-	2-oxoglutarate-dependent dioxygenase [Source:PGSC_GENE;Acc:PGSC0003DMG400016544]
PGSC0003DMG400016551	8660.98	15028.8	-0.79512	0.0024726	0.028519	-	Conserved gene of unknown function [Source:PGSC_GENE;Acc:PGSC0003DMG400016551]
PGSC0003DMG400016553	577.066	1186.78	-1.0402	0.00023987	0.0044229	-	Shikimate kinase, chloroplastic [Source:PGSC_GENE;Acc:PGSC0003DMG400016553]
PGSC0003DMG400016576	985.632	374.101	1.3976	2.1694e-06	9.2172e-05	-	ATGCN5 [Source:PGSC_GENE;Acc:PGSC0003DMG400016576]
PGSC0003DMG400016590	2683.81	644.068	2.059	1.1351e-14	5.7109e-12	-	Stress enhanced protein 2 [Source:PGSC_GENE;Acc:PGSC0003DMG400016590]
PGSC0003DMG400016603	972.784	2111.41	-1.118	1.6364e-05	0.00048746	-	MAC/Perforin domain containing protein [Source:PGSC_GENE;Acc:PGSC0003DMG400016603]
PGSC0003DMG400016629	80.4854	25.9561	1.6327	0.00077656	0.011459	-	Gene of unknown function [Source:PGSC_GENE;Acc:PGSC0003DMG400016629]
PGSC0003DMG400016636	565.466	1040.18	-0.87932	0.0010984	0.015107	-	Reticulon B16 [Source:PGSC_GENE;Acc:PGSC0003DMG400016636]
PGSC0003DMG400016649	976.169	1800.78	-0.88342	0.00068098	0.010392	-	UDP-glucuronic acid/UDP-N-acetylgalactosamine transporter [Source:PGSC_GENE;Acc:PGSC0003DMG400016649]
PGSC0003DMG400016679	176.85	671.869	-1.9257	4.4699e-11	7.9595e-09	-	Armadillo/beta-catenin repeat family protein [Source:PGSC_GENE;Acc:PGSC0003DMG400016679]
PGSC0003DMG400016714	322.842	896.688	-1.4738	9.5948e-08	6.4706e-06	-	1-aminocyclopropane-1-carboxylate oxidase [Source:PGSC_GENE;Acc:PGSC0003DMG400016714]
PGSC0003DMG400016721	924.25	533.837	0.79188	0.0033376	0.035799	-	Phytoene synthase 2 [Source:PGSC_GENE;Acc:PGSC0003DMG400016721]
PGSC0003DMG400016727	2302.76	905.3	1.3469	2.522e-07	1.4534e-05	-	Light-induced protein, chloroplastic [Source:PGSC_GENE;Acc:PGSC0003DMG400016727]
PGSC0003DMG400016728	444.156	237.682	0.90204	0.0021238	0.025354	-	Octicosapeptide/Phox/Bem1p domain-containing protein [Source:PGSC_GENE;Acc:PGSC0003DMG400016728]
PGSC0003DMG400016742	2817.44	843.869	1.7393	1.2653e-08	1.0988e-06	-	Protein phosphatase 2C AHG3 homolog [Source:PGSC_GENE;Acc:PGSC0003DMG400016742]
PGSC0003DMG400016749	89.4635	325.315	-1.8625	4.916e-06	0.00017931	-	TMV-induced protein I [Source:PGSC_GENE;Acc:PGSC0003DMG400016749]
PGSC0003DMG400016764	229.718	80.8314	1.5069	0.0014369	0.018788	-	Conserved gene of unknown function [Source:PGSC_GENE;Acc:PGSC0003DMG400016764]
PGSC0003DMG400016765	156.427	35.7298	2.1303	1.5051e-07	9.5411e-06	-	Conserved gene of unknown function [Source:PGSC_GENE;Acc:PGSC0003DMG400016765]
PGSC0003DMG400016790	1107.89	438.648	1.3367	1.0795e-06	5.1068e-05	-	Homeodomain-leucine zipper protein 56 [Source:PGSC_GENE;Acc:PGSC0003DMG400016790]
PGSC0003DMG400016797	454.877	1716.68	-1.9161	0.00038134	0.0064775	-	ATP-binding cassette transporter [Source:PGSC_GENE;Acc:PGSC0003DMG400016797]
PGSC0003DMG400016811	26.7311	2.90355	3.2026	0.00066866	0.010239	-	Gene of unknown function [Source:PGSC_GENE;Acc:PGSC0003DMG400016811]
PGSC0003DMG400016828	162.614	855.966	-2.3961	1.2746e-06	5.8549e-05	-	Phosphate-responsive 1 family protein [Source:PGSC_GENE;Acc:PGSC0003DMG400016828]
PGSC0003DMG400016845	96.2589	565.435	-2.5544	8.5971e-05	0.0019312	-	Uncharacterized histidine-rich protein DDB_G0274557 [Source:PGSC_GENE;Acc:PGSC0003DMG400016845]
PGSC0003DMG400016863	161.365	508.887	-1.657	0.0037497	0.038891	-	F-box family protein [Source:PGSC_GENE;Acc:PGSC0003DMG400016863]
PGSC0003DMG400016880	64.9006	398.875	-2.6196	3.9319e-15	2.1487e-12	-	Probable galacturonosyltransferase-like 1 [Source:Projected from Arabidopsis thaliana (AT1G19300) UniProtKB/Swiss-Prot;Acc:Q9LN68]
PGSC0003DMG400016887	2952.88	24843.5	-3.0727	8.1266e-07	3.9997e-05	-	Allene oxide synthase [Source:PGSC_GENE;Acc:PGSC0003DMG400016887]
PGSC0003DMG400016889	20.8647	63.7494	-1.6113	0.0020421	0.024668	-	GNS1/SUR4 membrane family protein [Source:PGSC_GENE;Acc:PGSC0003DMG400016889]
PGSC0003DMG400016908	1363.68	3876.31	-1.5072	2.1049e-05	0.00059998	-	Serine-threonine protein kinase, plant-type [Source:PGSC_GENE;Acc:PGSC0003DMG400016908]
PGSC0003DMG400016928	233.899	1918.05	-3.0357	2.852e-14	1.2914e-11	-	Conserved gene of unknown function [Source:PGSC_GENE;Acc:PGSC0003DMG400016928]
PGSC0003DMG400016959	376.541	156.467	1.2669	4.8282e-05	0.0011965	-	ATP synthase delta chain, chloroplastic [Source:PGSC_GENE;Acc:PGSC0003DMG400016959]
PGSC0003DMG400016996	528.999	168.662	1.6491	0.00033744	0.0058413	-	Nitrate transporter [Source:PGSC_GENE;Acc:PGSC0003DMG400016996]
PGSC0003DMG400017007	587.814	307.41	0.9352	0.0011216	0.01539	-	MAR-binding protein [Source:PGSC_GENE;Acc:PGSC0003DMG400017007]
PGSC0003DMG400017055	268.085	111.902	1.2605	0.00027768	0.0050064	-	Ring finger protein [Source:PGSC_GENE;Acc:PGSC0003DMG400017055]
PGSC0003DMG400017096	2799.62	6161.66	-1.1381	6.8812e-06	0.00023605	-	Ripening regulated protein [Source:PGSC_GENE;Acc:PGSC0003DMG400017096]
PGSC0003DMG400017106	204.137	926.889	-2.1829	0.00069677	0.010556	-	ATP binding protein [Source:PGSC_GENE;Acc:PGSC0003DMG400017106]
PGSC0003DMG400017167	411.568	5612.73	-3.7695	8.6004e-11	1.4424e-08	-	Protein kinase 1 [Source:PGSC_GENE;Acc:PGSC0003DMG400017167]
PGSC0003DMG400017168	219.676	109.428	1.0054	0.0031774	0.034573	-	Conserved gene of unknown function [Source:PGSC_GENE;Acc:PGSC0003DMG400017168]
PGSC0003DMG400017186	99.4895	38.3128	1.3767	0.0018875	0.023179	-	Ethylene receptor [Source:PGSC_GENE;Acc:PGSC0003DMG400017186]
PGSC0003DMG400017198	72.7185	7.50303	3.2768	8.3955e-06	0.00027894	-	Proton gradient regulation 5 [Source:PGSC_GENE;Acc:PGSC0003DMG400017198]
PGSC0003DMG400017220	518.356	927.399	-0.83925	0.0021504	0.025614	-	Serine/threonine-protein kinase [Source:PGSC_GENE;Acc:PGSC0003DMG400017220]
PGSC0003DMG400017223	7624.02	15672.2	-1.0396	3.0617e-05	0.00081963	-	Protein 2 [Source:PGSC_GENE;Acc:PGSC0003DMG400017223]
PGSC0003DMG400017225	214.989	41.4993	2.3731	3.9262e-05	0.0010055	-	Transmembrane protein [Source:PGSC_GENE;Acc:PGSC0003DMG400017225]
PGSC0003DMG400017230	891.526	1679.13	-0.91336	0.00044885	0.0074059	-	Conserved gene of unknown function [Source:PGSC_GENE;Acc:PGSC0003DMG400017230]
PGSC0003DMG400017231	155.084	625.668	-2.0123	1.7216e-07	1.0565e-05	-	Transcription factor TSRF1 [Source:PGSC_GENE;Acc:PGSC0003DMG400017231]
PGSC0003DMG400017246	225.064	28.9717	2.9576	7.3299e-14	2.9406e-11	-	1-aminocyclopropane-1-carboxylate oxidase homolog [Source:PGSC_GENE;Acc:PGSC0003DMG400017246]
PGSC0003DMG400017247	25.5485	2.53293	3.3344	0.00132	0.017491	-	1-aminocyclopropane-1-carboxylate oxidase homolog [Source:PGSC_GENE;Acc:PGSC0003DMG400017247]
PGSC0003DMG400017248	53.993	9.44751	2.5148	6.9983e-05	0.0016286	-	1-aminocyclopropane-1-carboxylate oxidase homolog [Source:PGSC_GENE;Acc:PGSC0003DMG400017248]
PGSC0003DMG400017261	2.91008	24.8549	-3.0944	0.0010309	0.014414	-	Gene of unknown function [Source:PGSC_GENE;Acc:PGSC0003DMG400017261]
PGSC0003DMG400017278	339.372	795.719	-1.2294	4.9769e-05	0.0012266	-	Receptor-like kinase [Source:PGSC_GENE;Acc:PGSC0003DMG400017278]
PGSC0003DMG400017281	218.613	33.3721	2.7117	2.9015e-12	7.2414e-10	-	CYP72A57 [Source:PGSC_GENE;Acc:PGSC0003DMG400017281]
PGSC0003DMG400017284	482.941	1901.51	-1.9772	2.1301e-10	3.2935e-08	-	Receptor-like kinase [Source:PGSC_GENE;Acc:PGSC0003DMG400017284]
PGSC0003DMG400017286	121.391	675.326	-2.4759	1.8786e-15	1.0826e-12	-	Receptor-like kinase [Source:PGSC_GENE;Acc:PGSC0003DMG400017286]
PGSC0003DMG400017291	422.774	811.372	-0.94047	0.00051058	0.0082191	-	LRR receptor-like serine/threonine-protein kinase [Source:PGSC_GENE;Acc:PGSC0003DMG400017291]
PGSC0003DMG400017298	7.05177	85.3702	-3.5977	2.7415e-10	4.0229e-08	-	Xyloglucan endotransglucosylase-hydrolase XTH9 [Source:PGSC_GENE;Acc:PGSC0003DMG400017298]
PGSC0003DMG400017299	2633.81	5886.04	-1.1601	5.6878e-06	0.00020188	-	Xyloglucan endotransglycosylase [Source:PGSC_GENE;Acc:PGSC0003DMG400017299]
PGSC0003DMG400017300	1547.68	873.488	0.82525	0.0018635	0.022938	-	AML1 [Source:PGSC_GENE;Acc:PGSC0003DMG400017300]
PGSC0003DMG400017311	1987	1010.6	0.97538	0.00017275	0.0033819	-	Chloroplast protease [Source:PGSC_GENE;Acc:PGSC0003DMG400017311]
PGSC0003DMG400017315	96.471	323.926	-1.7475	8.7793e-08	5.9842e-06	-	Receptor-like kinase [Source:PGSC_GENE;Acc:PGSC0003DMG400017315]
PGSC0003DMG400017318	89.0563	245.778	-1.4646	1.4996e-05	0.00045268	-	Receptor-like kinase [Source:PGSC_GENE;Acc:PGSC0003DMG400017318]
PGSC0003DMG400017322	24.1885	2.54171	3.2505	0.0010986	0.015107	-	CYP72A56 [Source:PGSC_GENE;Acc:PGSC0003DMG400017322]
PGSC0003DMG400017327	459.513	1855.04	-2.0133	1.0717e-13	4.0927e-11	-	Receptor-like kinase [Source:PGSC_GENE;Acc:PGSC0003DMG400017327]
PGSC0003DMG400017330	1470.58	4977.56	-1.759	2.3486e-06	9.8598e-05	-	Serine-threonine protein kinase, plant-type [Source:PGSC_GENE;Acc:PGSC0003DMG400017330]
PGSC0003DMG400017341	717.511	1782.33	-1.3127	1.2475e-06	5.771e-05	-	Glycosyltransferase QUASIMODO1 [Source:PGSC_GENE;Acc:PGSC0003DMG400017341]
PGSC0003DMG400017351	106.192	241.846	-1.1874	0.00036871	0.0062932	-	Triacylglycerol lipase [Source:PGSC_GENE;Acc:PGSC0003DMG400017351]
PGSC0003DMG400017376	119.874	573.214	-2.2576	1.087e-13	4.1014e-11	-	Fasciclin-like arabinogalactan protein 19 [Source:PGSC_GENE;Acc:PGSC0003DMG400017376]
PGSC0003DMG400017394	261.342	89.0092	1.5539	4.3607e-06	0.00016435	-	Glucose-6-phosphate 1-dehydrogenase, chloroplastic [Source:PGSC_GENE;Acc:PGSC0003DMG400017394]
PGSC0003DMG400017399	1.53088	18.0342	-3.5583	0.0018776	0.023067	-	Mutt domain protein [Source:PGSC_GENE;Acc:PGSC0003DMG400017399]
PGSC0003DMG400017400	4.15275	34.2254	-3.0429	0.00014346	0.0028931	-	Mutt domain protein [Source:PGSC_GENE;Acc:PGSC0003DMG400017400]
PGSC0003DMG400017433	12830.2	22434.7	-0.80619	0.0012449	0.016705	-	Glyceraldehyde 3-phosphate dehydrogenase [Source:PGSC_GENE;Acc:PGSC0003DMG400017433]
PGSC0003DMG400017447	534.873	230.916	1.2118	0.0020029	0.024276	-	Gene of unknown function [Source:PGSC_GENE;Acc:PGSC0003DMG400017447]
PGSC0003DMG400017453	127.868	42.4371	1.5913	0.0017491	0.021922	-	Oligopeptidase [Source:PGSC_GENE;Acc:PGSC0003DMG400017453]
PGSC0003DMG400017458	63.0809	149.047	-1.2405	0.0010414	0.014541	-	Transcription regulator [Source:PGSC_GENE;Acc:PGSC0003DMG400017458]
PGSC0003DMG400017508	2009.79	959.393	1.0668	4.0927e-05	0.0010419	-	UDP-glucose:solanidine glucosyltransferase [Source:PGSC_GENE;Acc:PGSC0003DMG400017508]
PGSC0003DMG400017516	368.776	953.795	-1.3709	6.0803e-07	3.0924e-05	-	Ubiquitin carboxyl-terminal hydrolase [Source:PGSC_GENE;Acc:PGSC0003DMG400017516]
PGSC0003DMG400017523	1708.49	452.635	1.9163	0.00040624	0.0068417	-	Conserved gene of unknown function [Source:PGSC_GENE;Acc:PGSC0003DMG400017523]
PGSC0003DMG400017538	2088.74	5148.57	-1.3015	3.9274e-05	0.0010055	-	Conserved gene of unknown function [Source:PGSC_GENE;Acc:PGSC0003DMG400017538]
PGSC0003DMG400017550	4.71109	32.1145	-2.7691	0.0005351	0.0085444	-	Glycine-rich protein TomR2 [Source:PGSC_GENE;Acc:PGSC0003DMG400017550]
PGSC0003DMG400017582	111.845	29.8569	1.9054	2.0971e-05	0.00059882	-	Conserved gene of unknown function [Source:PGSC_GENE;Acc:PGSC0003DMG400017582]
PGSC0003DMG400017596	792.453	1639.39	-1.0488	0.0007275	0.010891	-	Receptor serine-threonine protein kinase [Source:PGSC_GENE;Acc:PGSC0003DMG400017596]
PGSC0003DMG400017603	1516.92	788.383	0.94418	0.0013118	0.017407	-	Flavonoid glucoyltransferase UGT73E2 [Source:PGSC_GENE;Acc:PGSC0003DMG400017603]
PGSC0003DMG400017615	65.0214	21.5413	1.5938	0.0027871	0.031382	-	Potyviral capsid protein interacting protein 2a [Source:PGSC_GENE;Acc:PGSC0003DMG400017615]
PGSC0003DMG400017637	94.1477	13.6382	2.7873	3.1499e-05	0.00083618	-	Nitrate transporter [Source:PGSC_GENE;Acc:PGSC0003DMG400017637]
PGSC0003DMG400017640	442.466	84.6634	2.3858	1.7872e-13	6.1572e-11	-	Homeobox protein [Source:PGSC_GENE;Acc:PGSC0003DMG400017640]
PGSC0003DMG400017689	275.714	127.574	1.1118	0.00070926	0.010685	-	High affinity sulfate transporter type 1 [Source:PGSC_GENE;Acc:PGSC0003DMG400017689]
PGSC0003DMG400017707	440.275	46.8313	3.2329	6.7996e-20	9.0133e-17	-	4-hydroxyphenylpyruvate dioxygenase [Source:PGSC_GENE;Acc:PGSC0003DMG400017707]
PGSC0003DMG400017714	388.553	1120.35	-1.5278	0.0010521	0.014677	-	Annexin p34 [Source:PGSC_GENE;Acc:PGSC0003DMG400017714]
PGSC0003DMG400017724	644.61	1162.8	-0.85111	0.0013438	0.017777	-	Conserved gene of unknown function [Source:PGSC_GENE;Acc:PGSC0003DMG400017724]
PGSC0003DMG400017728	413.716	1388.78	-1.7471	1.9566e-10	3.0701e-08	-	Conserved gene of unknown function [Source:PGSC_GENE;Acc:PGSC0003DMG400017728]
PGSC0003DMG400017730	335.224	115.28	1.54	1.6928e-06	7.4316e-05	-	FtsH protease [Source:PGSC_GENE;Acc:PGSC0003DMG400017730]
PGSC0003DMG400017756	2070.64	6627.16	-1.6783	3.3654e-09	3.627e-07	-	Arabinogalactan-protein [Source:PGSC_GENE;Acc:PGSC0003DMG400017756]
PGSC0003DMG400017757	5891.28	15888.4	-1.4313	1.6281e-08	1.3652e-06	-	Arabinogalactan-protein [Source:PGSC_GENE;Acc:PGSC0003DMG400017757]
PGSC0003DMG400017758	2504.02	7500.99	-1.5828	6.5237e-08	4.6231e-06	-	Arabinogalactan-protein [Source:PGSC_GENE;Acc:PGSC0003DMG400017758]
PGSC0003DMG400017768	227.801	425.956	-0.90293	0.0023591	0.02746	-	Glycosyltransferase [Source:PGSC_GENE;Acc:PGSC0003DMG400017768]
PGSC0003DMG400017771	1484.48	4408.64	-1.5704	1.2247e-09	1.5163e-07	-	Arabinogalactan-protein [Source:PGSC_GENE;Acc:PGSC0003DMG400017771]
PGSC0003DMG400017772	2900.49	8295.88	-1.5161	3.5892e-09	3.7795e-07	-	Arabinogalactan-protein [Source:PGSC_GENE;Acc:PGSC0003DMG400017772]
PGSC0003DMG400017783	165.731	547.969	-1.7252	5.7928e-09	5.6669e-07	-	Bg55 protein [Source:PGSC_GENE;Acc:PGSC0003DMG400017783]
PGSC0003DMG400017813	90.4034	285.125	-1.6571	8.4001e-07	4.1025e-05	-	AP2/ERF domain-containing transcription factor [Source:PGSC_GENE;Acc:PGSC0003DMG400017813]
PGSC0003DMG400017843	5710.22	12813.8	-1.1661	3.2906e-06	0.00012956	-	Conserved gene of unknown function [Source:PGSC_GENE;Acc:PGSC0003DMG400017843]
PGSC0003DMG400017844	735.131	325.298	1.1762	3.058e-05	0.00081932	-	Cell cycle control protein cwf22 [Source:PGSC_GENE;Acc:PGSC0003DMG400017844]
PGSC0003DMG400017849	105.037	403.01	-1.9399	0.00037892	0.0064415	-	Zinc-binding protein [Source:PGSC_GENE;Acc:PGSC0003DMG400017849]
PGSC0003DMG400017886	485.878	1778.8	-1.8722	1.2774e-11	2.7732e-09	-	Calcineurin B 04 [Source:PGSC_GENE;Acc:PGSC0003DMG400017886]
PGSC0003DMG400017895	1684	2952.09	-0.80984	0.001488	0.019275	-	Wound-induced protein 1 [Source:PGSC_GENE;Acc:PGSC0003DMG400017895]
PGSC0003DMG400017908	76.6465	18.5639	2.0457	9.4878e-05	0.0020879	-	Conserved gene of unknown function [Source:PGSC_GENE;Acc:PGSC0003DMG400017908]
PGSC0003DMG400017928	66.0533	152.814	-1.2101	0.0013376	0.017709	-	Cysteine proteinase inhibitor B [Source:PGSC_GENE;Acc:PGSC0003DMG400017928]
PGSC0003DMG400017957	643.356	322.859	0.99471	0.00044209	0.0073165	-	Set domain protein [Source:PGSC_GENE;Acc:PGSC0003DMG400017957]
PGSC0003DMG400017997	10.0587	0	Inf	0.0048357	0.04739	-	Cytochrome P450 [Source:PGSC_GENE;Acc:PGSC0003DMG400017997]
PGSC0003DMG400018004	3656.31	1868.82	0.96826	0.00014684	0.0029531	-	Abscisic insensitive 1B [Source:PGSC_GENE;Acc:PGSC0003DMG400018004]
PGSC0003DMG400018031	31.7763	267.321	-3.0725	5.0394e-06	0.00018313	-	Cell wall peroxidase [Source:PGSC_GENE;Acc:PGSC0003DMG400018031]
PGSC0003DMG400018045	17.0329	68.8178	-2.0145	0.00018441	0.0035793	-	Hcr9-OR2B [Source:PGSC_GENE;Acc:PGSC0003DMG400018045]
PGSC0003DMG400018052	400.009	700.16	-0.80765	0.0040427	0.041161	-	Gene of unknown function [Source:PGSC_GENE;Acc:PGSC0003DMG400018052]
PGSC0003DMG400018081	78.4481	307.915	-1.9727	0.00034896	0.0060047	-	WRKY72 [Source:PGSC_GENE;Acc:PGSC0003DMG400018081]
PGSC0003DMG400018095	90.5605	224.568	-1.3102	0.0026107	0.029787	-	Conserved gene of unknown function [Source:PGSC_GENE;Acc:PGSC0003DMG400018095]
PGSC0003DMG400018103	822.537	2177.19	-1.4043	1.029e-07	6.9102e-06	-	Carboxyl-terminal proteinase [Source:PGSC_GENE;Acc:PGSC0003DMG400018103]
PGSC0003DMG400018124	278.257	147.822	0.91256	0.0048621	0.047565	-	Gene of unknown function [Source:PGSC_GENE;Acc:PGSC0003DMG400018124]
PGSC0003DMG400018131	313.971	1051.27	-1.7434	6.881e-05	0.0016049	-	CYP71AU1 [Source:PGSC_GENE;Acc:PGSC0003DMG400018131]
PGSC0003DMG400018138	113.133	37.2298	1.6035	0.00047986	0.0078048	-	Cytochrome P450 71A4 [Source:PGSC_GENE;Acc:PGSC0003DMG400018138]
PGSC0003DMG400018145	679.556	1899.64	-1.4831	4.447e-06	0.00016701	-	Enzyme inhibitor [Source:PGSC_GENE;Acc:PGSC0003DMG400018145]
PGSC0003DMG400018146	855.099	2007.11	-1.231	2.3576e-06	9.864e-05	-	Pectinesterase [Source:PGSC_GENE;Acc:PGSC0003DMG400018146]
PGSC0003DMG400018161	128.739	301.427	-1.2274	0.00013699	0.0027851	-	Ubiquitin carrier protein [Source:PGSC_GENE;Acc:PGSC0003DMG400018161]
PGSC0003DMG400018169	87.1889	28.8859	1.5938	0.000825	0.01205	-	Cyclin D2.1 protein [Source:PGSC_GENE;Acc:PGSC0003DMG400018169]
PGSC0003DMG400018171	234.408	116.138	1.0132	0.0024581	0.028373	-	Receptor protein kinase [Source:PGSC_GENE;Acc:PGSC0003DMG400018171]
PGSC0003DMG400018190	454.352	237.571	0.93545	0.0014395	0.018799	-	Elongation factor TuA, chloroplastic [Source:PGSC_GENE;Acc:PGSC0003DMG400018190]
PGSC0003DMG400018196	61.7361	459.39	-2.8955	2.9754e-10	4.346e-08	-	CYP71AU1 [Source:PGSC_GENE;Acc:PGSC0003DMG400018196]
PGSC0003DMG400018216	949.7	427.865	1.1503	0.0026499	0.030169	-	TMV resistance protein N [Source:PGSC_GENE;Acc:PGSC0003DMG400018216]
PGSC0003DMG400018236	769.74	1603.13	-1.0585	9.8682e-05	0.0021488	-	Pectinacetylesterase [Source:PGSC_GENE;Acc:PGSC0003DMG400018236]
PGSC0003DMG400018248	198.048	442.444	-1.1596	0.00010289	0.0022126	-	Receptor kinase 3 [Source:PGSC_GENE;Acc:PGSC0003DMG400018248]
PGSC0003DMG400018249	102.487	677.131	-2.724	1.2624e-06	5.8157e-05	-	Pleiotropic drug resistance protein 3 [Source:PGSC_GENE;Acc:PGSC0003DMG400018249]
PGSC0003DMG400018273	164.784	822.197	-2.3189	0.0028352	0.031811	-	NADPH:adrenodoxin oxidoreductase, mitochondrial [Source:PGSC_GENE;Acc:PGSC0003DMG400018273]
PGSC0003DMG400018275	46.754	129.434	-1.4691	0.00032884	0.0057143	-	Germin [Source:PGSC_GENE;Acc:PGSC0003DMG400018275]
PGSC0003DMG400018276	640.376	2817.02	-2.1372	1.8648e-13	6.3556e-11	-	Germin [Source:PGSC_GENE;Acc:PGSC0003DMG400018276]
PGSC0003DMG400018291	624.914	3504.93	-2.4877	1.4342e-16	1.0823e-13	-	Ecotropic viral integration site [Source:PGSC_GENE;Acc:PGSC0003DMG400018291]
PGSC0003DMG400018292	21707.3	12828.3	0.75885	0.002288	0.02684	METK1	S-adenosylmethionine synthase 1 [Source:UniProtKB/Swiss-Prot;Acc:Q307Y9]
PGSC0003DMG400018337	2384.79	5630.08	-1.2393	1.0344e-06	4.9153e-05	-	Cell division protein kinase [Source:PGSC_GENE;Acc:PGSC0003DMG400018337]
PGSC0003DMG400018339	107.307	43.3887	1.3064	0.0025633	0.029352	-	Conserved gene of unknown function [Source:PGSC_GENE;Acc:PGSC0003DMG400018339]
PGSC0003DMG400018351	612.072	91.0251	2.7494	9.0777e-14	3.5522e-11	-	NADPH:protochlorophyllide oxidoreductase [Source:PGSC_GENE;Acc:PGSC0003DMG400018351]
PGSC0003DMG400018353	88.6455	11.5272	2.943	0.0017847	0.022212	-	Conserved gene of unknown function [Source:PGSC_GENE;Acc:PGSC0003DMG400018353]
PGSC0003DMG400018360	95.0417	27.1036	1.8101	9.7942e-05	0.0021409	-	Photosystem II 11 kDa protein [Source:PGSC_GENE;Acc:PGSC0003DMG400018360]
PGSC0003DMG400018366	233.445	441.825	-0.92039	0.0018693	0.022985	-	Secretory carrier-associated membrane protein 1 [Source:PGSC_GENE;Acc:PGSC0003DMG400018366]
PGSC0003DMG400018372	567.723	296.795	0.93572	0.0011531	0.015759	-	Gene of unknown function [Source:PGSC_GENE;Acc:PGSC0003DMG400018372]
PGSC0003DMG400018374	70.4629	214.916	-1.6088	1.6939e-05	0.00050279	-	Structural molecule [Source:PGSC_GENE;Acc:PGSC0003DMG400018374]
PGSC0003DMG400018375	23.9807	115.034	-2.2621	5.1622e-07	2.6779e-05	-	Wound induced protein [Source:PGSC_GENE;Acc:PGSC0003DMG400018375]
PGSC0003DMG400018378	5.03896	47.9143	-3.2493	4.618e-05	0.001152	-	Conserved gene of unknown function [Source:PGSC_GENE;Acc:PGSC0003DMG400018378]
PGSC0003DMG400018398	55.8304	194.435	-1.8002	0.0004078	0.0068607	-	Conserved gene of unknown function [Source:PGSC_GENE;Acc:PGSC0003DMG400018398]
PGSC0003DMG400018399	29.8084	105.465	-1.823	4.0207e-05	0.0010261	-	Conserved gene of unknown function [Source:PGSC_GENE;Acc:PGSC0003DMG400018399]
PGSC0003DMG400018401	33.963	261.896	-2.947	2.3078e-08	1.8472e-06	-	Gene of unknown function [Source:PGSC_GENE;Acc:PGSC0003DMG400018401]
PGSC0003DMG400018405	67.3322	414.16	-2.6208	0.0035948	0.037694	-	Transferase, transferring glycosyl groups [Source:PGSC_GENE;Acc:PGSC0003DMG400018405]
PGSC0003DMG400018408	140.562	57.8283	1.2814	0.0011342	0.01555	-	Zinc finger protein [Source:PGSC_GENE;Acc:PGSC0003DMG400018408]
PGSC0003DMG400018422	1711.84	454.082	1.9145	8.7344e-06	0.00028898	-	Sulfate/bicarbonate/oxalate exchanger and transporter sat-1 [Source:PGSC_GENE;Acc:PGSC0003DMG400018422]
PGSC0003DMG400018435	543.04	183.108	1.5684	1.2019e-07	7.9365e-06	-	NAC domain protein NAC2 [Source:PGSC_GENE;Acc:PGSC0003DMG400018435]
PGSC0003DMG400018442	180.878	77.2391	1.2276	0.00076074	0.01128	-	Late blight resistance protein [Source:PGSC_GENE;Acc:PGSC0003DMG400018442]
PGSC0003DMG400018484	15.7505	0.366234	5.4265	0.00072473	0.010872	-	Alternative oxidase [Source:PGSC_GENE;Acc:PGSC0003DMG400018484]
PGSC0003DMG400018488	88.5329	192.756	-1.1225	0.0013741	0.018117	-	NIP3_1/NLM9 [Source:PGSC_GENE;Acc:PGSC0003DMG400018488]
PGSC0003DMG400018490	216.678	85.9487	1.334	0.00013857	0.0028155	-	NBS-LRR type disease resistance protein [Source:PGSC_GENE;Acc:PGSC0003DMG400018490]
PGSC0003DMG400018509	288.958	117.403	1.2994	0.00014279	0.0028845	-	HD-ZIP [Source:PGSC_GENE;Acc:PGSC0003DMG400018509]
PGSC0003DMG400018510	106.931	34.9397	1.6137	0.00026979	0.0048887	-	Aldo/keto reductase [Source:PGSC_GENE;Acc:PGSC0003DMG400018510]
PGSC0003DMG400018515	3506.64	12585.6	-1.8436	2.163e-05	0.00061264	-	Conserved gene of unknown function [Source:PGSC_GENE;Acc:PGSC0003DMG400018515]
PGSC0003DMG400018517	1010.25	402.291	1.3284	0.0015474	0.019873	-	Fad NAD binding oxidoreductases [Source:PGSC_GENE;Acc:PGSC0003DMG400018517]
PGSC0003DMG400018545	183.227	51.8446	1.8214	1.4681e-06	6.5541e-05	-	Protein phosphatase [Source:PGSC_GENE;Acc:PGSC0003DMG400018545]
PGSC0003DMG400018550	148.452	68.7821	1.1099	0.0036484	0.038114	-	Conserved gene of unknown function [Source:PGSC_GENE;Acc:PGSC0003DMG400018550]
PGSC0003DMG400018568	151.328	36.3295	2.0585	4.5076e-07	2.3852e-05	-	Aluminum-activated malate transporter [Source:PGSC_GENE;Acc:PGSC0003DMG400018568]
PGSC0003DMG400018584	287.875	145.236	0.98704	0.0020447	0.02468	-	Beta-1,3-glucuronyltransferase [Source:PGSC_GENE;Acc:PGSC0003DMG400018584]
PGSC0003DMG400018587	1203	684.84	0.8128	0.0022183	0.026191	-	4-amino-4-deoxychorismate lyase [Source:PGSC_GENE;Acc:PGSC0003DMG400018587]
PGSC0003DMG400018604	233.399	82.8885	1.4936	1.7594e-05	0.00051972	-	Chloroplast phosphate transporter [Source:PGSC_GENE;Acc:PGSC0003DMG400018604]
PGSC0003DMG400018605	451.457	217.133	1.056	0.00035183	0.0060476	-	Binding protein [Source:PGSC_GENE;Acc:PGSC0003DMG400018605]
PGSC0003DMG400018614	150.956	25.9924	2.538	3.1264e-09	3.4171e-07	-	Conserved gene of unknown function [Source:PGSC_GENE;Acc:PGSC0003DMG400018614]
PGSC0003DMG400018619	105.382	44.1619	1.2548	0.0034683	0.036827	-	Tospovirus resistance protein B [Source:PGSC_GENE;Acc:PGSC0003DMG400018619]
PGSC0003DMG400018621	591.808	1488.78	-1.3309	0.00013347	0.0027329	-	F-box family protein [Source:PGSC_GENE;Acc:PGSC0003DMG400018621]
PGSC0003DMG400018635	22243.5	48969.4	-1.1385	6.153e-06	0.00021574	-	Expansin [Source:PGSC_GENE;Acc:PGSC0003DMG400018635]
PGSC0003DMG400018637	176.013	539.891	-1.617	5.2773e-08	3.863e-06	-	Erwinia induced protein 1 [Source:PGSC_GENE;Acc:PGSC0003DMG400018637]
PGSC0003DMG400018644	9.52718	51.3394	-2.4299	9.3955e-05	0.0020753	-	Protein kinase [Source:PGSC_GENE;Acc:PGSC0003DMG400018644]
PGSC0003DMG400018648	26.4393	70.9476	-1.4241	0.0039274	0.040273	-	Rop guanine nucleotide exchange factor [Source:PGSC_GENE;Acc:PGSC0003DMG400018648]
PGSC0003DMG400018650	89.6188	426.009	-2.249	2.1387e-07	1.2695e-05	-	Multicopper oxidase [Source:PGSC_GENE;Acc:PGSC0003DMG400018650]
PGSC0003DMG400018659	327.402	130.381	1.3283	7.742e-05	0.0017795	-	Dimethylaniline monooxygenase [Source:PGSC_GENE;Acc:PGSC0003DMG400018659]
PGSC0003DMG400018668	1807.61	3348.34	-0.88936	0.00088869	0.012759	-	Auxin:hydrogen symporter [Source:PGSC_GENE;Acc:PGSC0003DMG400018668]
PGSC0003DMG400018670	515.995	26.7699	4.2687	2.4354e-32	2.5731e-28	-	Amino acid transporter [Source:PGSC_GENE;Acc:PGSC0003DMG400018670]
PGSC0003DMG400018672	845.614	1531.39	-0.85677	0.001067	0.014808	-	Serine/threonine-protein kinase cx32 [Source:PGSC_GENE;Acc:PGSC0003DMG400018672]
PGSC0003DMG400018675	113.458	33.061	1.779	0.0049475	0.048177	-	AMP dependent ligase [Source:PGSC_GENE;Acc:PGSC0003DMG400018675]
PGSC0003DMG400018700	10.4788	99.2189	-3.2431	0.00053236	0.0085092	-	Anthranilate N-benzoyltransferase protein [Source:PGSC_GENE;Acc:PGSC0003DMG400018700]
PGSC0003DMG400018744	10224.5	38468	-1.9116	3.5923e-06	0.00013988	-	Cytochrome P450-dependent fatty acid hydroxylase [Source:PGSC_GENE;Acc:PGSC0003DMG400018744]
PGSC0003DMG400018756	110.359	383.405	-1.7967	1.8785e-05	0.00054775	-	Lustrin A [Source:PGSC_GENE;Acc:PGSC0003DMG400018756]
PGSC0003DMG400018803	98.9376	369.005	-1.899	0.0040778	0.041413	-	AP2/ERF domain-containing transcription factor [Source:PGSC_GENE;Acc:PGSC0003DMG400018803]
PGSC0003DMG400018819	464.712	107.252	2.1153	1.9237e-07	1.1592e-05	-	Thioredoxin [Source:PGSC_GENE;Acc:PGSC0003DMG400018819]
PGSC0003DMG400018833	44.2307	11.854	1.8997	0.0027645	0.031149	-	Conserved gene of unknown function [Source:PGSC_GENE;Acc:PGSC0003DMG400018833]
PGSC0003DMG400018840	115.316	329.547	-1.5149	2.2946e-06	9.6844e-05	-	Nodulation receptor kinase [Source:PGSC_GENE;Acc:PGSC0003DMG400018840]
PGSC0003DMG400018847	571.04	298.717	0.93481	0.0012648	0.016929	-	Zinc finger protein [Source:PGSC_GENE;Acc:PGSC0003DMG400018847]
PGSC0003DMG400018848	64.2023	21.1506	1.6019	0.004665	0.046063	-	Gene of unknown function [Source:PGSC_GENE;Acc:PGSC0003DMG400018848]
PGSC0003DMG400018877	96.6443	192.484	-0.99399	0.0047502	0.046759	-	Aspartic proteinase nepenthesin-1 [Source:PGSC_GENE;Acc:PGSC0003DMG400018877]
PGSC0003DMG400018886	584.681	1532.37	-1.39	0.00030399	0.005392	-	Zinc finger protein [Source:PGSC_GENE;Acc:PGSC0003DMG400018886]
PGSC0003DMG400018894	215.761	99.9336	1.1104	0.0014455	0.018862	-	Gene of unknown function [Source:PGSC_GENE;Acc:PGSC0003DMG400018894]
PGSC0003DMG400018916	22.2036	107.238	-2.2719	0.0027555	0.031081	-	Polyphenol oxidase [Source:PGSC_GENE;Acc:PGSC0003DMG400018916]
PGSC0003DMG400018939	155.895	358.048	-1.1996	0.00011567	0.0024297	-	Protein kinase [Source:PGSC_GENE;Acc:PGSC0003DMG400018939]
PGSC0003DMG400018942	3029.57	1519.04	0.99595	0.00010931	0.0023188	-	Autoinhibited calcium ATPase [Source:PGSC_GENE;Acc:PGSC0003DMG400018942]
PGSC0003DMG400018950	187.902	81.3872	1.2071	0.00072123	0.010839	-	Phytochrome-interacting factor [Source:PGSC_GENE;Acc:PGSC0003DMG400018950]
PGSC0003DMG400018994	103.543	40.0601	1.37	0.0017568	0.021983	-	Serine/threonine-protein kinase bri1 [Source:PGSC_GENE;Acc:PGSC0003DMG400018994]
PGSC0003DMG400019077	1842.39	637.914	1.5301	9.7935e-09	8.7195e-07	-	Primary amine oxidase [Source:PGSC_GENE;Acc:PGSC0003DMG400019077]
PGSC0003DMG400019091	15.1029	103.091	-2.771	0.00043796	0.0072626	-	Beta-mannosidase [Source:PGSC_GENE;Acc:PGSC0003DMG400019091]
PGSC0003DMG400019100	152.2	30.1054	2.3379	5.3148e-05	0.0012919	-	TRANSPARENT TESTA 12 protein [Source:PGSC_GENE;Acc:PGSC0003DMG400019100]
PGSC0003DMG400019106	43.7791	12.4769	1.811	0.0048341	0.04739	-	Type II DNA topoisomerase VI subunit B [Source:PGSC_GENE;Acc:PGSC0003DMG400019106]
PGSC0003DMG400019110	111.784	5.28437	4.4028	2.746e-08	2.1491e-06	-	Chalcone synthase 2 [Source:PGSC_GENE;Acc:PGSC0003DMG400019110]
PGSC0003DMG400019119	8.91282	64.4669	-2.8546	0.005116	0.049503	-	Oxidoreductase [Source:PGSC_GENE;Acc:PGSC0003DMG400019119]
PGSC0003DMG400019136	11.7652	63.8271	-2.4396	0.0024795	0.028579	-	18.1 kDa class I heat shock protein [Source:PGSC_GENE;Acc:PGSC0003DMG400019136]
PGSC0003DMG400019137	256.146	692.875	-1.4356	4.0938e-07	2.1881e-05	-	18.1 kDa class I heat shock protein [Source:PGSC_GENE;Acc:PGSC0003DMG400019137]
PGSC0003DMG400019184	91.8137	19.6538	2.2239	8.1251e-06	0.00027195	-	Gene of unknown function [Source:PGSC_GENE;Acc:PGSC0003DMG400019184]
PGSC0003DMG400019188	17.4658	0.732467	4.5756	0.00078973	0.011599	-	Chloroplast fructose-1,6-bisphosphatase I [Source:PGSC_GENE;Acc:PGSC0003DMG400019188]
PGSC0003DMG400019190	102.706	286.683	-1.4809	0.00065269	0.010043	-	Conserved gene of unknown function [Source:PGSC_GENE;Acc:PGSC0003DMG400019190]
PGSC0003DMG400019207	246.236	118.712	1.0526	0.0017835	0.022212	-	WD-40 repeat family protein [Source:PGSC_GENE;Acc:PGSC0003DMG400019207]
PGSC0003DMG400019211	756.245	404.448	0.9029	0.0011584	0.015819	-	DELLA protein GAI [Source:PGSC_GENE;Acc:PGSC0003DMG400019211]
PGSC0003DMG400019232	7670.35	19303.1	-1.3315	1.3379e-07	8.6364e-06	-	GRAS2 [Source:PGSC_GENE;Acc:PGSC0003DMG400019232]
PGSC0003DMG400019233	35.1339	112.108	-1.674	9.9694e-05	0.0021628	-	Organic cation transporter [Source:PGSC_GENE;Acc:PGSC0003DMG400019233]
PGSC0003DMG400019238	18.8712	71.1078	-1.9138	0.00023391	0.0043561	-	Conserved gene of unknown function [Source:PGSC_GENE;Acc:PGSC0003DMG400019238]
PGSC0003DMG400019245	60.8462	462.194	-2.9253	0.00084848	0.012286	-	Conserved gene of unknown function [Source:PGSC_GENE;Acc:PGSC0003DMG400019245]
PGSC0003DMG400019248	414.076	43.4844	3.2513	1.0475e-05	0.000334	-	Chlorophyll a-b binding protein 13, chloroplastic [Source:PGSC_GENE;Acc:PGSC0003DMG400019248]
PGSC0003DMG400019257	11072.8	4088.65	1.4373	1.8982e-08	1.5587e-06	-	Chloroplast thiazole biosynthetic protein [Source:PGSC_GENE;Acc:PGSC0003DMG400019257]
PGSC0003DMG400019265	114.557	228.302	-0.99488	0.0028417	0.031827	-	Small heat-shock protein [Source:PGSC_GENE;Acc:PGSC0003DMG400019265]
PGSC0003DMG400019267	536.703	934.648	-0.8003	0.002985	0.033035	-	Serine/threonine-specific protein kinase [Source:PGSC_GENE;Acc:PGSC0003DMG400019267]
PGSC0003DMG400019273	776.987	379.53	1.0337	0.00022383	0.0042054	-	Conserved gene of unknown function [Source:PGSC_GENE;Acc:PGSC0003DMG400019273]
PGSC0003DMG400019278	308.73	800.143	-1.3739	0.0013586	0.017946	-	ATP binding protein [Source:PGSC_GENE;Acc:PGSC0003DMG400019278]
PGSC0003DMG400019293	403.363	159.923	1.3347	1.5868e-05	0.00047582	-	NAC domain-containing protein [Source:PGSC_GENE;Acc:PGSC0003DMG400019293]
PGSC0003DMG400019294	161.281	69.2872	1.2189	0.0012517	0.016782	-	Jasmonic acid 2 [Source:PGSC_GENE;Acc:PGSC0003DMG400019294]
PGSC0003DMG400019315	583.831	143.228	2.0272	7.1155e-06	0.00024329	-	Sulfate/bicarbonate/oxalate exchanger and transporter sat-1 [Source:PGSC_GENE;Acc:PGSC0003DMG400019315]
PGSC0003DMG400019325	107.086	10.9569	3.2889	0.0034734	0.036845	-	Non-specific lipid-transfer protein [Source:PGSC_GENE;Acc:PGSC0003DMG400019325]
PGSC0003DMG400019351	3334.37	1960.23	0.76639	0.0028311	0.031775	-	ATP binding protein [Source:PGSC_GENE;Acc:PGSC0003DMG400019351]
PGSC0003DMG400019358	3511.38	1577.99	1.1539	6.9829e-06	0.00023902	-	Conserved gene of unknown function [Source:PGSC_GENE;Acc:PGSC0003DMG400019358]
PGSC0003DMG400019398	9796.93	21637	-1.1431	5.8652e-06	0.00020633	-	Ubiquitin carrier protein [Source:PGSC_GENE;Acc:PGSC0003DMG400019398]
PGSC0003DMG400019406	3.79572	57.7382	-3.9271	0.00041508	0.0069426	-	RING-H2 finger protein ATL67 [Source:PGSC_GENE;Acc:PGSC0003DMG400019406]
PGSC0003DMG400019408	3689.23	9988.59	-1.437	2.5698e-05	0.00070875	-	WRKY transcription factor [Source:PGSC_GENE;Acc:PGSC0003DMG400019408]
PGSC0003DMG400019413	396.719	1579.81	-1.9936	2.7751e-13	8.8849e-11	-	Conserved gene of unknown function [Source:PGSC_GENE;Acc:PGSC0003DMG400019413]
PGSC0003DMG400019432	604.196	2848.56	-2.2371	1.2913e-13	4.6512e-11	-	Calcium ion binding protein [Source:PGSC_GENE;Acc:PGSC0003DMG400019432]
PGSC0003DMG400019446	118.625	316.783	-1.4171	0.0017811	0.022191	-	Annexin 11 [Source:PGSC_GENE;Acc:PGSC0003DMG400019446]
PGSC0003DMG400019472	2317.65	5035.2	-1.1194	8.8283e-06	0.00029148	-	Copper chaperone [Source:PGSC_GENE;Acc:PGSC0003DMG400019472]
PGSC0003DMG400019498	177.326	73.1699	1.2771	0.00059029	0.009244	-	Gene of unknown function [Source:PGSC_GENE;Acc:PGSC0003DMG400019498]
PGSC0003DMG400019508	787.747	23.3755	5.0747	0.00013397	0.0027366	-	Chlorophyll a/b binding protein [Source:PGSC_GENE;Acc:PGSC0003DMG400019508]
PGSC0003DMG400019510	367.737	105.389	1.803	1.6145e-08	1.3574e-06	-	Geranylgeranyl diphosphate reductase, chloroplastic [Source:PGSC_GENE;Acc:PGSC0003DMG400019510]
PGSC0003DMG400019512	1269.15	4178.92	-1.7193	0.00017723	0.0034633	-	Membrane associated ring finger 1,8 [Source:PGSC_GENE;Acc:PGSC0003DMG400019512]
PGSC0003DMG400019518	116.885	338.581	-1.5344	1.3882e-06	6.3037e-05	-	Pseudo response regulator [Source:PGSC_GENE;Acc:PGSC0003DMG400019518]
PGSC0003DMG400019527	518.569	1626.02	-1.6487	6.2418e-07	3.1469e-05	-	Calcium ion binding protein [Source:PGSC_GENE;Acc:PGSC0003DMG400019527]
PGSC0003DMG400019528	569.348	181.265	1.6512	2.9685e-08	2.3061e-06	-	Dof zinc finger protein [Source:PGSC_GENE;Acc:PGSC0003DMG400019528]
PGSC0003DMG400019578	6018.52	10023.6	-0.73592	0.0036672	0.038273	-	Conserved gene of unknown function [Source:PGSC_GENE;Acc:PGSC0003DMG400019578]
PGSC0003DMG400019584	1829.53	182.596	3.3247	0.0037179	0.038672	-	Ribulose bisphosphate carboxylase small chain 1, chloroplastic [Source:PGSC_GENE;Acc:PGSC0003DMG400019584]
PGSC0003DMG400019604	285.813	99.1498	1.5274	3.9594e-06	0.00015102	-	Protein phosphatase 2c [Source:PGSC_GENE;Acc:PGSC0003DMG400019604]
PGSC0003DMG400019611	31.3855	116.093	-1.8871	0.0018769	0.023067	-	Pectin methylesterase 1 [Source:PGSC_GENE;Acc:PGSC0003DMG400019611]
PGSC0003DMG400019618	2198.03	12751.2	-2.5364	1.5566e-11	3.2674e-09	-	CCR4-associated factor [Source:PGSC_GENE;Acc:PGSC0003DMG400019618]
PGSC0003DMG400019623	0.298708	15.4118	-5.6892	0.00041026	0.0068839	-	U box [Source:PGSC_GENE;Acc:PGSC0003DMG400019623]
PGSC0003DMG400019624	1369.37	605.153	1.1781	9.2322e-06	0.00030198	-	Helix-loop-helix DNA-binding [Source:PGSC_GENE;Acc:PGSC0003DMG400019624]
PGSC0003DMG400019635	3379.02	744.422	2.1824	2.6789e-16	1.9298e-13	-	BEL5 protein [Source:PGSC_GENE;Acc:PGSC0003DMG400019635]
PGSC0003DMG400019641	2491.15	786.36	1.6636	5.0259e-05	0.0012349	-	Inositol or phosphatidylinositol kinase [Source:PGSC_GENE;Acc:PGSC0003DMG400019641]
PGSC0003DMG400019643	29.8803	100.743	-1.7534	0.00010637	0.0022735	-	Enoyl-CoA hydratase/isomerase family protein [Source:PGSC_GENE;Acc:PGSC0003DMG400019643]
PGSC0003DMG400019644	75.9015	25.9593	1.5479	0.0019906	0.024157	-	Glycosyltransferase [Source:PGSC_GENE;Acc:PGSC0003DMG400019644]
PGSC0003DMG400019693	6.2052	748.385	-6.9142	0.0001787	0.0034877	-	AP2/ERF domain-containing transcription factor [Source:PGSC_GENE;Acc:PGSC0003DMG400019693]
PGSC0003DMG400019698	1844.92	1084.64	0.76634	0.0029156	0.032437	-	BRI1 protein [Source:PGSC_GENE;Acc:PGSC0003DMG400019698]
PGSC0003DMG400019718	4260.91	13200.3	-1.6313	1.5082e-10	2.4023e-08	-	Amine oxidase [Source:PGSC_GENE;Acc:PGSC0003DMG400019718]
PGSC0003DMG400019728	979.95	2110.89	-1.1071	0.0047867	0.047015	-	Microsomal glutathione s-transferase [Source:PGSC_GENE;Acc:PGSC0003DMG400019728]
PGSC0003DMG400019746	51.4527	184.798	-1.8446	0.0008484	0.012286	-	ATP binding protein [Source:PGSC_GENE;Acc:PGSC0003DMG400019746]
PGSC0003DMG400019774	63.0313	20.7813	1.6008	0.0027588	0.031108	-	Cytochrome P450 hydroxylase [Source:PGSC_GENE;Acc:PGSC0003DMG400019774]
PGSC0003DMG400019824	4483.87	27510.1	-2.6171	5.4264e-07	2.7876e-05	-	JA-induced WRKY protein [Source:PGSC_GENE;Acc:PGSC0003DMG400019824]
PGSC0003DMG400019827	254.007	483.222	-0.92782	0.0013924	0.018301	-	Nucleic acid binding protein [Source:PGSC_GENE;Acc:PGSC0003DMG400019827]
PGSC0003DMG400019838	15.0674	0	Inf	0.00022683	0.0042491	-	Gene of unknown function [Source:PGSC_GENE;Acc:PGSC0003DMG400019838]
PGSC0003DMG400019852	36.8661	106.557	-1.5313	0.00041433	0.0069338	-	Translocon-associated protein, beta subunit [Source:PGSC_GENE;Acc:PGSC0003DMG400019852]
PGSC0003DMG400019872	334.968	1318.95	-1.9773	2.6354e-08	2.0727e-06	-	Adenylyl-sulfate reductase [Source:PGSC_GENE;Acc:PGSC0003DMG400019872]
PGSC0003DMG400019873	425.232	1028.95	-1.2748	2.8284e-06	0.0001145	-	Phytoalexin-deficient 4-2 protein [Source:PGSC_GENE;Acc:PGSC0003DMG400019873]
PGSC0003DMG400019882	717.183	235.741	1.6051	2.2938e-08	1.8406e-06	-	UDP-glucose:glucosyltransferase [Source:PGSC_GENE;Acc:PGSC0003DMG400019882]
PGSC0003DMG400019914	58.8838	138.4	-1.2329	0.0015314	0.019716	-	Glutathione S-transferase [Source:PGSC_GENE;Acc:PGSC0003DMG400019914]
PGSC0003DMG400019944	112.518	44.1075	1.3511	0.0031821	0.034612	-	Conserved gene of unknown function [Source:PGSC_GENE;Acc:PGSC0003DMG400019944]
PGSC0003DMG400019963	6663.22	2996.63	1.1529	3.0098e-05	0.00080845	-	ATP binding protein [Source:PGSC_GENE;Acc:PGSC0003DMG400019963]
PGSC0003DMG400020017	196.032	805.033	-2.038	0.00019654	0.0037719	-	Lichenase [Source:PGSC_GENE;Acc:PGSC0003DMG400020017]
PGSC0003DMG400020099	3485.48	9570.59	-1.4572	9.4871e-09	8.4705e-07	-	RPM1 interacting protein 4 transcript 2 [Source:PGSC_GENE;Acc:PGSC0003DMG400020099]
PGSC0003DMG400020107	4127.34	2461.61	0.74561	0.0029585	0.032788	-	Peptidylprolyl isomerase [Source:PGSC_GENE;Acc:PGSC0003DMG400020107]
PGSC0003DMG400020119	115.813	222.623	-0.9428	0.0046558	0.046021	-	Gene of unknown function [Source:PGSC_GENE;Acc:PGSC0003DMG400020119]
PGSC0003DMG400020122	1304.93	421.885	1.629	2.8736e-05	0.00077677	-	Circadian clock coupling factor ZGT [Source:PGSC_GENE;Acc:PGSC0003DMG400020122]
PGSC0003DMG400020125	305.428	145.075	1.074	0.00066339	0.010177	-	Nucleolar GTP-binding protein [Source:PGSC_GENE;Acc:PGSC0003DMG400020125]
PGSC0003DMG400020139	1891.77	5166.04	-1.4493	1.4355e-08	1.2231e-06	-	Auxin-induced protein 22B [Source:PGSC_GENE;Acc:PGSC0003DMG400020139]
PGSC0003DMG400020170	260.817	105.075	1.3116	9.1809e-05	0.0020364	-	Cytochrome P450 [Source:PGSC_GENE;Acc:PGSC0003DMG400020170]
PGSC0003DMG400020174	51.3343	180.131	-1.8111	0.0045899	0.045605	-	Transcription factor [Source:PGSC_GENE;Acc:PGSC0003DMG400020174]
PGSC0003DMG400020210	317.782	599.989	-0.9169	0.0012847	0.017121	-	Zinc finger protein [Source:PGSC_GENE;Acc:PGSC0003DMG400020210]
PGSC0003DMG400020213	154.748	353.678	-1.1925	0.00014167	0.0028673	-	Cytochrome P450 [Source:PGSC_GENE;Acc:PGSC0003DMG400020213]
PGSC0003DMG400020217	48.6209	361.912	-2.896	5.0753e-08	3.7411e-06	-	Adenylate kinase family [Source:PGSC_GENE;Acc:PGSC0003DMG400020217]
PGSC0003DMG400020220	341.721	173.786	0.97551	0.0016595	0.021036	-	Conserved gene of unknown function [Source:PGSC_GENE;Acc:PGSC0003DMG400020220]
PGSC0003DMG400020228	1126.16	650.458	0.79189	0.0032859	0.035377	-	Protein phosphatase 2a, regulatory subunit [Source:PGSC_GENE;Acc:PGSC0003DMG400020228]
PGSC0003DMG400020248	774.08	398.959	0.95624	0.00048581	0.0078764	-	Yellow stripe 1.1 [Source:PGSC_GENE;Acc:PGSC0003DMG400020248]
PGSC0003DMG400020252	10641.5	22903.2	-1.1058	1.0086e-05	0.00032488	-	Peroxidase 55 [Source:PGSC_GENE;Acc:PGSC0003DMG400020252]
PGSC0003DMG400020260	1486.26	2881.59	-0.95518	0.00020411	0.0038948	-	Conserved gene of unknown function [Source:PGSC_GENE;Acc:PGSC0003DMG400020260]
PGSC0003DMG400020264	29.9107	130.067	-2.1205	8.577e-07	4.1696e-05	-	Conserved gene of unknown function [Source:PGSC_GENE;Acc:PGSC0003DMG400020264]
PGSC0003DMG400020269	4048.92	8220.24	-1.0216	4.3778e-05	0.0011048	-	Glucose-6-phosphate 1-dehydrogenase, cytoplasmic isoform [Source:PGSC_GENE;Acc:PGSC0003DMG400020269]
PGSC0003DMG400020271	1317.22	573.575	1.1994	1.1077e-05	0.00034902	-	Ubiquitin-protein ligase [Source:PGSC_GENE;Acc:PGSC0003DMG400020271]
PGSC0003DMG400020321	136.439	346.03	-1.3426	0.0003856	0.0065323	-	Sialin [Source:PGSC_GENE;Acc:PGSC0003DMG400020321]
PGSC0003DMG400020333	879.449	1767.49	-1.007	0.0020142	0.024391	-	Conserved gene of unknown function [Source:PGSC_GENE;Acc:PGSC0003DMG400020333]
PGSC0003DMG400020334	204.055	1017.94	-2.3186	5.7306e-16	3.7069e-13	-	Prephenate dehydrogenase [Source:PGSC_GENE;Acc:PGSC0003DMG400020334]
PGSC0003DMG400020335	798.252	2822.74	-1.8222	1.2916e-06	5.9247e-05	-	Axi 1 protein from Nicotiana tabacum [Source:PGSC_GENE;Acc:PGSC0003DMG400020335]
PGSC0003DMG400020354	227.234	64.2571	1.8223	4.5753e-06	0.00017044	-	Ubiquitin-protein ligase [Source:PGSC_GENE;Acc:PGSC0003DMG400020354]
PGSC0003DMG400020356	617.424	1190.47	-0.9472	0.00034264	0.0059088	-	Mitochondrial uncoupling protein [Source:PGSC_GENE;Acc:PGSC0003DMG400020356]
PGSC0003DMG400020364	99.6588	209.404	-1.0712	0.001787	0.02222	-	Receptor protein kinase [Source:PGSC_GENE;Acc:PGSC0003DMG400020364]
PGSC0003DMG400020365	2333.79	5280.58	-1.178	7.4746e-06	0.0002543	-	Conserved gene of unknown function [Source:PGSC_GENE;Acc:PGSC0003DMG400020365]
PGSC0003DMG400020388	29.9865	85.7846	-1.5164	0.0010858	0.014996	-	Cationic peroxidase 1 [Source:PGSC_GENE;Acc:PGSC0003DMG400020388]
PGSC0003DMG400020391	80.0589	389.378	-2.282	0.0019057	0.023379	-	Multidrug resistance pump [Source:PGSC_GENE;Acc:PGSC0003DMG400020391]
PGSC0003DMG400020412	674.578	2391.89	-1.8261	1.1978e-07	7.9263e-06	-	Conserved gene of unknown function [Source:PGSC_GENE;Acc:PGSC0003DMG400020412]
PGSC0003DMG400020416	702.32	1482	-1.0773	4.2831e-05	0.0010843	-	Aspartate aminotransferase [Source:PGSC_GENE;Acc:PGSC0003DMG400020416]
PGSC0003DMG400020422	1751.26	3488.21	-0.99409	0.0023616	0.027479	-	Phosphoenolpyruvate carboxylase [Source:PGSC_GENE;Acc:PGSC0003DMG400020422]
PGSC0003DMG400020424	462.762	236.631	0.96763	0.0011093	0.015227	-	Class S F-box protein [Source:PGSC_GENE;Acc:PGSC0003DMG400020424]
PGSC0003DMG400020426	97.2041	383.975	-1.9819	0.0016655	0.02109	-	2-deoxyglucose-6-phosphate phosphatase [Source:PGSC_GENE;Acc:PGSC0003DMG400020426]
PGSC0003DMG400020431	344.531	791.635	-1.2002	1.7504e-05	0.00051754	-	Conserved gene of unknown function [Source:PGSC_GENE;Acc:PGSC0003DMG400020431]
PGSC0003DMG400020432	380.072	740.923	-0.96305	0.0014547	0.018944	-	WRKY transcription factor 5 [Source:PGSC_GENE;Acc:PGSC0003DMG400020432]
PGSC0003DMG400020433	90.8947	17.4276	2.3828	1.9595e-06	8.4387e-05	-	DNAJ heat shock N-terminal domain-containing protein [Source:PGSC_GENE;Acc:PGSC0003DMG400020433]
PGSC0003DMG400020451	108.082	37.4082	1.5307	0.000477	0.0077693	-	Gene of unknown function [Source:PGSC_GENE;Acc:PGSC0003DMG400020451]
PGSC0003DMG400020460	883.931	1726.54	-0.96588	0.00025348	0.0046388	-	Conserved gene of unknown function [Source:PGSC_GENE;Acc:PGSC0003DMG400020460]
PGSC0003DMG400020487	318.999	616.494	-0.95054	0.0030092	0.033285	-	Phospholipase A1 [Source:PGSC_GENE;Acc:PGSC0003DMG400020487]
PGSC0003DMG400020491	525.105	1077.14	-1.0365	0.00011895	0.0024837	-	GATA transcription factor [Source:PGSC_GENE;Acc:PGSC0003DMG400020491]
PGSC0003DMG400020493	583.679	2078.49	-1.8323	9.8041e-05	0.0021416	-	Calcineurin B 1 [Source:PGSC_GENE;Acc:PGSC0003DMG400020493]
PGSC0003DMG400020498	1914.37	777.08	1.3007	0.00049956	0.0080703	-	Inositol-1,4,5-triphosphate-5-phosphatase [Source:PGSC_GENE;Acc:PGSC0003DMG400020498]
PGSC0003DMG400020505	114.468	1.80924	5.9834	5.1298e-07	2.6699e-05	-	Photosystem I reaction center subunit X psaK [Source:PGSC_GENE;Acc:PGSC0003DMG400020505]
PGSC0003DMG400020514	6402.51	2070.25	1.6288	2.4112e-08	1.9202e-06	-	Peptide transporter [Source:PGSC_GENE;Acc:PGSC0003DMG400020514]
PGSC0003DMG400020559	1389.37	820.662	0.75957	0.0039858	0.040714	-	Gamma interferon inducible lysosomal thiol reductase family protein [Source:PGSC_GENE;Acc:PGSC0003DMG400020559]
PGSC0003DMG400020564	385.338	2885.07	-2.9044	5.3889e-12	1.2652e-09	-	Avr9/Cf-9 rapidly elicited protein 216 [Source:PGSC_GENE;Acc:PGSC0003DMG400020564]
PGSC0003DMG400020589	1294.86	3476.87	-1.425	2.265e-07	1.3295e-05	-	NAD dependent epimerase [Source:PGSC_GENE;Acc:PGSC0003DMG400020589]
PGSC0003DMG400020594	872.453	313.107	1.4784	1.2855e-07	8.3766e-06	-	Rhg4-like receptor kinase II [Source:PGSC_GENE;Acc:PGSC0003DMG400020594]
PGSC0003DMG400020608	1089.75	5352.15	-2.2961	4.5505e-14	2.0032e-11	-	DNA-binding protein 3 [Source:PGSC_GENE;Acc:PGSC0003DMG400020608]
PGSC0003DMG400020614	49.2539	294.549	-2.5802	3.0944e-13	9.8082e-11	-	Tetratricopeptide repeat protein [Source:PGSC_GENE;Acc:PGSC0003DMG400020614]
PGSC0003DMG400020618	549.416	974.414	-0.82664	0.002019	0.024434	-	Tropinone reductase homolog [Source:PGSC_GENE;Acc:PGSC0003DMG400020618]
PGSC0003DMG400020619	353.803	129.496	1.45	0.0013927	0.018301	-	Trehalose-6-phosphate synthase [Source:PGSC_GENE;Acc:PGSC0003DMG400020619]
PGSC0003DMG400020622	107.429	232.532	-1.1141	0.00076792	0.011369	-	Elicitor-inducible protein EIG-J7 [Source:PGSC_GENE;Acc:PGSC0003DMG400020622]
PGSC0003DMG400020623	1654.86	3331.96	-1.0097	7.533e-05	0.0017377	-	Elicitor-inducible protein EIG-J7 [Source:PGSC_GENE;Acc:PGSC0003DMG400020623]
PGSC0003DMG400020625	7696.54	3135.04	1.2957	3.7326e-07	2.0304e-05	-	AP2/ERF domain-containing transcription factor [Source:PGSC_GENE;Acc:PGSC0003DMG400020625]
PGSC0003DMG400020630	1808.16	3896.25	-1.1076	1.5496e-05	0.00046689	-	Allergen BRSn20 [Source:PGSC_GENE;Acc:PGSC0003DMG400020630]
PGSC0003DMG400020640	17.824	58.8882	-1.7242	0.0019641	0.023898	-	UDP-glucosyltransferase family 1 protein [Source:PGSC_GENE;Acc:PGSC0003DMG400020640]
PGSC0003DMG400020641	109.153	47.5437	1.199	0.0046472	0.045982	-	Ubiquitin-protein ligase [Source:PGSC_GENE;Acc:PGSC0003DMG400020641]
PGSC0003DMG400020718	74.5024	12.9433	2.5251	3.4464e-06	0.0001347	-	Heat-shock protein [Source:PGSC_GENE;Acc:PGSC0003DMG400020718]
PGSC0003DMG400020720	850.062	1471.97	-0.79211	0.0025241	0.028987	-	SAM (And some other nucleotide) binding motif [Source:PGSC_GENE;Acc:PGSC0003DMG400020720]
PGSC0003DMG400020724	413.322	936.032	-1.1793	1.4259e-05	0.00043291	-	Conserved gene of unknown function [Source:PGSC_GENE;Acc:PGSC0003DMG400020724]
PGSC0003DMG400020749	109.734	43.7105	1.328	0.0017449	0.021878	-	NBS-LRR resistance protein [Source:PGSC_GENE;Acc:PGSC0003DMG400020749]
PGSC0003DMG400020757	14961.8	38393.6	-1.3596	1.2192e-05	0.00037923	-	Membrane protein [Source:PGSC_GENE;Acc:PGSC0003DMG400020757]
PGSC0003DMG400020774	14.2663	69.6685	-2.2879	2.4499e-05	0.00068307	-	Protein MLO [Source:PGSC_GENE;Acc:PGSC0003DMG400020774]
PGSC0003DMG400020795	80.2515	196.693	-1.2933	0.00046729	0.0076464	-	Cationic peroxidase 1 [Source:PGSC_GENE;Acc:PGSC0003DMG400020795]
PGSC0003DMG400020807	747.786	423.818	0.81918	0.0029505	0.032743	-	Transcription factor [Source:PGSC_GENE;Acc:PGSC0003DMG400020807]
PGSC0003DMG400020818	253.5	132.073	0.94065	0.0039752	0.040631	-	Conserved gene of unknown function [Source:PGSC_GENE;Acc:PGSC0003DMG400020818]
PGSC0003DMG400020842	637.345	1240	-0.9602	0.0032706	0.03532	-	Conserved gene of unknown function [Source:PGSC_GENE;Acc:PGSC0003DMG400020842]
PGSC0003DMG400020848	10.9811	53.98	-2.2974	0.00084154	0.012219	-	Serine-threonine protein kinase, plant-type [Source:PGSC_GENE;Acc:PGSC0003DMG400020848]
PGSC0003DMG400020884	3574.86	6164.98	-0.78621	0.0017686	0.022087	-	SGT1 [Source:PGSC_GENE;Acc:PGSC0003DMG400020884]
PGSC0003DMG400020895	9.70107	54.3362	-2.4857	0.0013803	0.018184	-	UDP-glucose:glucosyltransferase [Source:PGSC_GENE;Acc:PGSC0003DMG400020895]
PGSC0003DMG400020906	1902.49	649.404	1.5507	2.1774e-07	1.2876e-05	-	Plasma membrane intrinsic protein [Source:PGSC_GENE;Acc:PGSC0003DMG400020906]
PGSC0003DMG400020909	659.332	1695.61	-1.3627	5.6635e-05	0.001363	-	ATP binding protein [Source:PGSC_GENE;Acc:PGSC0003DMG400020909]
[truncated: 1,283 more rows]

## Sheet: N0_65_SvsN1_65_S
Gene_id	readcount_N0_65_S	readcount_N1_65_S	log2FoldChange	pval	padj	Gene name	Gene description
Novel05373	1194.7	300.34	1.992	1.2135e-06	0.0015999	-	-
Novel05512	143.053	675.279	-2.2389	7.276e-06	0.0056122	-	-
Novel05928	41.6493	150.612	-1.8545	0.00014562	0.047419	-	-
Novel06066	36.9721	310.277	-3.069	9.6245e-05	0.0376	-	-
PGSC0003DMG400000139	40.2837	156.644	-1.9592	0.00011547	0.041018	-	Gibberellin receptor GID1 [Source:PGSC_GENE;Acc:PGSC0003DMG400000139]
PGSC0003DMG400000715	10.6491	61.3615	-2.5266	0.00010909	0.040141	-	Conserved gene of unknown function [Source:PGSC_GENE;Acc:PGSC0003DMG400000715]
PGSC0003DMG400001089	14.1005	75.5125	-2.421	6.1637e-05	0.029552	-	Conserved gene of unknown function [Source:PGSC_GENE;Acc:PGSC0003DMG400001089]
PGSC0003DMG400001478	1.80864	25.3605	-3.8096	0.00014835	0.047419	-	Conserved gene of unknown function [Source:PGSC_GENE;Acc:PGSC0003DMG400001478]
PGSC0003DMG400002009	7.19769	53.3014	-2.8886	5.9833e-05	0.029129	-	Hsp20/alpha crystallin family protein [Source:PGSC_GENE;Acc:PGSC0003DMG400002009]
PGSC0003DMG400003593	230.484	801.088	-1.7973	7.6622e-05	0.033452	-	Conserved gene of unknown function [Source:PGSC_GENE;Acc:PGSC0003DMG400003593]
PGSC0003DMG400003682	47.7079	4.43228	3.4281	6.3039e-05	0.029773	-	DNA binding protein [Source:PGSC_GENE;Acc:PGSC0003DMG400003682]
PGSC0003DMG400003771	76.3818	254.749	-1.7378	0.00015748	0.048382	-	Auxin response factor 5 [Source:PGSC_GENE;Acc:PGSC0003DMG400003771]
PGSC0003DMG400004404	25.9474	120.712	-2.2179	0.00014056	0.04682	-	Expansin9 [Source:PGSC_GENE;Acc:PGSC0003DMG400004404]
PGSC0003DMG400004696	529.038	1600.08	-1.5967	8.5991e-05	0.034657	-	ATP:citrate lyase [Source:PGSC_GENE;Acc:PGSC0003DMG400004696]
PGSC0003DMG400005157	3082.12	863.906	1.835	3.7137e-06	0.0034622	-	Gene of unknown function [Source:PGSC_GENE;Acc:PGSC0003DMG400005157]
PGSC0003DMG400005573	277.587	58.0747	2.257	2.2496e-06	0.0023729	-	Heat shock protein 83 [Source:PGSC_GENE;Acc:PGSC0003DMG400005573]
PGSC0003DMG400005988	133.907	8.30851	4.0105	9.1207e-12	1.4431e-07	-	Metal ion binding protein [Source:PGSC_GENE;Acc:PGSC0003DMG400005988]
PGSC0003DMG400006337	0.623931	20.1198	-5.0111	0.00012446	0.042348	-	N-acetyltransferase [Source:PGSC_GENE;Acc:PGSC0003DMG400006337]
PGSC0003DMG400006461	284.171	1116.87	-1.9746	8.1149e-05	0.034238	-	GDSL-like Lipase/Acylhydrolase family protein [Source:PGSC_GENE;Acc:PGSC0003DMG400006461]
PGSC0003DMG400006462	144.16	494.893	-1.7794	8.865e-05	0.035066	-	GDSL-like Lipase/Acylhydrolase family protein [Source:PGSC_GENE;Acc:PGSC0003DMG400006462]
PGSC0003DMG400006781	51.2708	243.573	-2.2481	3.9768e-06	0.0034956	-	Subtilase [Source:PGSC_GENE;Acc:PGSC0003DMG400006781]
PGSC0003DMG400006841	8.16381	98.8629	-3.5981	7.1731e-08	0.00018915	-	SBT4B protein [Source:PGSC_GENE;Acc:PGSC0003DMG400006841]
PGSC0003DMG400007172	0.617213	22.5698	-5.1925	4.5151e-05	0.023044	-	B-type cyclin [Source:PGSC_GENE;Acc:PGSC0003DMG400007172]
PGSC0003DMG400007375	224.3	752.404	-1.7461	6.5587e-05	0.030521	-	Chlorophyll a/b-binding protein PS II-Type I [Source:PGSC_GENE;Acc:PGSC0003DMG400007375]
PGSC0003DMG400007512	1.93794	28.8701	-3.897	6.929e-05	0.031777	-	Nitrate excretion transporter 2 [Source:PGSC_GENE;Acc:PGSC0003DMG400007512]
PGSC0003DMG400008297	809.052	2561.47	-1.6627	7.7172e-05	0.033452	-	Chlorophyll a-b binding protein 1B, chloroplastic [Source:PGSC_GENE;Acc:PGSC0003DMG400008297]
PGSC0003DMG400008298	42.6175	290.932	-2.7712	8.8104e-09	3.4849e-05	-	Chlorophyll a/b binding protein [Source:PGSC_GENE;Acc:PGSC0003DMG400008298]
PGSC0003DMG400008300	7.95792	65.8201	-3.0481	4.3493e-06	0.0037142	-	Chlorophyll a/b binding protein [Source:PGSC_GENE;Acc:PGSC0003DMG400008300]
PGSC0003DMG400008301	123.71	627.476	-2.3426	1.2477e-07	0.00024677	-	Chlorophyll a/b binding protein [Source:PGSC_GENE;Acc:PGSC0003DMG400008301]
PGSC0003DMG400008804	268.61	1294.78	-2.2691	1.0226e-07	0.00021572	-	Chlorophyll a/b binding protein [Source:PGSC_GENE;Acc:PGSC0003DMG400008804]
PGSC0003DMG400008932	283.018	1575.26	-2.4766	8.8195e-08	0.00021468	-	Magnesium dependent soluble inorganic pyrophosphatase [Source:PGSC_GENE;Acc:PGSC0003DMG400008932]
PGSC0003DMG400009509	4640.48	1427.72	1.7006	2.0066e-05	0.012943	-	Heat shock protein 83 [Source:PGSC_GENE;Acc:PGSC0003DMG400009509]
PGSC0003DMG400009836	0.617213	24.3189	-5.3002	1.7966e-05	0.012096	-	Cytochrome P450 [Source:PGSC_GENE;Acc:PGSC0003DMG400009836]
PGSC0003DMG400010009	2.86376	31.5886	-3.4634	0.00014716	0.047419	-	Bubr1 [Source:PGSC_GENE;Acc:PGSC0003DMG400010009]
PGSC0003DMG400010207	7083.5	1164.84	2.6043	3.243e-08	0.00010262	-	Senescence-specific cysteine protease [Source:PGSC_GENE;Acc:PGSC0003DMG400010207]
PGSC0003DMG400010316	162.299	30.4298	2.4151	1.8118e-06	0.0020476	-	G1-like6 protein [Source:PGSC_GENE;Acc:PGSC0003DMG400010316]
PGSC0003DMG400010470	290.55	2152.96	-2.8895	2.9382e-10	2.7043e-06	-	Subtilase [Source:PGSC_GENE;Acc:PGSC0003DMG400010470]
PGSC0003DMG400010826	21.4808	110.297	-2.3603	1.1598e-05	0.0083411	-	Conserved gene of unknown function [Source:PGSC_GENE;Acc:PGSC0003DMG400010826]
PGSC0003DMG400011739	360.481	99.6227	1.8554	9.7991e-05	0.037815	-	Gene of unknown function [Source:PGSC_GENE;Acc:PGSC0003DMG400011739]
PGSC0003DMG400011783	2.35299	36.8422	-3.9688	2.279e-05	0.013869	-	Cembratrienol synthase 2a [Source:PGSC_GENE;Acc:PGSC0003DMG400011783]
PGSC0003DMG400012237	66.5753	251.328	-1.9165	9.6174e-06	0.0070775	-	MYC2 [Source:PGSC_GENE;Acc:PGSC0003DMG400012237]
PGSC0003DMG400012824	14.5394	144.084	-3.3089	3.3323e-09	2.109e-05	-	Conserved gene of unknown function [Source:PGSC_GENE;Acc:PGSC0003DMG400012824]
PGSC0003DMG400013001	2.16025	45.2957	-4.3901	6.668e-06	0.0052751	-	Conserved gene of unknown function [Source:PGSC_GENE;Acc:PGSC0003DMG400013001]
PGSC0003DMG400013285	200.763	607.979	-1.5985	0.00011708	0.041018	-	Inositol monophosphatase 3 [Source:PGSC_GENE;Acc:PGSC0003DMG400013285]
PGSC0003DMG400013412	277.779	836.686	-1.5907	0.00013669	0.046016	-	Chlorophyll a-b binding protein 3C [Source:PGSC_GENE;Acc:PGSC0003DMG400013412]
PGSC0003DMG400013417	36.6903	168.007	-2.1951	1.6194e-05	0.01114	-	Chlorophyll a-b binding protein 3C, chloroplastic [Source:PGSC_GENE;Acc:PGSC0003DMG400013417]
PGSC0003DMG400014487	35314.8	12261.8	1.5261	0.0001191	0.041018	-	Zinc finger family protein [Source:PGSC_GENE;Acc:PGSC0003DMG400014487]
PGSC0003DMG400014580	784.199	252.057	1.6375	8.6521e-05	0.034657	-	Conserved gene of unknown function [Source:PGSC_GENE;Acc:PGSC0003DMG400014580]
PGSC0003DMG400015194	313.934	971.066	-1.6291	7.4787e-05	0.033452	-	Malate synthase [Source:PGSC_GENE;Acc:PGSC0003DMG400015194]
PGSC0003DMG400015229	218.489	663.157	-1.6018	0.00011427	0.041018	-	BTB/POZ domain-containing protein [Source:PGSC_GENE;Acc:PGSC0003DMG400015229]
PGSC0003DMG400015318	1329.95	144.707	3.2002	4.0696e-05	0.021827	-	Metallothionein [Source:PGSC_GENE;Acc:PGSC0003DMG400015318]
PGSC0003DMG400015356	60.2955	336.215	-2.4793	2.1135e-06	0.0023062	-	NADPH:protochlorophyllide oxidoreductase [Source:PGSC_GENE;Acc:PGSC0003DMG400015356]
PGSC0003DMG400015667	158.118	678.625	-2.1016	3.7375e-05	0.020749	-	Pto-responsive gene 1 protein [Source:PGSC_GENE;Acc:PGSC0003DMG400015667]
PGSC0003DMG400016122	51.9518	228.201	-2.1351	1.4642e-05	0.010296	-	Anthocyanidine rhamnosyl-transferase [Source:PGSC_GENE;Acc:PGSC0003DMG400016122]
PGSC0003DMG400016155	255.438	1196.49	-2.2278	7.0848e-08	0.00018915	-	7-transmembrane G-protein-coupled receptor [Source:PGSC_GENE;Acc:PGSC0003DMG400016155]
PGSC0003DMG400016284	1280.22	5099.82	-1.9941	5.8613e-07	0.00092738	-	Ethylene receptor [Source:PGSC_GENE;Acc:PGSC0003DMG400016284]
PGSC0003DMG400017191	80.1197	363.538	-2.1819	7.3345e-07	0.0011052	-	Glucosyl/glucuronosyl transferases [Source:PGSC_GENE;Acc:PGSC0003DMG400017191]
PGSC0003DMG400017539	2.55515	29.9931	-3.5532	0.00015604	0.048382	-	Senescence-associated protein 5 [Source:PGSC_GENE;Acc:PGSC0003DMG400017539]
PGSC0003DMG400018371	1.85164	28.9157	-3.965	8.0172e-05	0.034238	-	Axoneme-associated protein mst101 [Source:PGSC_GENE;Acc:PGSC0003DMG400018371]
PGSC0003DMG400018914	1.62933	59.4996	-5.1905	2.4052e-06	0.0024552	-	Polyphenol oxidase [Source:PGSC_GENE;Acc:PGSC0003DMG400018914]
PGSC0003DMG400019123	3.35839	56.6449	-4.0761	9.6157e-08	0.00021572	-	Pectinesterase inhibitor [Source:PGSC_GENE;Acc:PGSC0003DMG400019123]
PGSC0003DMG400019233	1.63605	26.5914	-4.0227	9.9866e-05	0.038074	-	Organic cation transporter [Source:PGSC_GENE;Acc:PGSC0003DMG400019233]
PGSC0003DMG400019446	472.188	1561.57	-1.7256	1.847e-05	0.012176	-	Annexin 11 [Source:PGSC_GENE;Acc:PGSC0003DMG400019446]
PGSC0003DMG400019506	24.8916	176.387	-2.825	4.3812e-05	0.022728	-	Thioredoxin II [Source:PGSC_GENE;Acc:PGSC0003DMG400019506]
PGSC0003DMG400020355	4.0186	41.0567	-3.3528	4.3298e-05	0.022728	-	Conserved gene of unknown function [Source:PGSC_GENE;Acc:PGSC0003DMG400020355]
PGSC0003DMG400020638	2.16696	107.8	-5.6365	1.5603e-14	4.9374e-10	-	Conserved gene of unknown function [Source:PGSC_GENE;Acc:PGSC0003DMG400020638]
PGSC0003DMG400021264	659.679	2026.42	-1.6191	5.4068e-05	0.026733	-	Phosphoenolpyruvate carboxylase [Source:PGSC_GENE;Acc:PGSC0003DMG400021264]
PGSC0003DMG400021886	106.935	357.28	-1.7403	0.00011925	0.041018	-	Conserved gene of unknown function [Source:PGSC_GENE;Acc:PGSC0003DMG400021886]
PGSC0003DMG400022749	53.973	208.368	-1.9488	2.7544e-05	0.016141	-	HMG-CoA synthase [Source:PGSC_GENE;Acc:PGSC0003DMG400022749]
PGSC0003DMG400023205	6.96194	130.068	-4.2236	2.6398e-06	0.0026104	-	Amino acid transporter [Source:PGSC_GENE;Acc:PGSC0003DMG400023205]
PGSC0003DMG400024323	104.842	394.112	-1.9104	2.0452e-05	0.012943	-	Conserved gene of unknown function [Source:PGSC_GENE;Acc:PGSC0003DMG400024323]
PGSC0003DMG400026049	10.6886	60.8437	-2.509	7.5716e-05	0.033452	-	ERF1 [Source:PGSC_GENE;Acc:PGSC0003DMG400026049]
PGSC0003DMG400026099	0.703509	27.9106	-5.3101	3.8294e-06	0.0034622	-	Conserved gene of unknown function [Source:PGSC_GENE;Acc:PGSC0003DMG400026099]
PGSC0003DMG400026854	46.7786	383.101	-3.0338	3.4184e-10	2.7043e-06	-	Endochitinase 2 [Source:PGSC_GENE;Acc:PGSC0003DMG400026854]
PGSC0003DMG400026934	4.73555	54.4141	-3.5224	2.2244e-05	0.013802	-	Conserved gene of unknown function [Source:PGSC_GENE;Acc:PGSC0003DMG400026934]
PGSC0003DMG400027457	5.82724	49.6677	-3.0914	2.619e-05	0.015637	-	GDU1 [Source:PGSC_GENE;Acc:PGSC0003DMG400027457]
PGSC0003DMG400027690	18.7874	130.416	-2.7953	3.0994e-07	0.0005162	-	B1-type cyclin dependent kinase [Source:PGSC_GENE;Acc:PGSC0003DMG400027690]
PGSC0003DMG400027781	399.653	115.567	1.79	0.00015352	0.0481	-	Conserved gene of unknown function [Source:PGSC_GENE;Acc:PGSC0003DMG400027781]
PGSC0003DMG400028295	256.468	796.066	-1.6341	3.3423e-05	0.018886	-	Gene of unknown function [Source:PGSC_GENE;Acc:PGSC0003DMG400028295]
PGSC0003DMG400029610	131.543	29.3982	2.1617	3.1651e-05	0.01821	-	Gene of unknown function [Source:PGSC_GENE;Acc:PGSC0003DMG400029610]
PGSC0003DMG400029623	34.8279	216.442	-2.6357	0.00014439	0.047419	-	Salicylic acid/benzoic acid carboxyl methyltransferase [Source:PGSC_GENE;Acc:PGSC0003DMG400029623]
PGSC0003DMG400029700	12.0558	359.08	-4.8965	1.2898e-06	0.0016325	-	Proline-rich protein 1 [Source:PGSC_GENE;Acc:PGSC0003DMG400029700]
PGSC0003DMG400030265	1.85164	60.8482	-5.0383	1.5741e-07	0.000293	-	Glucosyltransferase [Source:PGSC_GENE;Acc:PGSC0003DMG400030265]
PGSC0003DMG400030593	5.31946	76.0081	-3.8368	7.4489e-06	0.0056122	-	Proteinase inhibitor IIa [Source:PGSC_GENE;Acc:PGSC0003DMG400030593]
PGSC0003DMG400030979	5.13045	49.2812	-3.2639	8.5928e-05	0.034657	-	Polygalacturonase non-catalytic subunit AroGP3 [Source:PGSC_GENE;Acc:PGSC0003DMG400030979]
PGSC0003DMG400031240	12.086	63.374	-2.3906	0.00015048	0.047619	-	Ubiquitin carrier protein [Source:PGSC_GENE;Acc:PGSC0003DMG400031240]
PGSC0003DMG400031800	7.18425	67.0764	-3.2229	4.4602e-06	0.0037142	-	Cellulose synthase A catalytic subunit 3 [UDP-forming] [Source:PGSC_GENE;Acc:PGSC0003DMG400031800]
PGSC0003DMG400032211	380.845	1381.91	-1.8594	8.4942e-05	0.034657	-	Conserved gene of unknown function [Source:PGSC_GENE;Acc:PGSC0003DMG400032211]
PGSC0003DMG400033073	8.44555	75.8931	-3.1677	1.3728e-06	0.0016709	-	Conserved gene of unknown function [Source:PGSC_GENE;Acc:PGSC0003DMG400033073]
PGSC0003DMG400033084	11.6122	66.8425	-2.5251	0.00010358	0.039019	-	Chlorophyll a/b-binding protein (cab-12) [Source:PGSC_GENE;Acc:PGSC0003DMG400033084]
PGSC0003DMG400033123	42.4389	218.826	-2.3663	3.9415e-05	0.021504	-	Basic 7S globulin 2 small subunit [Source:PGSC_GENE;Acc:PGSC0003DMG400033123]
PGSC0003DMG400036797	26.7634	257.329	-3.2653	6.6479e-09	3.0052e-05	-	Subtilase [Source:PGSC_GENE;Acc:PGSC0003DMG400036797]
PGSC0003DMG400039789	16.0881	85.2416	-2.4056	0.00011443	0.041018	-	UDP-glucose glucosyltransferase [Source:PGSC_GENE;Acc:PGSC0003DMG400039789]
PGSC0003DMG400042273	6.05627	57.5891	-3.2493	5.6392e-06	0.0045755	-	4,5-DOPA dioxygenase extradiol [Source:PGSC_GENE;Acc:PGSC0003DMG400042273]
PGSC0003DMG401004840	18.199	188.656	-3.3738	4.2625e-09	2.248e-05	-	Phosphatase [Source:PGSC_GENE;Acc:PGSC0003DMG401004840]
PGSC0003DMG401025083	72.0431	845.425	-3.5527	9.0736e-07	0.0013051	-	Peroxidase 12 [Source:PGSC_GENE;Acc:PGSC0003DMG401025083]
PGSC0003DMG401029354	55.6341	242.874	-2.1262	3.7836e-06	0.0034622	-	Trans-2-enoyl CoA reductase [Source:PGSC_GENE;Acc:PGSC0003DMG401029354]
PGSC0003DMG402004840	7.1281	85.2557	-3.5802	2.0999e-08	7.3833e-05	-	Phosphatase [Source:PGSC_GENE;Acc:PGSC0003DMG402004840]
PGSC0003DMG402013782	3.73015	36.9072	-3.3066	0.00010539	0.039235	-	AP2 domain-containing transcription factor [Source:PGSC_GENE;Acc:PGSC0003DMG402013782]
PGSC0003DMG402015689	41.7103	508.24	-3.607	1.0575e-06	0.001455	-	Protein RSI-1 [Source:PGSC_GENE;Acc:PGSC0003DMG402015689]
PGSC0003DMG402028907	1016.91	235.424	2.1109	2.7263e-07	0.00047928	-	Heat shock protein 90 [Source:PGSC_GENE;Acc:PGSC0003DMG402028907]
PGSC0003DMG402031759	30.7085	137.523	-2.163	4.7103e-05	0.023659	-	Phospholipase A1 [Source:PGSC_GENE;Acc:PGSC0003DMG402031759]
PGSC0003DMG403020240	434.451	2427.18	-2.482	1.5167e-06	0.0017775	-	Glycerophosphodiester phosphodiesterase [Source:PGSC_GENE;Acc:PGSC0003DMG403020240]

## Sheet: N0_65_LvsN1_65_L
Gene_id	readcount_N0_65_L	readcount_N1_65_L	log2FoldChange	pval	padj	Gene name	Gene description
Novel00042	536.428	265.482	1.0148	0.0019151	0.026794	-	-
Novel00045	48.0439	15.0993	1.6699	0.00067197	0.012168	-	-
Novel00068	84.3052	209.884	-1.3159	2.123e-06	0.00011389	-	-
Novel00071	107.159	26.9181	1.9931	0.0037243	0.043801	-	-
Novel00093	204.333	329.714	-0.69029	0.003354	0.040552	-	-
Novel00104	25.4283	58.3799	-1.199	0.0031158	0.038375	-	-
Novel00107	110.112	205.976	-0.9035	0.00083733	0.014494	-	-
Novel00141	61.8509	168.252	-1.4438	1.3536e-06	7.7092e-05	-	-
Novel00148	166.969	48.7188	1.777	0.001413	0.021401	-	-
Novel00168	3102.12	1583.81	0.96986	2.0629e-06	0.00011105	-	-
Novel00217	15.7808	42.3619	-1.4246	0.0036994	0.043612	-	-
Novel00239	10.3409	39.1155	-1.9194	0.0011227	0.017985	-	-
Novel00246	3.49661	38.7644	-3.4707	4.2888e-08	3.5701e-06	-	-
Novel00327	197.689	53.7113	1.8799	8.6427e-05	0.0023896	-	-
Novel00346	3.54626	19.4095	-2.4524	0.0017319	0.024954	-	-
Novel00349	55.0107	5.73109	3.2628	0.0040297	0.046322	-	-
Novel00382	83.0618	174.382	-1.07	0.0027232	0.03474	-	-
Novel00434	0	15.0401	#NAME?	8.6602e-05	0.0023924	-	-
Novel00486	136.996	72.4407	0.91926	0.0020068	0.027744	-	-
Novel00566	306.889	173.178	0.82546	0.00084878	0.014652	-	-
Novel00597	365.383	192.865	0.92182	0.00019914	0.0046602	-	-
Novel00645	147.14	440.525	-1.582	0.0023603	0.031348	-	-
Novel00647	729.979	1233.03	-0.75628	0.000353	0.0074249	-	-
Novel00672	11.5504	189.445	-4.0358	1.6599e-07	1.1948e-05	-	-
Novel00673	582.543	966.392	-0.73024	0.00072005	0.012766	-	-
Novel00699	11.1268	35.8944	-1.6897	0.0021391	0.029087	-	-
Novel00715	312.085	1630.15	-2.385	2.3786e-26	2.574e-23	-	-
Novel00719	318.261	528.143	-0.73072	0.0013368	0.020514	-	-
Novel00723	876.261	442.553	0.98551	0.00038454	0.0079029	-	-
Novel00768	34.4698	129.771	-1.9126	0.0020564	0.028217	-	-
Novel00813	50.0244	115.963	-1.213	0.00020407	0.0047509	-	-
Novel00850	20.3147	60.6223	-1.5773	0.00028274	0.0062223	-	-
Novel00886	8.17281	34.8878	-2.0938	0.0012048	0.018954	-	-
Novel01004	596.037	305.786	0.96288	3.0829e-05	0.0010425	-	-
Novel01008	225.817	430.74	-0.93166	8.7791e-05	0.002421	-	-
Novel01016	99.1638	228.197	-1.2024	9.9599e-06	0.00040814	-	-
Novel01047	31.2542	5.22848	2.5796	4.912e-05	0.001521	-	-
Novel01098	1.5368	13.1193	-3.0937	0.0031175	0.038381	-	-
Novel01109	363.974	863.922	-1.2471	2.7446e-08	2.4126e-06	-	-
Novel01126	958.972	615.39	0.63999	0.0027332	0.03481	-	-
Novel01140	7.58115	81.8728	-3.4329	1.1315e-08	1.1272e-06	-	-
Novel01141	5.06218	30.6926	-2.6001	0.00029819	0.0064714	-	-
Novel01153	4.16098	25.5851	-2.6203	0.00018627	0.0043984	-	-
Novel01162	111.129	469.438	-2.0787	1.2748e-16	4.7625e-14	-	-
Novel01221	46.8803	123.046	-1.3922	2.3638e-05	0.00084106	-	-
Novel01227	161.56	310.837	-0.94409	0.00017039	0.0040786	-	-
Novel01273	182.79	740.511	-2.0183	7.2293e-16	2.466e-13	-	-
Novel01277	21.3235	102.462	-2.2646	1.6679e-09	1.9604e-07	-	-
Novel01279	15.3904	42.2184	-1.4558	0.0029089	0.036413	-	-
Novel01289	672.119	341.647	0.97621	2.4353e-05	0.00086159	-	-
Novel01293	1930.61	707.49	1.4483	0.0018148	0.025771	-	-
Novel01297	480.538	162.774	1.5618	1.3133e-06	7.521e-05	-	-
Novel01311	776.63	453.071	0.77749	0.0005512	0.010456	-	-
Novel01326	8.51564	29.1568	-1.7756	0.0036938	0.043562	-	-
Novel01352	59.3309	500.46	-3.0764	5.8486e-05	0.0017564	-	-
Novel01363	953.163	586.145	0.70147	0.0012158	0.019058	-	-
Novel01365	657.551	409.777	0.68227	0.0016677	0.024286	-	-
Novel01471	4.77964	33.3243	-2.8016	9.4759e-06	0.0003918	-	-
Novel01485	75.5625	903.912	-3.5804	2.6452e-45	1.3835e-41	-	-
Novel01499	8.00416	30.7537	-1.9419	0.001073	0.017456	-	-
Novel01553	784.994	454.402	0.78871	0.00048268	0.00942	-	-
Novel01566	1257.99	707.181	0.83097	7.269e-05	0.0020814	-	-
Novel01576	491.93	261.759	0.91021	0.00011298	0.0029375	-	-
Novel01609	9.00209	64.6748	-2.8449	2.42e-05	0.00085716	-	-
Novel01638	98.8568	50.5781	0.96683	0.0034691	0.0416	-	-
Novel01726	302.505	160.383	0.91544	0.00021835	0.0050274	-	-
Novel01736	354.068	643.569	-0.86207	0.00011017	0.0028812	-	-
Novel01737	318.717	576.927	-0.85611	0.00017176	0.0041053	-	-
Novel01764	191.651	86.8002	1.1427	0.00068952	0.012407	-	-
Novel01787	0.92208	21.3872	-4.5357	6.2406e-05	0.0018498	-	-
Novel01798	1228.25	2126.57	-0.79193	0.00012781	0.0032504	-	-
Novel01805	27.8027	4.72588	2.5566	0.00010441	0.0027651	-	-
Novel01900	997.072	515.01	0.9531	0.0023042	0.030706	-	-
Novel01903	334.547	164.23	1.0265	2.5355e-05	0.00089005	-	-
Novel01904	379.038	658.286	-0.79637	0.0019308	0.026943	-	-
Novel01969	60.0484	128.782	-1.1007	0.00041992	0.0084457	-	-
Novel01972	106.858	52.8845	1.0148	0.002953	0.036892	-	-
Novel01993	1.56163	20.3863	-3.7065	3.1866e-05	0.0010718	-	-
Novel01994	0.30736	18.7623	-5.9318	1.4775e-06	8.3545e-05	-	-
Novel02037	210.861	442.993	-1.071	9.9622e-06	0.00040814	-	-
Novel02065	51.9074	124.089	-1.2574	0.0011558	0.018412	-	-
Novel02104	17.0823	2.48111	2.7834	0.0027612	0.035082	-	-
Novel02134	843.22	422.085	0.99837	5.6285e-06	0.00025861	-	-
Novel02143	3.81836	82.0719	-4.4259	1.1021e-09	1.389e-07	-	-
Novel02160	4.15251	20.0327	-2.2703	0.002651	0.034138	-	-
Novel02216	25.0022	65.2977	-1.385	0.00074568	0.013138	-	-
Novel02217	48.5662	95.8109	-0.98024	0.0032044	0.039291	-	-
Novel02220	0.627133	21.9513	-5.1294	6.4397e-07	3.9471e-05	-	-
Novel02287	0.66831	17.4876	-4.7097	2.2196e-05	0.00080062	-	-
Novel02343	753.857	467.459	0.68945	0.0021963	0.029684	-	-
Novel02357	17.4437	2.48183	2.8132	0.0011586	0.018437	-	-
Novel02401	22.5515	4.16526	2.4367	0.0034706	0.041602	-	-
Novel02419	19381.5	11514.5	0.75123	0.00013742	0.0034336	-	-
Novel02434	124.957	57.6693	1.1156	0.00027876	0.0061606	-	-
Novel02470	13.2167	1.4471	3.1911	0.00226	0.030284	-	-
Novel02477	198.011	114.809	0.78635	0.00434	0.048676	-	-
Novel02494	1058.38	640.842	0.72382	0.0018231	0.025851	-	-
Novel02540	512.243	174.617	1.5526	0.00037082	0.0077232	-	-
Novel02556	0.61472	19.0838	-4.9563	1.3057e-05	0.00050905	-	-
Novel02588	862.634	513.68	0.74788	0.004339	0.048676	-	-
Novel02631	57.3449	22.6609	1.3395	0.0013303	0.020444	-	-
Novel02719	78.1933	179.977	-1.2027	3.8189e-05	0.0012484	-	-
Novel02744	57.2996	125.564	-1.1318	0.00030676	0.0066073	-	-
Novel02755	39.452	13.9443	1.5004	0.0024929	0.032546	-	-
Novel02781	813.513	1282.34	-0.65654	0.0015333	0.02274	-	-
Novel02788	62.9217	13.6478	2.2049	0.00063173	0.011614	-	-
Novel02802	10.174	69.9522	-2.7815	0.0010139	0.016796	-	-
Novel02820	5.07656	99.2163	-4.2887	1.6565e-09	1.9543e-07	-	-
Novel02833	214.629	490.434	-1.1922	4.6412e-07	2.9544e-05	-	-
Novel02841	630.399	381.026	0.72638	0.0011945	0.018855	-	-
Novel02846	121.32	359.82	-1.5685	1.2779e-05	0.0005019	-	-
Novel02850	21.3854	95.8768	-2.1646	6.9531e-05	0.0020055	-	-
Novel02853	3.73797	118.056	-4.9811	2.2461e-25	2.2738e-22	-	-
Novel02875	1541.38	795.176	0.95488	3.382e-05	0.00113	-	-
Novel02877	253.893	876.104	-1.7869	1.1981e-08	1.1787e-06	-	-
Novel02883	117.127	200.754	-0.77736	0.0035089	0.041901	-	-
Novel02909	189.66	100.929	0.91008	0.0011118	0.017875	-	-
Novel02921	42.6674	110.281	-1.37	4.8329e-05	0.0015031	-	-
Novel02952	96.5526	192.416	-0.99484	0.0028468	0.03585	-	-
Novel02966	882.835	442.663	0.99594	5.0777e-05	0.0015546	-	-
Novel02981	4780.49	2758.45	0.7933	0.00016225	0.003924	-	-
Novel02982	35.0288	77.4001	-1.1438	0.0017683	0.025408	-	-
Novel03023	16.3151	46.6743	-1.5164	0.0031145	0.038374	-	-
Novel03067	5.10395	51.1448	-3.3249	3.6727e-09	4.0159e-07	-	-
Novel03076	11.7788	36.779	-1.6427	0.0025288	0.03297	-	-
Novel03098	30.6024	157.149	-2.3604	5.7223e-12	1.1154e-09	-	-
Novel03111	71.0789	185.502	-1.3839	2.3583e-06	0.00012439	-	-
Novel03119	4.15448	100.243	-4.5927	1.9699e-21	1.4719e-18	-	-
Novel03121	0.30736	68.5945	-7.802	5.0933e-07	3.184e-05	-	-
Novel03127	179.923	15.9241	3.4981	0.00094583	0.015924	-	-
Novel03144	606.07	1270.6	-1.0679	5.9653e-07	3.6924e-05	-	-
Novel03148	512.361	1327.01	-1.3729	2.9995e-08	2.6148e-06	-	-
Novel03203	222.999	544.902	-1.289	5.1431e-08	4.1813e-06	-	-
Novel03204	10.875	46.9103	-2.1089	0.00032552	0.0069466	-	-
Novel03220	1836.6	2943.7	-0.68059	0.0024761	0.032445	-	-
Novel03222	10.7475	37.554	-1.805	0.0014382	0.021731	-	-
Novel03224	98.023	297.632	-1.6023	1.4607e-06	8.2745e-05	-	-
Novel03281	467.361	168.932	1.4681	0.00051098	0.0098862	-	-
Novel03285	87.6822	25.7657	1.7668	0.00023693	0.0053684	-	-
Novel03291	1370.98	599.29	1.1939	1.1936e-05	0.00047294	-	-
Novel03331	67.3784	208.658	-1.6308	1.7585e-08	1.6279e-06	-	-
Novel03335	0.334155	9.89634	-4.8883	0.0013053	0.020169	-	-
Novel03336	0	9.86899	#NAME?	0.00025483	0.0057163	-	-
Novel03367	20.4166	75.3411	-1.8837	3.2261e-06	0.00016251	-	-
Novel03377	1135.7	270.834	2.0681	4.9615e-07	3.1328e-05	-	-
Novel03400	502.499	896.082	-0.83451	9.2884e-05	0.0025228	-	-
Novel03409	26.0791	4.58052	2.5093	0.0002342	0.005322	-	-
Novel03415	2360.88	1456.03	0.69728	0.00054144	0.010329	-	-
Novel03420	728.593	383.331	0.92652	0.0037634	0.044003	-	-
Novel03423	529.798	1355.12	-1.3549	0.00071585	0.012742	-	-
Novel03438	170.591	313.669	-0.8787	0.00025651	0.0057439	-	-
Novel03448	138.499	65.0917	1.0893	0.004477	0.049822	-	-
Novel03449	160.506	275.935	-0.7817	0.0014992	0.022354	-	-
Novel03457	0.334155	10.8131	-5.0161	0.00071804	0.012752	-	-
Novel03465	325.829	174.705	0.89919	0.0021495	0.029201	-	-
Novel03515	526.757	213.581	1.3024	0.0037079	0.043629	-	-
Novel03519	14.0361	56.1912	-2.0012	1.609e-05	0.00060981	-	-
Novel03529	324.886	137.25	1.2431	1.0183e-05	0.0004157	-	-
Novel03547	262.002	125.155	1.0659	0.002928	0.036638	-	-
Novel03605	545.714	947.492	-0.79597	0.00025188	0.0056583	-	-
Novel03643	35.159	87.7737	-1.3199	0.00027526	0.0060918	-	-
Novel03649	1133.78	669.546	0.75989	0.00028445	0.0062336	-	-
Novel03652	16.5748	48.5424	-1.5503	0.00068773	0.012382	-	-
Novel03653	4.54222	49.6336	-3.4498	1.3269e-09	1.6329e-07	-	-
Novel03654	0.92208	64.647	-6.1315	1.0242e-10	1.6233e-08	-	-
Novel03657	60.7247	19.3803	1.6477	0.0001248	0.0031816	-	-
Novel03665	529.263	318.475	0.7328	0.0018109	0.02575	-	-
Novel03728	39.5724	82.3716	-1.0577	0.0024131	0.031818	-	-
Novel03737	57.0586	126.414	-1.1476	0.00035999	0.0075566	-	-
Novel03758	56.6441	385.607	-2.7671	6.4335e-09	6.7978e-07	-	-
Novel03768	50.356	186.809	-1.8913	4.3664e-10	6.0364e-08	-	-
Novel03774	154.115	74.155	1.0554	0.0027122	0.034649	-	-
Novel03782	6.23585	23.3703	-1.906	0.0037388	0.043838	-	-
Novel03804	0.641515	16.3703	-4.6735	0.0036862	0.043488	-	-
Novel03836	0	15.7168	#NAME?	2.7622e-06	0.00014234	-	-
Novel03857	123.257	52.5024	1.2312	0.00071891	0.012761	-	-
Novel03916	861.853	423.55	1.0249	4.2784e-06	0.00020625	-	-
Novel03979	3.12325	22.6917	-2.861	0.00019814	0.0046437	-	-
Novel04002	1573.99	3067.87	-0.96281	1.696e-06	9.4702e-05	-	-
Novel04069	206.413	115.73	0.83477	0.0025926	0.033565	-	-
Novel04076	191.326	340.441	-0.83137	0.0026537	0.034157	-	-
Novel04096	583.604	336.198	0.79568	0.00051835	0.009992	-	-
Novel04116	7.71316	29.692	-1.9447	0.00099577	0.016543	-	-
Novel04126	58.5386	115.6	-0.98169	0.0027291	0.034772	-	-
Novel04137	112.205	29.7246	1.9164	0.0023816	0.031496	-	-
Novel04188	39.1872	111.884	-1.5136	0.0010587	0.017315	-	-
Novel04197	35.1245	96.8773	-1.4637	3.1589e-05	0.0010636	-	-
Novel04225	52.4634	125.213	-1.255	6.0138e-05	0.0017923	-	-
Novel04252	61.403	126.982	-1.0482	0.00077231	0.013514	-	-
Novel04302	280.331	166.925	0.74793	0.0034462	0.041389	-	-
Novel04328	37.4516	10.312	1.8607	0.00069417	0.012462	-	-
Novel04336	712.348	420.346	0.761	0.00052932	0.010129	-	-
Novel04337	212.419	49.8358	2.0917	2.9167e-09	3.2807e-07	-	-
Novel04355	589.481	349.81	0.75287	0.0044008	0.049166	-	-
Novel04382	5.09745	24.7284	-2.2783	0.00066875	0.012138	-	-
Novel04416	26.2347	75.2479	-1.5202	0.00011231	0.0029273	-	-
Novel04447	5.85008	24.1654	-2.0464	0.002349	0.031222	-	-
Novel04513	53.0854	172.889	-1.7035	1.6348e-08	1.5224e-06	-	-
Novel04538	254.132	411.213	-0.69431	0.0033035	0.040147	-	-
Novel04540	91.3633	163.491	-0.83952	0.0041169	0.046998	-	-
Novel04582	126.374	61.008	1.0506	0.00062285	0.011498	-	-
Novel04588	186.207	88.9942	1.0651	0.00071338	0.012713	-	-
Novel04609	163.018	81.8945	0.99319	0.00077255	0.013514	-	-
Novel04616	107.581	256.807	-1.2553	0.00011332	0.002944	-	-
Novel04632	2.5765	30.784	-3.5787	7.4872e-07	4.5273e-05	-	-
Novel04647	94.7996	173.046	-0.8682	0.0016443	0.024022	-	-
Novel04671	371.187	593.114	-0.67616	0.0024003	0.031689	-	-
Novel04700	97.2144	259.354	-1.4157	1.6698e-07	1.1964e-05	-	-
Novel04702	30.34	191.81	-2.6604	2.7601e-06	0.00014234	-	-
Novel04724	0.959318	13.944	-3.8615	0.00049331	0.0095978	-	-
Novel04730	988.345	649.388	0.60593	0.0041302	0.047076	-	-
Novel04782	4.73847	23.8148	-2.3294	0.00093832	0.015848	-	-
Novel04794	19.0321	66.0942	-1.7961	0.00092056	0.015599	-	-
Novel04819	40.603	94.5397	-1.2193	0.000587	0.010991	-	-
Novel04822	85.1103	37.2873	1.1907	0.0011076	0.017832	-	-
Novel04825	264.492	156.469	0.75735	0.0034947	0.041779	-	-
Novel04829	171.161	360.997	-1.0766	9.4218e-06	0.00039032	-	-
Novel04831	433.159	1139.66	-1.3956	6.0761e-05	0.0018091	-	-
Novel04832	20.5584	59.4689	-1.5324	0.00034424	0.007265	-	-
Novel04833	60.9402	9.54211	2.675	5.0576e-08	4.1225e-06	-	-
Novel04836	480.056	296.291	0.69619	0.0019139	0.026794	-	-
Novel04891	210.247	100.545	1.0642	0.00015974	0.003877	-	-
Novel04901	429.368	1021.12	-1.2499	1.341e-07	9.8323e-06	-	-
Novel04913	57.2501	211.475	-1.8851	6.3166e-11	1.0433e-08	-	-
Novel04921	1740.15	717.256	1.2787	9.8506e-10	1.2566e-07	-	-
Novel04941	130.365	378.416	-1.5374	1.2914e-09	1.5955e-07	-	-
Novel04944	0.627133	42.7755	-6.0919	1.342e-05	0.00051967	-	-
Novel04979	106.602	47.5665	1.1642	0.0006718	0.012168	-	-
Novel04989	107.536	48.394	1.1519	0.00046842	0.0092045	-	-
Novel04995	41.5192	100.881	-1.2808	0.0038296	0.044643	-	-
Novel05011	223.827	90.6441	1.3041	0.0028192	0.035603	-	-
Novel05026	208.388	672.426	-1.6901	5.018e-13	1.1329e-10	-	-
Novel05027	347.784	561.35	-0.69071	0.0021014	0.02866	-	-
Novel05041	86.9854	25.1433	1.7906	5.3323e-06	0.00024645	-	-
Novel05063	8.19981	35.038	-2.0953	0.00028166	0.0062115	-	-
Novel05085	70.8636	172.327	-1.282	2.6629e-05	0.00092854	-	-
Novel05086	604.583	311.412	0.95712	3.9893e-05	0.0012827	-	-
Novel05154	530.077	319.635	0.72977	0.001281	0.019882	-	-
Novel05173	317.706	193.483	0.71549	0.0032349	0.039562	-	-
Novel05175	299.147	99.1183	1.5936	3.7144e-05	0.0012206	-	-
Novel05226	18.0168	58.1703	-1.6909	0.00097821	0.016355	-	-
Novel05227	246.723	139.598	0.82161	0.0024486	0.032151	-	-
Novel05228	1374.09	3615.61	-1.3958	2.1201e-08	1.9398e-06	-	-
Novel05239	19.2116	52.2956	-1.4447	0.0011863	0.018765	-	-
Novel05266	523.754	831.244	-0.66638	0.0014646	0.022023	-	-
Novel05281	628.792	394.795	0.67148	0.0028889	0.03622	-	-
Novel05286	158.551	77.3457	1.0355	0.00044894	0.0089113	-	-
Novel05302	19632.2	12654.5	0.63357	0.0012497	0.019492	-	-
Novel05307	78.5194	32.6175	1.2674	0.00062997	0.011609	-	-
Novel05309	71.6239	130.526	-0.86582	0.003737	0.043838	-	-
Novel05343	372.424	210.461	0.8234	0.00045666	0.0090218	-	-
Novel05353	2.45888	26.2632	-3.417	0.00020405	0.0047509	-	-
Novel05357	172.919	412.055	-1.2527	6.2942e-07	3.8654e-05	-	-
Novel05367	445.878	279.049	0.67613	0.0040145	0.046206	-	-
Novel05379	1985.79	958.119	1.0514	0.00076855	0.013474	-	-
Novel05385	21.3995	79.005	-1.8844	0.001805	0.025712	-	-
Novel05482	212.791	399.554	-0.90896	0.00011698	0.0030116	-	-
Novel05515	13.1938	1.86091	2.8258	0.0040832	0.046715	-	-
Novel05534	221.11	99.3252	1.1545	1.58e-05	0.00060103	-	-
Novel05548	764.542	482.445	0.66423	0.0021661	0.029401	-	-
Novel05583	10.5679	43.8169	-2.0518	0.00035213	0.0074114	-	-
Novel05657	116.938	223.679	-0.93568	0.00052711	0.010093	-	-
Novel05699	78.6841	33.9142	1.2142	0.0010347	0.017059	-	-
Novel05719	138.478	237.113	-0.77592	0.0027086	0.034624	-	-
Novel05760	9.23557	0.354651	4.7027	0.0026259	0.033856	-	-
Novel05761	164.748	40.6779	2.0179	2.9742e-06	0.00015128	-	-
Novel05771	165.276	90.8236	0.86374	0.0025851	0.033519	-	-
Novel05777	416.909	210.204	0.98794	3.4788e-05	0.0011553	-	-
Novel05792	21.1501	0.590981	5.1614	0.00026876	0.0059818	-	-
Novel05805	533.231	1148.82	-1.1073	3.5267e-07	2.3251e-05	-	-
Novel05892	46.4054	99.26	-1.0969	0.0012361	0.019327	-	-
Novel05893	1.92258	18.789	-3.2888	0.00017893	0.0042571	-	-
Novel05928	12.3299	52.8	-2.0984	0.00010154	0.0027074	-	-
Novel05943	285.44	461.271	-0.69243	0.0037536	0.043921	-	-
Novel05962	98.878	235.996	-1.255	4.5788e-06	0.0002164	-	-
Novel06040	724.881	2297.48	-1.6642	2.5473e-15	7.9939e-13	-	-
Novel06042	0.319773	10.5488	-5.0439	0.003482	0.041675	-	-
Novel06043	0	22.9864	#NAME?	6.2352e-09	6.633e-07	-	-
Novel06045	1.67077	21.6299	-3.6944	0.0023	0.030667	-	-
Novel06046	19.3396	100.11	-2.3719	0.0022118	0.029829	-	-
Novel06060	274.408	457.805	-0.73841	0.0015813	0.023297	-	-
Novel06098	242.808	451.254	-0.89412	0.00010432	0.0027651	-	-
Novel06099	0	8.77354	#NAME?	0.00084658	0.014638	-	-
Novel06100	270.052	472.48	-0.80702	0.00038532	0.0079101	-	-
Novel06117	262.657	87.1942	1.5909	1.2438e-08	1.2122e-06	-	-
Novel06164	24.9748	105.977	-2.0852	8.9664e-09	9.1955e-07	-	-
Novel06217	8.74438	56.6275	-2.6951	0.0010018	0.016634	-	-
Novel06223	500.969	217.097	1.2064	4.402e-07	2.8183e-05	-	-
Novel06251	11.9663	34.1557	-1.5131	0.0037998	0.044329	-	-
Novel06280	10.0666	31.8176	-1.6602	0.0036792	0.043439	-	-
Novel06290	41.3667	11.6996	1.822	0.00062255	0.011498	-	-
PGSC0003DMG400000005	387.017	708.495	-0.87236	9.9049e-05	0.0026567	-	Shrunken seed protein [Source:PGSC_GENE;Acc:PGSC0003DMG400000005]
PGSC0003DMG400000008	975.499	515.787	0.91936	1.7127e-05	0.00063986	-	Transcription factor [Source:PGSC_GENE;Acc:PGSC0003DMG400000008]
PGSC0003DMG400000009	147.517	576.039	-1.9653	1.6138e-07	1.1642e-05	-	Transcription factor [Source:PGSC_GENE;Acc:PGSC0003DMG400000009]
PGSC0003DMG400000028	7.94604	30.2842	-1.9303	0.00091296	0.015511	-	Conserved gene of unknown function [Source:PGSC_GENE;Acc:PGSC0003DMG400000028]
PGSC0003DMG400000037	381.664	3088.54	-3.0166	5.2846e-42	1.6584e-38	-	Acyl-CoA thioesterase [Source:PGSC_GENE;Acc:PGSC0003DMG400000037]
PGSC0003DMG400000045	29.3933	83.2522	-1.502	4.5895e-05	0.001449	-	Water channel protein [Source:PGSC_GENE;Acc:PGSC0003DMG400000045]
PGSC0003DMG400000053	595.213	1093.3	-0.87721	5.2104e-05	0.001586	-	Conserved gene of unknown function [Source:PGSC_GENE;Acc:PGSC0003DMG400000053]
PGSC0003DMG400000075	1014.04	663.462	0.61203	0.0040682	0.046577	-	Conserved gene of unknown function [Source:PGSC_GENE;Acc:PGSC0003DMG400000075]
PGSC0003DMG400000098	1733.01	1075.07	0.68885	0.0011216	0.017981	-	Conserved gene of unknown function [Source:PGSC_GENE;Acc:PGSC0003DMG400000098]
PGSC0003DMG400000124	13.8028	55.8687	-2.0171	1.835e-05	0.00067986	-	RAB11B [Source:PGSC_GENE;Acc:PGSC0003DMG400000124]
PGSC0003DMG400000125	1976.95	3055.88	-0.62831	0.0027279	0.034772	-	Conserved gene of unknown function [Source:PGSC_GENE;Acc:PGSC0003DMG400000125]
PGSC0003DMG400000126	1.95134	15.2765	-2.9688	0.0032788	0.03999	-	Conserved gene of unknown function [Source:PGSC_GENE;Acc:PGSC0003DMG400000126]
PGSC0003DMG400000129	635.024	176.161	1.8499	1.1736e-06	6.8204e-05	-	SAUR family protein [Source:PGSC_GENE;Acc:PGSC0003DMG400000129]
PGSC0003DMG400000130	263.632	800.379	-1.6022	2.2554e-06	0.0001197	-	Gtpase activating protein [Source:PGSC_GENE;Acc:PGSC0003DMG400000130]
PGSC0003DMG400000140	556.487	252.025	1.1428	3.213e-07	2.1363e-05	-	ATP binding protein [Source:PGSC_GENE;Acc:PGSC0003DMG400000140]
PGSC0003DMG400000184	1114.95	614.126	0.86037	9.3008e-05	0.0025228	-	Ferric-chelate reductase [Source:PGSC_GENE;Acc:PGSC0003DMG400000184]
PGSC0003DMG400000189	1272.77	482.593	1.3991	6.9762e-08	5.5425e-06	-	MYBR domain class transcription factor [Source:PGSC_GENE;Acc:PGSC0003DMG400000189]
PGSC0003DMG400000194	143.348	410.097	-1.5164	7.4398e-10	9.6878e-08	-	Potyviral helper component protease-interacting protein 1 [Source:PGSC_GENE;Acc:PGSC0003DMG400000194]
PGSC0003DMG400000205	3.78112	78.2322	-4.3709	5.057e-17	2.0088e-14	-	Lanatoside 15'-O-acetylesterase [Source:PGSC_GENE;Acc:PGSC0003DMG400000205]
PGSC0003DMG400000206	220.306	111.797	0.97862	0.00032536	0.0069466	-	Exosome complex exonuclease RRP41 [Source:PGSC_GENE;Acc:PGSC0003DMG400000206]
PGSC0003DMG400000208	11.6964	36.6009	-1.6458	0.003737	0.043838	-	Conserved gene of unknown function [Source:PGSC_GENE;Acc:PGSC0003DMG400000208]
PGSC0003DMG400000228	192.47	95.9662	1.004	0.00029365	0.0063863	-	EMB1703 [Source:PGSC_GENE;Acc:PGSC0003DMG400000228]
PGSC0003DMG400000231	66.5806	269.363	-2.0164	9.3091e-05	0.0025228	-	Aspartic proteinase nepenthesin-1 [Source:PGSC_GENE;Acc:PGSC0003DMG400000231]
PGSC0003DMG400000234	340.069	130.086	1.3864	0.0017304	0.024944	-	Conserved gene of unknown function [Source:PGSC_GENE;Acc:PGSC0003DMG400000234]
PGSC0003DMG400000237	23.7621	55.5421	-1.2249	0.0027289	0.034772	-	Conserved gene of unknown function [Source:PGSC_GENE;Acc:PGSC0003DMG400000237]
PGSC0003DMG400000241	1428.9	2374.47	-0.7327	0.00025745	0.0057587	-	Spotted leaf protein [Source:PGSC_GENE;Acc:PGSC0003DMG400000241]
PGSC0003DMG400000248	112.104	58.7611	0.9319	0.0029494	0.036861	-	HB1 [Source:PGSC_GENE;Acc:PGSC0003DMG400000248]
PGSC0003DMG400000251	102.715	38.3511	1.4213	0.0041793	0.047409	-	Adenosine 3'-phospho 5'-phosphosulfate transporter [Source:PGSC_GENE;Acc:PGSC0003DMG400000251]
PGSC0003DMG400000280	142.782	36.4797	1.9686	0.0035557	0.042364	-	GATA transcription factor 21 [Source:PGSC_GENE;Acc:PGSC0003DMG400000280]
PGSC0003DMG400000281	207.226	121.8	0.76669	0.0030028	0.03735	-	EMB2752 [Source:PGSC_GENE;Acc:PGSC0003DMG400000281]
PGSC0003DMG400000293	4.75088	61.683	-3.6986	0.00039501	0.0080402	-	Pectinesterase [Source:PGSC_GENE;Acc:PGSC0003DMG400000293]
PGSC0003DMG400000295	292.131	160.51	0.86395	0.0019815	0.027454	-	Hexokinase 5 [Source:PGSC_GENE;Acc:PGSC0003DMG400000295]
PGSC0003DMG400000296	34.5953	167.852	-2.2785	6.8207e-08	5.4327e-06	-	Ceramide glucosyltransferase [Source:PGSC_GENE;Acc:PGSC0003DMG400000296]
PGSC0003DMG400000304	7.9748	73.5881	-3.206	1.431e-11	2.6573e-09	-	ROP [Source:PGSC_GENE;Acc:PGSC0003DMG400000304]
PGSC0003DMG400000307	6.84034	95.0719	-3.7969	1.2091e-16	4.5715e-14	-	Protein ABIL5 [Source:PGSC_GENE;Acc:PGSC0003DMG400000307]
PGSC0003DMG400000325	412.365	741.368	-0.84627	0.00018389	0.0043587	-	Ultraviolet-B-repressible protein [Source:PGSC_GENE;Acc:PGSC0003DMG400000325]
PGSC0003DMG400000348	7.30649	34.1825	-2.226	0.00018831	0.0044365	-	Meiotic coiled-coil protein [Source:PGSC_GENE;Acc:PGSC0003DMG400000348]
PGSC0003DMG400000353	15.9455	88.0643	-2.4654	1.379e-09	1.6839e-07	-	Conserved gene of unknown function [Source:PGSC_GENE;Acc:PGSC0003DMG400000353]
PGSC0003DMG400000380	184.938	95.018	0.96077	0.00052019	0.010015	-	HSF domain class transcription factor [Source:PGSC_GENE;Acc:PGSC0003DMG400000380]
PGSC0003DMG400000396	446.01	220.936	1.0134	2.4729e-05	0.00087197	-	Spotted leaf protein [Source:PGSC_GENE;Acc:PGSC0003DMG400000396]
PGSC0003DMG400000402	1.28303	15.2168	-3.568	0.0019734	0.027373	-	Osmotin [Source:PGSC_GENE;Acc:PGSC0003DMG400000402]
PGSC0003DMG400000415	31.3635	138.543	-2.1432	0.00010105	0.0026973	-	Conserved gene of unknown function [Source:PGSC_GENE;Acc:PGSC0003DMG400000415]
PGSC0003DMG400000417	964.943	368.841	1.3874	1.6108e-10	2.4071e-08	-	Superoxide dismutase [Cu-Zn] [Source:PGSC_GENE;Acc:PGSC0003DMG400000417]
PGSC0003DMG400000418	16.7897	0.767736	4.4508	3.8128e-05	0.0012477	-	DNA-binding protein [Source:PGSC_GENE;Acc:PGSC0003DMG400000418]
PGSC0003DMG400000435	784.942	482.869	0.70095	0.0015517	0.022969	-	Conserved gene of unknown function [Source:PGSC_GENE;Acc:PGSC0003DMG400000435]
PGSC0003DMG400000443	127.775	338.593	-1.4059	0.00039674	0.008069	-	Conserved gene of unknown function [Source:PGSC_GENE;Acc:PGSC0003DMG400000443]
PGSC0003DMG400000457	4715.29	2329.21	1.0175	0.00021673	0.0049974	-	Lethal leaf spot 1 [Source:PGSC_GENE;Acc:PGSC0003DMG400000457]
PGSC0003DMG400000460	94.9413	42.3991	1.163	0.0012452	0.019445	-	RING-H2 finger protein ATL57 [Source:PGSC_GENE;Acc:PGSC0003DMG400000460]
PGSC0003DMG400000480	54.8003	14.1529	1.9531	0.0013956	0.021219	-	Cytochrome c oxidase subunit 5C [Source:PGSC_GENE;Acc:PGSC0003DMG400000480]
PGSC0003DMG400000493	29834.3	51399.5	-0.78478	8.2164e-05	0.002292	-	Carbonic anhydrase [Source:PGSC_GENE;Acc:PGSC0003DMG400000493]
PGSC0003DMG400000501	1230.48	702.392	0.80887	8.4067e-05	0.0023347	-	High-affinity potassium transporter protein 1 [Source:PGSC_GENE;Acc:PGSC0003DMG400000501]
PGSC0003DMG400000518	1022.7	646.877	0.66081	0.0020381	0.028077	-	Peptide deformylase 1B, chloroplastic [Source:PGSC_GENE;Acc:PGSC0003DMG400000518]
PGSC0003DMG400000521	360.912	205.652	0.81144	0.0033173	0.040272	-	Cinnamoyl-CoA reductase [Source:PGSC_GENE;Acc:PGSC0003DMG400000521]
PGSC0003DMG400000537	2370.53	1376.81	0.78388	0.00012972	0.003283	-	Guanosine-3',5'-bis(Diphosphate) 3'-pyrophosphohydrolase [Source:PGSC_GENE;Acc:PGSC0003DMG400000537]
PGSC0003DMG400000570	245.353	433.193	-0.82015	0.0005261	0.010087	-	Conserved gene of unknown function [Source:PGSC_GENE;Acc:PGSC0003DMG400000570]
PGSC0003DMG400000572	1335.74	848.374	0.65487	0.001794	0.025647	-	Protein translocase [Source:PGSC_GENE;Acc:PGSC0003DMG400000572]
PGSC0003DMG400000573	0	6.88269	#NAME?	0.0038761	0.045037	-	Osmotin [Source:PGSC_GENE;Acc:PGSC0003DMG400000573]
PGSC0003DMG400000578	951.728	504.47	0.91578	5.144e-05	0.0015699	-	Serine-threonine protein kinase, plant-type [Source:PGSC_GENE;Acc:PGSC0003DMG400000578]
PGSC0003DMG400000582	147.485	279.145	-0.92045	0.0003854	0.0079101	-	1-aminocyclopropane-1-carboxylate oxidase [Source:PGSC_GENE;Acc:PGSC0003DMG400000582]
PGSC0003DMG400000599	2317.69	1442.87	0.68374	0.0030262	0.037581	-	DNA-binding protein [Source:PGSC_GENE;Acc:PGSC0003DMG400000599]
PGSC0003DMG400000607	1453.73	904.752	0.68416	0.0012751	0.019809	-	Conserved gene of unknown function [Source:PGSC_GENE;Acc:PGSC0003DMG400000607]
PGSC0003DMG400000608	40.9967	211.858	-2.3695	3.3129e-15	1.0294e-12	-	Polygalacturonase [Source:PGSC_GENE;Acc:PGSC0003DMG400000608]
PGSC0003DMG400000619	1694.05	1012.74	0.74222	0.00028467	0.0062342	-	Nucleosome-binding protein [Source:PGSC_GENE;Acc:PGSC0003DMG400000619]
PGSC0003DMG400000640	113.71	329.338	-1.5342	6.7416e-07	4.108e-05	-	Conserved gene of unknown function [Source:PGSC_GENE;Acc:PGSC0003DMG400000640]
PGSC0003DMG400000662	67.6686	30.9043	1.1307	0.0043287	0.048602	-	Dual specificity protein phosphatase [Source:PGSC_GENE;Acc:PGSC0003DMG400000662]
PGSC0003DMG400000672	849.217	512.761	0.72785	0.00089508	0.015299	-	PTAC18 [Source:PGSC_GENE;Acc:PGSC0003DMG400000672]
PGSC0003DMG400000676	27.7518	83.4606	-1.5885	0.0022577	0.030265	-	Ribonuclease 3 3 [Source:PGSC_GENE;Acc:PGSC0003DMG400000676]
PGSC0003DMG400000685	66.2361	207.513	-1.6475	1.2793e-08	1.2391e-06	-	Zinc finger protein [Source:PGSC_GENE;Acc:PGSC0003DMG400000685]
PGSC0003DMG400000689	11.0797	207.706	-4.2285	6.8044e-17	2.6362e-14	-	Glucan endo-1,3-beta-glucosidase [Source:PGSC_GENE;Acc:PGSC0003DMG400000689]
PGSC0003DMG400000691	23.8367	64.1699	-1.4287	0.0004181	0.0084184	-	Nucleobase ascorbate transporter [Source:PGSC_GENE;Acc:PGSC0003DMG400000691]
PGSC0003DMG400000708	9536.93	15916.9	-0.73896	0.00024022	0.005432	-	Glycine-rich RNA binding protein [Source:PGSC_GENE;Acc:PGSC0003DMG400000708]
PGSC0003DMG400000711	238.502	419.483	-0.81461	0.00058563	0.010983	-	Basic helix-loop-helix protein BHLH7 [Source:PGSC_GENE;Acc:PGSC0003DMG400000711]
PGSC0003DMG400000714	1693.2	1029.09	0.71839	0.00034336	0.0072609	-	Isoform 2 of F-box protein [Source:PGSC_GENE;Acc:PGSC0003DMG400000714]
PGSC0003DMG400000723	82.5241	169.303	-1.0367	0.00066579	0.012098	-	Adenylyl cyclase-associated protein [Source:PGSC_GENE;Acc:PGSC0003DMG400000723]
PGSC0003DMG400000724	73.7126	163.942	-1.1532	7.3426e-05	0.0020967	-	Serine/threonine-protein kinase PBS1 [Source:PGSC_GENE;Acc:PGSC0003DMG400000724]
PGSC0003DMG400000761	139.034	688.91	-2.3089	3.2686e-22	2.6301e-19	-	Multicopper oxidase [Source:PGSC_GENE;Acc:PGSC0003DMG400000761]
PGSC0003DMG400000771	47.6851	16.9288	1.4941	0.0011553	0.018412	-	Protein MKS1 [Source:PGSC_GENE;Acc:PGSC0003DMG400000771]
PGSC0003DMG400000785	1549.08	1017.59	0.60625	0.0028785	0.036128	-	Histidine decarboxylase [Source:PGSC_GENE;Acc:PGSC0003DMG400000785]
PGSC0003DMG400000791	7560.7	3476.88	1.1207	2.7838e-08	2.4402e-06	-	Photoperiod responsive protein [Source:PGSC_GENE;Acc:PGSC0003DMG400000791]
PGSC0003DMG400000807	3.49464	59.7092	-4.0947	6.781e-13	1.5011e-10	-	Basic 7S globulin 2 small subunit [Source:PGSC_GENE;Acc:PGSC0003DMG400000807]
PGSC0003DMG400000809	331.97	856.3	-1.3671	1.2817e-05	0.00050277	-	NAC domain protein [Source:PGSC_GENE;Acc:PGSC0003DMG400000809]
PGSC0003DMG400000812	2809.68	1797.3	0.64457	0.0017766	0.025493	-	Methionine aminopeptidase [Source:PGSC_GENE;Acc:PGSC0003DMG400000812]
PGSC0003DMG400000822	145.267	297.409	-1.0337	5.1481e-05	0.0015699	-	ATP binding protein [Source:PGSC_GENE;Acc:PGSC0003DMG400000822]
PGSC0003DMG400000827	245.195	782.561	-1.6743	0.00019074	0.0044905	-	Glycosyltransferase, CAZy family GT8 [Source:PGSC_GENE;Acc:PGSC0003DMG400000827]
PGSC0003DMG400000829	2147.61	3347.83	-0.64049	0.0015951	0.023479	-	Transmembrane protein TPARL [Source:PGSC_GENE;Acc:PGSC0003DMG400000829]
PGSC0003DMG400000905	365.307	203.628	0.84317	0.0044883	0.049859	-	RNA binding protein [Source:PGSC_GENE;Acc:PGSC0003DMG400000905]
PGSC0003DMG400000919	545.872	158.268	1.7862	5.083e-06	0.00023702	-	Nodulin family protein [Source:PGSC_GENE;Acc:PGSC0003DMG400000919]
PGSC0003DMG400000930	762.132	363.744	1.0671	1.9367e-06	0.00010612	-	Conserved gene of unknown function [Source:PGSC_GENE;Acc:PGSC0003DMG400000930]
PGSC0003DMG400000932	8.63524	31.7588	-1.8788	0.0013476	0.020644	-	Reticulon family protein [Source:PGSC_GENE;Acc:PGSC0003DMG400000932]
PGSC0003DMG400000944	915.312	591.319	0.63033	0.0039737	0.045924	-	PAC [Source:PGSC_GENE;Acc:PGSC0003DMG400000944]
PGSC0003DMG400000963	1.24185	24.0495	-4.2754	1.7831e-06	9.9389e-05	-	Ubiquitin-protein ligase [Source:PGSC_GENE;Acc:PGSC0003DMG400000963]
PGSC0003DMG400000985	256.374	29.6575	3.1118	0.00010829	0.0028413	-	Conserved gene of unknown function [Source:PGSC_GENE;Acc:PGSC0003DMG400000985]
PGSC0003DMG400000997	4.89923	43.0156	-3.1342	9.2483e-08	7.1485e-06	-	Zinc finger protein [Source:PGSC_GENE;Acc:PGSC0003DMG400000997]
PGSC0003DMG400000999	637.707	404.24	0.65768	0.0021392	0.029087	-	Sequence-specific DNA binding / transcription factor [Source:PGSC_GENE;Acc:PGSC0003DMG400000999]
PGSC0003DMG400001042	179.498	309.658	-0.78671	0.0011956	0.018863	-	GTPase activating protein [Source:PGSC_GENE;Acc:PGSC0003DMG400001042]
PGSC0003DMG400001075	642.994	3448.68	-2.4232	0.0021761	0.029461	-	Hsr201 protein [Source:PGSC_GENE;Acc:PGSC0003DMG400001075]
PGSC0003DMG400001078	1149.09	2417.98	-1.0733	2.8808e-07	1.9235e-05	-	Fatty acid hydroperoxide lyase [Source:PGSC_GENE;Acc:PGSC0003DMG400001078]
PGSC0003DMG400001084	509.504	823.962	-0.69348	0.0014314	0.021637	-	Conserved gene of unknown function [Source:PGSC_GENE;Acc:PGSC0003DMG400001084]
PGSC0003DMG400001089	7.07952	43.7546	-2.6277	1.8005e-06	0.00010018	-	Conserved gene of unknown function [Source:PGSC_GENE;Acc:PGSC0003DMG400001089]
PGSC0003DMG400001094	151.982	293.997	-0.9519	0.00016897	0.0040603	-	Protein phosphatase 2c [Source:PGSC_GENE;Acc:PGSC0003DMG400001094]
PGSC0003DMG400001108	1138.97	748.043	0.60654	0.0041022	0.046892	-	Gene of unknown function [Source:PGSC_GENE;Acc:PGSC0003DMG400001108]
PGSC0003DMG400001119	1.00246	16.5718	-4.0471	0.0016947	0.024576	-	Histone H3.2 [Source:PGSC_GENE;Acc:PGSC0003DMG400001119]
PGSC0003DMG400001126	2234.85	819.251	1.4478	2.0136e-05	0.00073564	-	Zinc knuckle (CCHC-type) family protein [Source:PGSC_GENE;Acc:PGSC0003DMG400001126]
PGSC0003DMG400001130	93.1897	33.6854	1.468	0.0002903	0.0063264	-	Phosphatidate cytidylyltransferase [Source:PGSC_GENE;Acc:PGSC0003DMG400001130]
PGSC0003DMG400001147	163.404	305.9	-0.90462	0.00021259	0.0049164	-	Conserved gene of unknown function [Source:PGSC_GENE;Acc:PGSC0003DMG400001147]
PGSC0003DMG400001149	122.897	466.933	-1.9258	9.4231e-05	0.0025504	-	Allene oxide synthase 2 [Source:PGSC_GENE;Acc:PGSC0003DMG400001149]
PGSC0003DMG400001179	3215.1	1777.42	0.85508	1.856e-05	0.00068442	-	Carboxylesterase [Source:PGSC_GENE;Acc:PGSC0003DMG400001179]
PGSC0003DMG400001190	346.022	183.061	0.91854	0.00022851	0.005223	-	Conserved gene of unknown function [Source:PGSC_GENE;Acc:PGSC0003DMG400001190]
PGSC0003DMG400001209	49.6583	179.501	-1.8539	1.5562e-09	1.864e-07	-	Beta-glucosidase [Source:PGSC_GENE;Acc:PGSC0003DMG400001209]
PGSC0003DMG400001275	4.44549	25.4386	-2.5166	0.00032619	0.0069541	-	Gene of unknown function [Source:PGSC_GENE;Acc:PGSC0003DMG400001275]
PGSC0003DMG400001283	34.3177	131.059	-1.9332	4.4437e-08	3.6601e-06	-	O-methyltransferase 3 [Source:PGSC_GENE;Acc:PGSC0003DMG400001283]
PGSC0003DMG400001294	58.9272	137.296	-1.2203	0.00024967	0.0056217	-	F-box domain-containing protein [Source:PGSC_GENE;Acc:PGSC0003DMG400001294]
PGSC0003DMG400001307	1533.06	853.853	0.84435	8.6228e-05	0.0023862	-	Conserved gene of unknown function [Source:PGSC_GENE;Acc:PGSC0003DMG400001307]
PGSC0003DMG400001338	316.707	86.7078	1.8689	1.6114e-08	1.514e-06	-	Nam 14 [Source:PGSC_GENE;Acc:PGSC0003DMG400001338]
PGSC0003DMG400001354	547.589	285.975	0.93721	3.8815e-05	0.0012636	-	Pentatricopeptide repeat-containing protein [Source:PGSC_GENE;Acc:PGSC0003DMG400001354]
PGSC0003DMG400001364	578.54	965.628	-0.73905	0.00064807	0.011831	-	SP1L [Source:PGSC_GENE;Acc:PGSC0003DMG400001364]
PGSC0003DMG400001371	191.09	95.6874	0.99785	0.00024029	0.005432	-	Protein COBRA [Source:PGSC_GENE;Acc:PGSC0003DMG400001371]
PGSC0003DMG400001378	115.126	242.753	-1.0763	7.2692e-05	0.0020814	-	MADS-box transcription factor FBP29 [Source:PGSC_GENE;Acc:PGSC0003DMG400001378]
PGSC0003DMG400001380	18.8484	98.4321	-2.3847	0.0042604	0.048059	-	Pollen Ole e 1 allergen and extensin [Source:PGSC_GENE;Acc:PGSC0003DMG400001380]
PGSC0003DMG400001395	1364.33	2353.36	-0.78653	0.00016958	0.0040624	-	B12D [Source:PGSC_GENE;Acc:PGSC0003DMG400001395]
PGSC0003DMG400001396	2214.77	931.019	1.2503	0.00059901	0.01115	-	Avr9/Cf-9 rapidly elicited protein 231 [Source:PGSC_GENE;Acc:PGSC0003DMG400001396]
PGSC0003DMG400001406	9.55081	59.0801	-2.629	0.0006386	0.011713	-	ATP binding protein [Source:PGSC_GENE;Acc:PGSC0003DMG400001406]
PGSC0003DMG400001418	14.5352	44.6983	-1.6207	0.0010955	0.017702	-	Transcription factor style2.1 [Source:PGSC_GENE;Acc:PGSC0003DMG400001418]
PGSC0003DMG400001424	569.199	340.954	0.73936	0.0010707	0.017439	-	60S ribosomal protein L34 [Source:PGSC_GENE;Acc:PGSC0003DMG400001424]
PGSC0003DMG400001426	36.6241	318.461	-3.1202	5.0205e-21	3.664e-18	-	Expansin [Source:PGSC_GENE;Acc:PGSC0003DMG400001426]
PGSC0003DMG400001437	64.1363	191.707	-1.5797	8.5837e-08	6.7008e-06	-	Blue (Type 1) copper domain [Source:PGSC_GENE;Acc:PGSC0003DMG400001437]
PGSC0003DMG400001442	1852.89	1100.49	0.75162	0.00050068	0.0097169	-	Heat shock protein [Source:PGSC_GENE;Acc:PGSC0003DMG400001442]
PGSC0003DMG400001455	50.9942	106.795	-1.0664	0.0014825	0.022208	-	Serine carboxypeptidase-like 25 [Source:PGSC_GENE;Acc:PGSC0003DMG400001455]
PGSC0003DMG400001470	1101.38	1824.84	-0.72846	0.0003687	0.0077085	-	Protein-serine/threonine kinase [Source:PGSC_GENE;Acc:PGSC0003DMG400001470]
PGSC0003DMG400001474	1428.58	759.109	0.9122	0.00011143	0.0029093	-	Amino acid transporter [Source:PGSC_GENE;Acc:PGSC0003DMG400001474]
PGSC0003DMG400001509	1319.91	849.845	0.63517	0.0030501	0.037833	-	Kinase [Source:PGSC_GENE;Acc:PGSC0003DMG400001509]
PGSC0003DMG400001530	0.319773	36.5142	-6.8353	4.3027e-12	8.6556e-10	-	Conserved gene of unknown function [Source:PGSC_GENE;Acc:PGSC0003DMG400001530]
PGSC0003DMG400001544	15.7579	81.7174	-2.3746	1.2192e-08	1.1957e-06	-	Conserved gene of unknown function [Source:PGSC_GENE;Acc:PGSC0003DMG400001544]
PGSC0003DMG400001549	10910.7	7267.77	0.58615	0.0029944	0.037261	-	Beta-amylase [Source:PGSC_GENE;Acc:PGSC0003DMG400001549]
PGSC0003DMG400001557	512.571	232.282	1.1419	1.3504e-06	7.7053e-05	-	SET domain-containing protein [Source:PGSC_GENE;Acc:PGSC0003DMG400001557]
PGSC0003DMG400001570	36111.6	20659	0.80569	0.00054335	0.010349	-	Catalase isozyme 2 [Source:PGSC_GENE;Acc:PGSC0003DMG400001570]
PGSC0003DMG400001573	992.054	573.099	0.79163	0.00015205	0.0037161	-	Serine acetyltransferase 2 [Source:PGSC_GENE;Acc:PGSC0003DMG400001573]
PGSC0003DMG400001574	1713.32	900.055	0.92871	1.1249e-05	0.00044857	-	Conserved gene of unknown function [Source:PGSC_GENE;Acc:PGSC0003DMG400001574]
PGSC0003DMG400001576	54.9916	122.286	-1.153	0.00027106	0.0060158	-	GIL1 (GRAVITROPIC IN THE LIGHT) [Source:PGSC_GENE;Acc:PGSC0003DMG400001576]
PGSC0003DMG400001589	26.4209	63.5743	-1.2668	0.0017175	0.024827	-	Amino acid transporter [Source:PGSC_GENE;Acc:PGSC0003DMG400001589]
PGSC0003DMG400001596	41.6538	362.249	-3.1205	2.1566e-28	2.7072e-25	-	Putative neutral invertase [Source:PGSC_GENE;Acc:PGSC0003DMG400001596]
PGSC0003DMG400001598	649.013	1054.47	-0.7002	0.0027032	0.034593	SN2	Snakin-2 [Source:UniProtKB/Swiss-Prot;Acc:Q93X17]
PGSC0003DMG400001623	1.32224	16.252	-3.6196	0.0037894	0.044257	-	Disease resistance response protein [Source:PGSC_GENE;Acc:PGSC0003DMG400001623]
PGSC0003DMG400001631	183.891	993.048	-2.433	1.0616e-08	1.0678e-06	-	Proline-rich protein [Source:PGSC_GENE;Acc:PGSC0003DMG400001631]
PGSC0003DMG400001671	315.881	122.874	1.3622	0.00012861	0.0032655	-	Peptide transporter [Source:PGSC_GENE;Acc:PGSC0003DMG400001671]
PGSC0003DMG400001683	116.27	211.468	-0.86297	0.0016368	0.023944	-	Phosphatidylinositol n-acetylglucosaminyltransferase subunit p [Source:PGSC_GENE;Acc:PGSC0003DMG400001683]
PGSC0003DMG400001688	176.886	680.916	-1.9447	0.0010594	0.017315	-	Ethphon-induced protein [Source:PGSC_GENE;Acc:PGSC0003DMG400001688]
PGSC0003DMG400001689	77.6943	35.7212	1.121	0.0033611	0.040572	-	Pentatricopeptide repeat-containing protein [Source:PGSC_GENE;Acc:PGSC0003DMG400001689]
PGSC0003DMG400001692	1292.93	837.745	0.62607	0.0017692	0.025411	-	Cytochrome P450 [Source:PGSC_GENE;Acc:PGSC0003DMG400001692]
PGSC0003DMG400001700	219.447	527.443	-1.2651	4.5656e-08	3.7507e-06	-	Conserved gene of unknown function [Source:PGSC_GENE;Acc:PGSC0003DMG400001700]
PGSC0003DMG400001706	10.242	50.2841	-2.2956	4.495e-06	0.00021276	-	RING-H2 finger protein ATL5A [Source:PGSC_GENE;Acc:PGSC0003DMG400001706]
PGSC0003DMG400001711	219.68	382.089	-0.79851	0.0010366	0.017059	-	Phosphatidylinositol n-acetylglucosaminyltransferase subunit p [Source:PGSC_GENE;Acc:PGSC0003DMG400001711]
PGSC0003DMG400001735	7124.81	3900.75	0.8691	8.1e-06	0.00034869	-	Pentatricopeptide repeat-containing protein, chloroplastic [Source:PGSC_GENE;Acc:PGSC0003DMG400001735]
PGSC0003DMG400001760	1.54921	48.6883	-4.974	6.7922e-13	1.5011e-10	-	P70 protein [Source:PGSC_GENE;Acc:PGSC0003DMG400001760]
PGSC0003DMG400001771	165.36	68.7548	1.2661	0.00047405	0.0092921	-	Dead box ATP-dependent RNA helicase [Source:PGSC_GENE;Acc:PGSC0003DMG400001771]
PGSC0003DMG400001776	766.112	352.238	1.121	2.6763e-07	1.7984e-05	-	Zinc finger family protein [Source:PGSC_GENE;Acc:PGSC0003DMG400001776]
PGSC0003DMG400001823	161.658	85.2333	0.92345	0.0024475	0.032151	-	Ent-kaurenoic acid oxidase [Source:PGSC_GENE;Acc:PGSC0003DMG400001823]
PGSC0003DMG400001830	115.02	294.728	-1.3575	2.1675e-07	1.5049e-05	-	Conserved gene of unknown function [Source:PGSC_GENE;Acc:PGSC0003DMG400001830]
PGSC0003DMG400001842	3603.89	5347.14	-0.56921	0.0038668	0.044994	-	Lon protease homolog [Source:PGSC_GENE;Acc:PGSC0003DMG400001842]
PGSC0003DMG400001844	7.07558	36.4556	-2.3652	3.9142e-05	0.0012654	-	Invertase inhibitor [Source:PGSC_GENE;Acc:PGSC0003DMG400001844]
PGSC0003DMG400001854	38.037	102.044	-1.4237	3.2544e-05	0.0010911	-	Novel plant snare [Source:PGSC_GENE;Acc:PGSC0003DMG400001854]
PGSC0003DMG400001855	4945.26	2815.59	0.81261	4.8045e-05	0.0014973	-	Beta-amylase PCT-BMYI [Source:PGSC_GENE;Acc:PGSC0003DMG400001855]
PGSC0003DMG400001865	188.894	304.307	-0.68795	0.004461	0.049679	-	2-deoxyglucose-6-phosphate phosphatase [Source:PGSC_GENE;Acc:PGSC0003DMG400001865]
PGSC0003DMG400001876	42.6639	384.042	-3.1702	1.6222e-29	2.2134e-26	-	Conserved gene of unknown function [Source:PGSC_GENE;Acc:PGSC0003DMG400001876]
PGSC0003DMG400001879	27.6458	64.1674	-1.2148	0.0040294	0.046322	-	Annexin p35 [Source:PGSC_GENE;Acc:PGSC0003DMG400001879]
PGSC0003DMG400001915	4.47228	51.9492	-3.538	0.0037494	0.043904	-	Flavonoid 3-hydroxylase [Source:PGSC_GENE;Acc:PGSC0003DMG400001915]
PGSC0003DMG400001934	996.049	648.449	0.61922	0.0039686	0.045906	-	DNA methyltransferase [Source:PGSC_GENE;Acc:PGSC0003DMG400001934]
PGSC0003DMG400001969	11802.4	6736.14	0.80909	4.814e-05	0.0014987	-	Carotenoid cleavage dioxygenase 4 [Source:PGSC_GENE;Acc:PGSC0003DMG400001969]
PGSC0003DMG400001980	2091.26	1322	0.66165	0.0016615	0.024219	-	Conserved gene of unknown function [Source:PGSC_GENE;Acc:PGSC0003DMG400001980]
PGSC0003DMG400002009	0	11.8171	#NAME?	6.4805e-05	0.0019007	-	Hsp20/alpha crystallin family protein [Source:PGSC_GENE;Acc:PGSC0003DMG400002009]
PGSC0003DMG400002012	11.8574	113.917	-3.2641	5.1939e-15	1.5673e-12	-	ATP binding protein [Source:PGSC_GENE;Acc:PGSC0003DMG400002012]
PGSC0003DMG400002020	5.47278	28.4514	-2.3782	0.0013479	0.020644	-	Conserved gene of unknown function [Source:PGSC_GENE;Acc:PGSC0003DMG400002020]
PGSC0003DMG400002044	538.464	342.065	0.65458	0.0035936	0.042685	-	Transcription factor [Source:PGSC_GENE;Acc:PGSC0003DMG400002044]
PGSC0003DMG400002046	13.5595	50.4332	-1.8951	7.565e-05	0.0021465	-	Aspartic proteinase nepenthesin-1 [Source:PGSC_GENE;Acc:PGSC0003DMG400002046]
PGSC0003DMG400002068	1374.56	586.796	1.228	0.0020919	0.028605	-	Gibberellin 2-oxidase 1 [Source:PGSC_GENE;Acc:PGSC0003DMG400002068]
PGSC0003DMG400002074	4.94041	26.4423	-2.4201	0.00032704	0.0069564	-	Pectinesterase [Source:PGSC_GENE;Acc:PGSC0003DMG400002074]
PGSC0003DMG400002085	17.8742	245.131	-3.7776	3.3138e-30	4.727e-27	-	Pectinesterase [Source:PGSC_GENE;Acc:PGSC0003DMG400002085]
PGSC0003DMG400002090	0.334155	8.9818	-4.7484	0.0023693	0.031413	-	Non-race specific disease resistance protein 1 b [Source:PGSC_GENE;Acc:PGSC0003DMG400002090]
PGSC0003DMG400002118	368.076	189.678	0.95646	9.0583e-05	0.0024756	-	LeTIR [Source:PGSC_GENE;Acc:PGSC0003DMG400002118]
PGSC0003DMG400002123	946.264	504.068	0.90862	3.528e-05	0.0011691	-	Ripening regulated protein DDTFR18 [Source:PGSC_GENE;Acc:PGSC0003DMG400002123]
PGSC0003DMG400002153	6022.67	2161.39	1.4784	3.5976e-06	0.00017724	-	Zinc finger protein [Source:PGSC_GENE;Acc:PGSC0003DMG400002153]
PGSC0003DMG400002156	879.724	3144.27	-1.8376	0.00045649	0.0090218	-	C-4 sterol methyl oxidase 2 [Source:PGSC_GENE;Acc:PGSC0003DMG400002156]
PGSC0003DMG400002174	436.291	233.614	0.90116	0.00023494	0.0053312	-	Glutathione S-transferase [Source:PGSC_GENE;Acc:PGSC0003DMG400002174]
PGSC0003DMG400002190	38.0541	104.668	-1.4597	2.5514e-05	0.0008946	-	Minichromosome maintenance factor [Source:PGSC_GENE;Acc:PGSC0003DMG400002190]
PGSC0003DMG400002204	179.445	652.541	-1.8625	5.8539e-06	0.0002674	-	Pollen specific protein sf21 [Source:PGSC_GENE;Acc:PGSC0003DMG400002204]
PGSC0003DMG400002272	7.26926	35.54	-2.2896	6.9074e-05	0.0019997	-	Transcription factor AP2-EREBP [Source:PGSC_GENE;Acc:PGSC0003DMG400002272]
PGSC0003DMG400002293	82.534	154.341	-0.90306	0.0020028	0.0277	-	Hydrolase [Source:PGSC_GENE;Acc:PGSC0003DMG400002293]
PGSC0003DMG400002312	158.92	15.8381	3.3268	0.004445	0.049571	-	Photosystem II 10 kDa polypeptide, chloroplast [Source:PGSC_GENE;Acc:PGSC0003DMG400002312]
PGSC0003DMG400002351	102.875	16.2464	2.6627	0.0001449	0.0035664	-	CYP72A58 [Source:PGSC_GENE;Acc:PGSC0003DMG400002351]
PGSC0003DMG400002383	256.065	67.4669	1.9243	4.4561e-10	6.1333e-08	-	C2H2-type zinc finger protein [Source:PGSC_GENE;Acc:PGSC0003DMG400002383]
PGSC0003DMG400002387	230.478	790.104	-1.7774	5.7889e-11	9.7148e-09	-	O-methyltransferase [Source:PGSC_GENE;Acc:PGSC0003DMG400002387]
PGSC0003DMG400002388	1289.22	2524.7	-0.96961	1.8982e-06	0.00010468	-	ATP binding protein [Source:PGSC_GENE;Acc:PGSC0003DMG400002388]
PGSC0003DMG400002392	270.277	128.398	1.0738	3.6818e-05	0.0012111	-	Auxin response factor 7 [Source:PGSC_GENE;Acc:PGSC0003DMG400002392]
PGSC0003DMG400002396	333.494	600.683	-0.84894	0.00013134	0.0033186	-	Glycosyltransferase, CAZy family GT2 [Source:PGSC_GENE;Acc:PGSC0003DMG400002396]
PGSC0003DMG400002432	47.257	120	-1.3444	4.988e-05	0.0015331	-	Gene of unknown function [Source:PGSC_GENE;Acc:PGSC0003DMG400002432]
PGSC0003DMG400002462	1513.62	989.763	0.61285	0.0028295	0.035675	-	Beta-glucosidase 18 [Source:PGSC_GENE;Acc:PGSC0003DMG400002462]
PGSC0003DMG400002507	1389.44	477.671	1.5404	4.716e-05	0.001475	-	Zinc finger protein [Source:PGSC_GENE;Acc:PGSC0003DMG400002507]
PGSC0003DMG400002539	293.173	495.65	-0.75757	0.0011219	0.017981	-	BY-2 kinesin 10 [Source:PGSC_GENE;Acc:PGSC0003DMG400002539]
PGSC0003DMG400002552	1142.11	711.168	0.68344	0.001276	0.019814	-	Delta TIP [Source:PGSC_GENE;Acc:PGSC0003DMG400002552]
PGSC0003DMG400002558	0.334155	8.86233	-4.7291	0.0028606	0.03596	-	Cyclin A [Source:PGSC_GENE;Acc:PGSC0003DMG400002558]
PGSC0003DMG400002560	190.284	107.69	0.82128	0.0030495	0.037833	-	CENP-C [Source:PGSC_GENE;Acc:PGSC0003DMG400002560]
PGSC0003DMG400002573	2539.43	1639.49	0.63126	0.001485	0.022233	-	Protein phosphatase 2C ABI2 homolog [Source:PGSC_GENE;Acc:PGSC0003DMG400002573]
PGSC0003DMG400002583	11.9894	69.8425	-2.5423	1.1202e-08	1.1195e-06	-	Cell wall invertase [Source:PGSC_GENE;Acc:PGSC0003DMG400002583]
PGSC0003DMG400002601	815.447	2451.34	-1.5879	3.0665e-14	8.2961e-12	-	IAA-amino acid hydrolase [Source:PGSC_GENE;Acc:PGSC0003DMG400002601]
PGSC0003DMG400002609	583.402	335.207	0.79944	0.00037876	0.0078406	-	Clavaminate synthase [Source:PGSC_GENE;Acc:PGSC0003DMG400002609]
PGSC0003DMG400002612	5.51395	43.1058	-2.9667	1.3597e-07	9.9465e-06	-	Malic enzyme [Source:PGSC_GENE;Acc:PGSC0003DMG400002612]
PGSC0003DMG400002634	131.614	245.35	-0.89853	0.00057605	0.010838	-	Conserved gene of unknown function [Source:PGSC_GENE;Acc:PGSC0003DMG400002634]
PGSC0003DMG400002662	610.771	272.103	1.1665	9.324e-06	0.00038756	-	Conserved gene of unknown function [Source:PGSC_GENE;Acc:PGSC0003DMG400002662]
PGSC0003DMG400002689	7.37447	46.2371	-2.6484	9.2776e-07	5.4625e-05	-	Receptor kinase [Source:PGSC_GENE;Acc:PGSC0003DMG400002689]
PGSC0003DMG400002700	11.3045	40.062	-1.8253	0.00042505	0.0085234	-	F-box family protein [Source:PGSC_GENE;Acc:PGSC0003DMG400002700]
PGSC0003DMG400002722	1.29347	46.4403	-5.1661	5.8129e-13	1.303e-10	-	Cellulose synthase-like A1 [Source:PGSC_GENE;Acc:PGSC0003DMG400002722]
PGSC0003DMG400002725	32.4359	85.8258	-1.4038	0.00012521	0.0031869	-	DNA binding protein [Source:PGSC_GENE;Acc:PGSC0003DMG400002725]
PGSC0003DMG400002764	733.872	1145.76	-0.64271	0.0023484	0.031222	-	Conserved gene of unknown function [Source:PGSC_GENE;Acc:PGSC0003DMG400002764]
PGSC0003DMG400002768	9144.16	5433.56	0.75095	0.00018579	0.0043936	-	ATP-dependent Clp protease proteolytic subunit [Source:PGSC_GENE;Acc:PGSC0003DMG400002768]
PGSC0003DMG400002787	104.567	250.724	-1.2617	2.1305e-05	0.00077562	-	Zinc finger protein [Source:PGSC_GENE;Acc:PGSC0003DMG400002787]
PGSC0003DMG400002791	1.32224	17.7567	-3.7473	0.0044819	0.049841	-	Conserved gene of unknown function [Source:PGSC_GENE;Acc:PGSC0003DMG400002791]
PGSC0003DMG400002807	93.7343	164.266	-0.80938	0.0043029	0.048426	-	Conserved gene of unknown function [Source:PGSC_GENE;Acc:PGSC0003DMG400002807]
PGSC0003DMG400002826	3111.49	1392.05	1.1604	0.0033792	0.04074	-	Kelch repeat-containing F-box family protein [Source:PGSC_GENE;Acc:PGSC0003DMG400002826]
PGSC0003DMG400002835	207.893	86.39	1.2669	0.0021446	0.029148	-	Homeobox protein [Source:PGSC_GENE;Acc:PGSC0003DMG400002835]
PGSC0003DMG400002851	347.617	202.621	0.77871	0.0013661	0.020865	-	Conserved gene of unknown function [Source:PGSC_GENE;Acc:PGSC0003DMG400002851]
PGSC0003DMG400002859	18.1985	45.8793	-1.334	0.0042278	0.047794	-	Transcription regulator [Source:PGSC_GENE;Acc:PGSC0003DMG400002859]
PGSC0003DMG400002880	138.86	2325.36	-4.0658	1.4671e-31	2.3021e-28	-	Proline-rich protein [Source:PGSC_GENE;Acc:PGSC0003DMG400002880]
PGSC0003DMG400002883	31.8429	77.6122	-1.2853	0.00067433	0.01219	-	YABBY domain class transcription factor [Source:PGSC_GENE;Acc:PGSC0003DMG400002883]
PGSC0003DMG400002887	992.864	1752.42	-0.81968	0.00010224	0.0027237	-	Serine/threonine-protein kinase bri1 [Source:PGSC_GENE;Acc:PGSC0003DMG400002887]
PGSC0003DMG400002891	4974.58	3284.41	0.59894	0.0024354	0.032035	-	Heme oxygenase 1 [Source:PGSC_GENE;Acc:PGSC0003DMG400002891]
PGSC0003DMG400002899	2777.43	479.742	2.5334	0.00014534	0.0035744	-	AP2/ERF domain-containing transcription factor [Source:PGSC_GENE;Acc:PGSC0003DMG400002899]
PGSC0003DMG400002901	3254.41	4972.41	-0.61155	0.0034309	0.04122	-	Chlorophyll A/B binding protein [Source:PGSC_GENE;Acc:PGSC0003DMG400002901]
PGSC0003DMG400002903	380.074	609.176	-0.68058	0.0021312	0.029003	-	Conserved gene of unknown function [Source:PGSC_GENE;Acc:PGSC0003DMG400002903]
PGSC0003DMG400002920	29.5757	64.6729	-1.1287	0.0034224	0.041197	-	RGC1 [Source:PGSC_GENE;Acc:PGSC0003DMG400002920]
PGSC0003DMG400002930	6920.74	14260.6	-1.043	5.0082e-07	3.148e-05	-	Jasmonate ZIM-domain protein 1 [Source:PGSC_GENE;Acc:PGSC0003DMG400002930]
PGSC0003DMG400002931	512.022	910.548	-0.83053	0.00010868	0.0028446	-	Polygalacturonase [Source:PGSC_GENE;Acc:PGSC0003DMG400002931]
PGSC0003DMG400002932	85.1948	156.963	-0.88159	0.0019016	0.026689	-	Inter-alpha-trypsin inhibitor heavy chain [Source:PGSC_GENE;Acc:PGSC0003DMG400002932]
PGSC0003DMG400002937	128.8	286.076	-1.1513	6.9646e-06	0.00030827	-	Disease resistance protein [Source:PGSC_GENE;Acc:PGSC0003DMG400002937]
PGSC0003DMG400002947	225.341	497.813	-1.1435	8.3995e-05	0.0023347	-	NRC1 [Source:PGSC_GENE;Acc:PGSC0003DMG400002947]
PGSC0003DMG400002989	80.5893	167.533	-1.0558	0.0033022	0.040147	-	Strictosidine synthase [Source:PGSC_GENE;Acc:PGSC0003DMG400002989]
PGSC0003DMG400002993	2788.82	599.103	2.2188	5.3019e-14	1.3638e-11	-	Regulator of gene silencing [Source:PGSC_GENE;Acc:PGSC0003DMG400002993]
PGSC0003DMG400002994	1126.92	153.715	2.8741	7.6623e-22	6.0114e-19	-	Regulator of gene silencing [Source:PGSC_GENE;Acc:PGSC0003DMG400002994]
PGSC0003DMG400003008	732.659	162.472	2.173	1.2752e-15	4.2126e-13	-	Kinesin [Source:PGSC_GENE;Acc:PGSC0003DMG400003008]
PGSC0003DMG400003013	163.801	508.409	-1.634	1.5487e-11	2.8589e-09	-	Beta-D-glucan exohydrolase [Source:PGSC_GENE;Acc:PGSC0003DMG400003013]
PGSC0003DMG400003032	1272.26	828.232	0.61929	0.0037252	0.043801	-	Cytochrome P450 [Source:PGSC_GENE;Acc:PGSC0003DMG400003032]
PGSC0003DMG400003050	1244.87	2354.23	-0.91926	0.003283	0.039994	-	KOM [Source:PGSC_GENE;Acc:PGSC0003DMG400003050]
PGSC0003DMG400003073	1850.31	980.347	0.9164	1.1987e-05	0.00047436	-	16S rRNA processing protein RimM family [Source:PGSC_GENE;Acc:PGSC0003DMG400003073]
PGSC0003DMG400003091	930.052	534.61	0.79883	0.0009162	0.01555	-	Leucoanthocyanidin dioxygenase [Source:PGSC_GENE;Acc:PGSC0003DMG400003091]
PGSC0003DMG400003104	25.5832	200.841	-2.9728	6.6743e-12	1.2929e-09	-	Nbs-lrr resistance protein [Source:PGSC_GENE;Acc:PGSC0003DMG400003104]
PGSC0003DMG400003105	4124.47	1891.12	1.125	8.237e-05	0.0022957	-	Glutamyl-tRNA reductase [Source:PGSC_GENE;Acc:PGSC0003DMG400003105]
PGSC0003DMG400003119	226.731	464.173	-1.0337	7.0393e-06	0.00030983	-	Glutamyl-tRNA(Gln) amidotransferase subunit A [Source:PGSC_GENE;Acc:PGSC0003DMG400003119]
PGSC0003DMG400003128	583.153	360.878	0.69236	0.0022286	0.029965	-	CRS1 / YhbY domain containing protein [Source:PGSC_GENE;Acc:PGSC0003DMG400003128]
PGSC0003DMG400003160	242.898	122.758	0.98454	0.00046565	0.0091617	-	Heat stress transcription factor A-1 [Source:PGSC_GENE;Acc:PGSC0003DMG400003160]
PGSC0003DMG400003213	1210.63	2123.23	-0.8105	0.00010655	0.0028027	-	Serine/threonine protein kinase pk23 [Source:PGSC_GENE;Acc:PGSC0003DMG400003213]
PGSC0003DMG400003217	11812.5	5043.73	1.2278	2.7016e-05	0.0009368	-	Avr9/Cf-9 rapidly elicited protein 65 [Source:PGSC_GENE;Acc:PGSC0003DMG400003217]
PGSC0003DMG400003227	281.82	159.676	0.81963	0.0012728	0.019784	-	SAUR family protein [Source:PGSC_GENE;Acc:PGSC0003DMG400003227]
PGSC0003DMG400003228	2033.05	823.086	1.3045	0.00032338	0.0069272	-	SAUR family protein [Source:PGSC_GENE;Acc:PGSC0003DMG400003228]
PGSC0003DMG400003229	784.092	1418.43	-0.8552	6.6295e-05	0.0019317	-	Conserved gene of unknown function [Source:PGSC_GENE;Acc:PGSC0003DMG400003229]
PGSC0003DMG400003250	741.8	241.491	1.6191	1.95e-06	0.00010661	-	Conserved gene of unknown function [Source:PGSC_GENE;Acc:PGSC0003DMG400003250]
PGSC0003DMG400003257	3958.67	1603.37	1.3039	0.00025157	0.0056554	-	Taxane 13-alpha-hydroxylase cytochrome P450 [Source:PGSC_GENE;Acc:PGSC0003DMG400003257]
PGSC0003DMG400003305	2108.16	838.151	1.3307	2.1326e-10	3.0842e-08	-	Cytochrome P450 [Source:PGSC_GENE;Acc:PGSC0003DMG400003305]
PGSC0003DMG400003313	85.1233	33.1499	1.3606	0.00037297	0.0077616	-	Serine-threonine protein kinase, plant-type [Source:PGSC_GENE;Acc:PGSC0003DMG400003313]
PGSC0003DMG400003397	1033.61	8072.7	-2.9654	6.7649e-29	8.8456e-26	-	Amino acid transporter [Source:PGSC_GENE;Acc:PGSC0003DMG400003397]
PGSC0003DMG400003447	145.921	251.349	-0.7845	0.003795	0.044306	-	Conserved gene of unknown function [Source:PGSC_GENE;Acc:PGSC0003DMG400003447]
PGSC0003DMG400003470	422.716	661.7	-0.64649	0.0043095	0.048473	-	Ethylene-responsive small GTP-binding protein [Source:PGSC_GENE;Acc:PGSC0003DMG400003470]
PGSC0003DMG400003483	356.488	197.951	0.84871	0.00059212	0.011061	-	Gene of unknown function [Source:PGSC_GENE;Acc:PGSC0003DMG400003483]
PGSC0003DMG400003484	539.391	1411.94	-1.3883	9.1963e-11	1.48e-08	-	RNA-binding region-containing protein [Source:PGSC_GENE;Acc:PGSC0003DMG400003484]
PGSC0003DMG400003491	143.319	444.009	-1.6314	0.00028261	0.0062223	-	Conserved gene of unknown function [Source:PGSC_GENE;Acc:PGSC0003DMG400003491]
PGSC0003DMG400003501	289.092	531.023	-0.87725	0.0024055	0.031733	-	Vacuolar protein sorting protein [Source:PGSC_GENE;Acc:PGSC0003DMG400003501]
PGSC0003DMG400003513	1695.12	3356.1	-0.9854	1.9079e-06	0.00010486	-	Aldose 1-epimerase [Source:PGSC_GENE;Acc:PGSC0003DMG400003513]
PGSC0003DMG400003516	54.3586	112.449	-1.0487	0.0010599	0.017315	-	Heat shock protein binding [Source:PGSC_GENE;Acc:PGSC0003DMG400003516]
PGSC0003DMG400003518	2067.19	1098.51	0.91212	1.0187e-05	0.0004157	-	Conserved gene of unknown function [Source:PGSC_GENE;Acc:PGSC0003DMG400003518]
PGSC0003DMG400003522	1834.06	1180.09	0.63614	0.0041032	0.046892	-	Galactinol synthase [Source:PGSC_GENE;Acc:PGSC0003DMG400003522]
PGSC0003DMG400003528	177.159	89.3742	0.98712	0.0025397	0.033058	-	Mitogen-activated protein kinase 7 [Source:PGSC_GENE;Acc:PGSC0003DMG400003528]
PGSC0003DMG400003537	72.745	222.237	-1.6112	0.00022803	0.0052159	-	Beta-galactosidase [Source:PGSC_GENE;Acc:PGSC0003DMG400003537]
PGSC0003DMG400003545	167.365	374.763	-1.163	0.00030659	0.0066073	-	GATA transcription factor 5 [Source:PGSC_GENE;Acc:PGSC0003DMG400003545]
PGSC0003DMG400003550	396.265	621.961	-0.65036	0.0044209	0.049338	-	Kinesin motor family protein [Source:PGSC_GENE;Acc:PGSC0003DMG400003550]
PGSC0003DMG400003564	871.277	1758.24	-1.0129	7.6193e-07	4.5772e-05	-	Calcium-dependent protein kinase CPK4 [Source:PGSC_GENE;Acc:PGSC0003DMG400003564]
PGSC0003DMG400003566	1532.04	803.378	0.93131	1.0869e-05	0.00043675	-	ARO1 2 [Source:PGSC_GENE;Acc:PGSC0003DMG400003566]
PGSC0003DMG400003578	145.943	81.2153	0.84559	0.0036719	0.043402	-	Cold inducible histidine kinase 1 [Source:PGSC_GENE;Acc:PGSC0003DMG400003578]
PGSC0003DMG400003593	96.7988	334.793	-1.7902	7.3934e-12	1.4234e-09	-	Conserved gene of unknown function [Source:PGSC_GENE;Acc:PGSC0003DMG400003593]
PGSC0003DMG400003601	51.0653	178.435	-1.805	6.9493e-06	0.00030803	-	Transcription factor [Source:PGSC_GENE;Acc:PGSC0003DMG400003601]
PGSC0003DMG400003602	286.585	499.68	-0.80204	0.00043256	0.0086574	-	Phosphoric diester hydrolase [Source:PGSC_GENE;Acc:PGSC0003DMG400003602]
PGSC0003DMG400003623	0	11.0768	#NAME?	0.00063163	0.011614	-	Pectinesterase [Source:PGSC_GENE;Acc:PGSC0003DMG400003623]
PGSC0003DMG400003626	74.4091	1003	-3.7527	6.0239e-24	5.56e-21	-	Lactoylglutathione lyase [Source:PGSC_GENE;Acc:PGSC0003DMG400003626]
PGSC0003DMG400003631	16.2595	56.2471	-1.7905	7.387e-05	0.0021032	-	Conserved gene of unknown function [Source:PGSC_GENE;Acc:PGSC0003DMG400003631]
PGSC0003DMG400003643	706.112	372.446	0.92287	0.00024042	0.005432	-	Oligopeptide transporter OPT family [Source:PGSC_GENE;Acc:PGSC0003DMG400003643]
PGSC0003DMG400003656	65.4462	152.057	-1.2162	7.7028e-05	0.0021699	-	Aspartic proteinase nepenthesin-2 [Source:PGSC_GENE;Acc:PGSC0003DMG400003656]
PGSC0003DMG400003664	567.749	291.325	0.96262	2.7552e-05	0.00095119	-	Protein-methionine-s-oxide reductase [Source:PGSC_GENE;Acc:PGSC0003DMG400003664]
PGSC0003DMG400003666	7770.09	4945.96	0.65168	0.0011943	0.018855	-	Senescence-associated protein [Source:PGSC_GENE;Acc:PGSC0003DMG400003666]
PGSC0003DMG400003686	0	11.3741	#NAME?	8.9557e-05	0.0024589	-	Oxidoreductase [Source:PGSC_GENE;Acc:PGSC0003DMG400003686]
PGSC0003DMG400003688	16.7336	2.51146	2.7361	0.00285	0.035876	-	ST225 [Source:PGSC_GENE;Acc:PGSC0003DMG400003688]
PGSC0003DMG400003691	5.63572	29.1047	-2.3686	0.0013155	0.020267	-	Phenylcoumaran benzylic ether reductase [Source:PGSC_GENE;Acc:PGSC0003DMG400003691]
PGSC0003DMG400003697	66.5003	172.158	-1.3723	3.8913e-05	0.0012642	-	Conserved gene of unknown function [Source:PGSC_GENE;Acc:PGSC0003DMG400003697]
PGSC0003DMG400003701	526.564	1421.32	-1.4326	9.2092e-07	5.4426e-05	-	BZIP domain class transcription factor [Source:PGSC_GENE;Acc:PGSC0003DMG400003701]
PGSC0003DMG400003707	50011.4	27105.4	0.88368	9.0713e-06	0.00038109	-	Pre-pro-cysteine proteinase [Source:PGSC_GENE;Acc:PGSC0003DMG400003707]
PGSC0003DMG400003724	306.192	506.128	-0.72507	0.0017978	0.025656	-	Myosin heavy chain, striated muscle [Source:PGSC_GENE;Acc:PGSC0003DMG400003724]
PGSC0003DMG400003733	0	8.09532	#NAME?	0.001288	0.01997	-	Agglutinin isoform [Source:PGSC_GENE;Acc:PGSC0003DMG400003733]
PGSC0003DMG400003739	8.25734	97.9543	-3.5684	0.0032995	0.040147	-	Conserved gene of unknown function [Source:PGSC_GENE;Acc:PGSC0003DMG400003739]
PGSC0003DMG400003754	30.7484	119.128	-1.9539	1.3109e-08	1.2658e-06	-	Cytokinin oxidase/dehydrogenase [Source:PGSC_GENE;Acc:PGSC0003DMG400003754]
PGSC0003DMG400003755	4898.3	7706.63	-0.65382	0.0011806	0.018706	-	Thioredoxin [Source:PGSC_GENE;Acc:PGSC0003DMG400003755]
PGSC0003DMG400003759	26.0935	117.229	-2.1676	6.4019e-09	6.7873e-07	-	Auxin-induced protein 5NG4 [Source:PGSC_GENE;Acc:PGSC0003DMG400003759]
PGSC0003DMG400003773	0.30736	13.7668	-5.4851	7.1256e-05	0.0020488	-	SAUR family protein [Source:PGSC_GENE;Acc:PGSC0003DMG400003773]
PGSC0003DMG400003774	58.2815	182.906	-1.65	2.2596e-08	2.0435e-06	-	Endo-1,4-beta-glucanase [Source:PGSC_GENE;Acc:PGSC0003DMG400003774]
PGSC0003DMG400003778	11.9297	34.6556	-1.5385	0.0040608	0.046536	-	E2F4,5 [Source:PGSC_GENE;Acc:PGSC0003DMG400003778]
PGSC0003DMG400003799	7112.9	4157.46	0.77473	7.9479e-05	0.002223	-	Conserved gene of unknown function [Source:PGSC_GENE;Acc:PGSC0003DMG400003799]
PGSC0003DMG400003803	12.9674	38.2607	-1.561	0.0019916	0.027581	-	Gene of unknown function [Source:PGSC_GENE;Acc:PGSC0003DMG400003803]
PGSC0003DMG400003838	473.212	278.44	0.76512	0.0015719	0.023185	-	Elongation factor Tu [Source:PGSC_GENE;Acc:PGSC0003DMG400003838]
PGSC0003DMG400003889	1517.22	880.667	0.78477	0.00017098	0.0040897	-	P-glycoprotein [Source:PGSC_GENE;Acc:PGSC0003DMG400003889]
PGSC0003DMG400003892	478.742	783.172	-0.71008	0.0013913	0.021164	-	Molybdopterin-binding [Source:PGSC_GENE;Acc:PGSC0003DMG400003892]
PGSC0003DMG400003918	1566.93	971.506	0.68965	0.00057531	0.01083	-	Acc synthase [Source:PGSC_GENE;Acc:PGSC0003DMG400003918]
PGSC0003DMG400003927	60.2618	115.222	-0.9351	0.0032145	0.039375	-	Ubiquitin-protein ligase [Source:PGSC_GENE;Acc:PGSC0003DMG400003927]
PGSC0003DMG400003936	5520.87	3099.1	0.83304	3.1406e-05	0.0010592	-	Primary amine oxidase [Source:PGSC_GENE;Acc:PGSC0003DMG400003936]
PGSC0003DMG400003939	1010.02	1585.86	-0.65088	0.0012026	0.018936	-	Serine protease [Source:PGSC_GENE;Acc:PGSC0003DMG400003939]
PGSC0003DMG400003948	9295.7	4378.9	1.086	1.8885e-07	1.3378e-05	-	Stress-associated protein 6 [Source:PGSC_GENE;Acc:PGSC0003DMG400003948]
PGSC0003DMG400003964	3878.49	8022.15	-1.0485	5.1821e-06	0.00024092	-	GT2 protein [Source:PGSC_GENE;Acc:PGSC0003DMG400003964]
PGSC0003DMG400003982	358.968	214.497	0.7429	0.0030137	0.037444	-	ATP binding protein [Source:PGSC_GENE;Acc:PGSC0003DMG400003982]
PGSC0003DMG400003984	25667	16624.8	0.62658	0.0019275	0.02692	-	Polyubiquitin [Source:PGSC_GENE;Acc:PGSC0003DMG400003984]
PGSC0003DMG400004005	312.83	521.545	-0.73741	0.0013093	0.02021	-	Drought responsive element binding protein [Source:PGSC_GENE;Acc:PGSC0003DMG400004005]
PGSC0003DMG400004015	2.17832	19.7076	-3.1775	0.00018764	0.0044274	-	Conserved gene of unknown function [Source:PGSC_GENE;Acc:PGSC0003DMG400004015]
PGSC0003DMG400004020	58286.2	27695.1	1.0735	7.9206e-08	6.2454e-06	-	Zeaxanthin epoxidase, chloroplastic [Source:PGSC_GENE;Acc:PGSC0003DMG400004020]
PGSC0003DMG400004024	1200.05	211.235	2.5062	0.00286	0.03596	-	AP2/ERF domain-containing transcription factor [Source:PGSC_GENE;Acc:PGSC0003DMG400004024]
PGSC0003DMG400004025	251.351	31.5742	2.9929	0.0016667	0.024282	-	AP2 domain class transcription factor [Source:PGSC_GENE;Acc:PGSC0003DMG400004025]
PGSC0003DMG400004044	64.4963	227.449	-1.8183	2.104e-10	3.0569e-08	-	Root phototropism protein [Source:PGSC_GENE;Acc:PGSC0003DMG400004044]
PGSC0003DMG400004057	79.8738	34.6264	1.2058	0.0010142	0.016796	-	ORF16-lacZ fusion protein [Source:PGSC_GENE;Acc:PGSC0003DMG400004057]
PGSC0003DMG400004071	62.1972	26.9779	1.2051	0.0043038	0.048426	-	Mismatch repair protein [Source:PGSC_GENE;Acc:PGSC0003DMG400004071]
PGSC0003DMG400004078	8.83088	48.033	-2.4434	0.00019215	0.004517	-	Conserved gene of unknown function [Source:PGSC_GENE;Acc:PGSC0003DMG400004078]
PGSC0003DMG400004081	3623.48	1904.92	0.92764	9.0023e-06	0.0003787	-	Agamous-like MADS-box protein AGL8 homolog [Source:PGSC_GENE;Acc:PGSC0003DMG400004081]
PGSC0003DMG400004087	862.124	6312.92	-2.8723	1.3114e-40	2.9395e-37	-	DNA binding protein [Source:PGSC_GENE;Acc:PGSC0003DMG400004087]
PGSC0003DMG400004109	23.4852	88.4813	-1.9136	9.9035e-06	0.00040715	-	Xyloglucan endotransglycosylase hydrolase [Source:PGSC_GENE;Acc:PGSC0003DMG400004109]
PGSC0003DMG400004115	30.6377	196.657	-2.6823	1.2666e-09	1.5711e-07	-	NHL repeat-containing protein [Source:PGSC_GENE;Acc:PGSC0003DMG400004115]
PGSC0003DMG400004151	5674.32	3504.88	0.69508	0.0011052	0.017814	-	Thiamine biosynthesis protein ThiC variant L1 [Source:PGSC_GENE;Acc:PGSC0003DMG400004151]
PGSC0003DMG400004158	15.8119	431.46	-4.7701	3.3356e-47	2.617e-43	-	Ca2+ antiporter/cation exchanger [Source:PGSC_GENE;Acc:PGSC0003DMG400004158]
PGSC0003DMG400004161	17.5883	59.5585	-1.7597	5.9431e-05	0.0017746	-	Conserved gene of unknown function [Source:PGSC_GENE;Acc:PGSC0003DMG400004161]
PGSC0003DMG400004190	508.07	776.359	-0.6117	0.0042846	0.048245	-	Leucine-rich repeat resistance protein [Source:PGSC_GENE;Acc:PGSC0003DMG400004190]
PGSC0003DMG400004251	314.132	748.096	-1.2519	8.6996e-05	0.0024012	-	Conserved gene of unknown function [Source:PGSC_GENE;Acc:PGSC0003DMG400004251]
PGSC0003DMG400004277	1111.94	1820.51	-0.71126	0.00047624	0.0093233	-	Dead box ATP-dependent RNA helicase [Source:PGSC_GENE;Acc:PGSC0003DMG400004277]
PGSC0003DMG400004283	1036.23	1720.95	-0.73186	0.00034605	0.0072983	-	EIG-I24 protein [Source:PGSC_GENE;Acc:PGSC0003DMG400004283]
PGSC0003DMG400004284	9156.41	2609.12	1.8112	0.00029618	0.0064323	-	Disease resistance protein [Source:PGSC_GENE;Acc:PGSC0003DMG400004284]
PGSC0003DMG400004301	350.294	904.099	-1.3679	4.5346e-05	0.0014376	-	Chlorophyll a,b binding protein type I [Source:PGSC_GENE;Acc:PGSC0003DMG400004301]
PGSC0003DMG400004312	81.0991	881.53	-3.4423	3.5864e-43	1.4069e-39	-	9-cis-epoxycarotenoid dioxygenase [Source:PGSC_GENE;Acc:PGSC0003DMG400004312]
PGSC0003DMG400004317	17.4287	67.2679	-1.9485	5.3297e-06	0.00024645	-	Stellacyanin [Source:PGSC_GENE;Acc:PGSC0003DMG400004317]
PGSC0003DMG400004325	0	7.88863	#NAME?	0.0013986	0.021254	-	Gene of unknown function [Source:PGSC_GENE;Acc:PGSC0003DMG400004325]
PGSC0003DMG400004363	143.638	567.701	-1.9827	0.0023708	0.031419	-	Auxin-regulated dual specificity cytosolic kinase [Source:PGSC_GENE;Acc:PGSC0003DMG400004363]
PGSC0003DMG400004383	759.041	1345.47	-0.82586	0.00011561	0.0029886	-	Ceramidase [Source:PGSC_GENE;Acc:PGSC0003DMG400004383]
PGSC0003DMG400004384	164.904	276.219	-0.74419	0.004055	0.046493	-	LRR receptor-like serine/threonine-protein kinase MRH1 [Source:PGSC_GENE;Acc:PGSC0003DMG400004384]
PGSC0003DMG400004401	106.789	189.702	-0.82897	0.0039133	0.045391	-	Kinase [Source:PGSC_GENE;Acc:PGSC0003DMG400004401]
PGSC0003DMG400004415	759.649	469.275	0.6949	0.0015061	0.022443	-	Kinase [Source:PGSC_GENE;Acc:PGSC0003DMG400004415]
PGSC0003DMG400004440	191.067	487.878	-1.3524	0.0014814	0.022201	-	Gene of unknown function [Source:PGSC_GENE;Acc:PGSC0003DMG400004440]
PGSC0003DMG400004441	0	11.0808	#NAME?	0.003083	0.038108	-	Proline-rich protein [Source:PGSC_GENE;Acc:PGSC0003DMG400004441]
PGSC0003DMG400004442	259.346	442.746	-0.7716	0.00073361	0.012957	-	Translocon-associated protein, alpha subunit [Source:PGSC_GENE;Acc:PGSC0003DMG400004442]
PGSC0003DMG400004478	89.2768	44.0525	1.0191	0.004367	0.048892	-	Conserved gene of unknown function [Source:PGSC_GENE;Acc:PGSC0003DMG400004478]
PGSC0003DMG400004532	36.2671	9.1885	1.9808	0.0040083	0.046178	-	Chloroplast ferredoxin I [Source:PGSC_GENE;Acc:PGSC0003DMG400004532]
PGSC0003DMG400004538	149.978	24.7519	2.5991	0.00085809	0.014772	-	AP2 domain class transcription factor [Source:PGSC_GENE;Acc:PGSC0003DMG400004538]
PGSC0003DMG400004553	145.067	261.208	-0.84848	0.00078899	0.013763	-	Kinase [Source:PGSC_GENE;Acc:PGSC0003DMG400004553]
PGSC0003DMG400004572	106.016	186.65	-0.81605	0.003815	0.04449	-	Adenosylhomocysteinase [Source:PGSC_GENE;Acc:PGSC0003DMG400004572]
PGSC0003DMG400004588	1413.92	2330.82	-0.72114	0.00037088	0.0077232	-	Epsin, N-terminal; ENTH/VHS [Source:PGSC_GENE;Acc:PGSC0003DMG400004588]
PGSC0003DMG400004596	193.658	488.681	-1.3354	0.0031758	0.039007	-	Soluble diacylglycerol acyltransferase [Source:PGSC_GENE;Acc:PGSC0003DMG400004596]
PGSC0003DMG400004615	297.491	159.835	0.89626	0.00045158	0.0089522	-	Poly(A) polymerase [Source:PGSC_GENE;Acc:PGSC0003DMG400004615]
PGSC0003DMG400004623	165.115	48.7203	1.7609	8.3695e-06	0.00035881	-	AMP dependent ligase [Source:PGSC_GENE;Acc:PGSC0003DMG400004623]
PGSC0003DMG400004624	103.328	49.4914	1.062	0.0020938	0.028605	-	GATA transcription factor [Source:PGSC_GENE;Acc:PGSC0003DMG400004624]
PGSC0003DMG400004625	559.182	944.795	-0.75668	0.0004	0.0081194	-	Fiber protein Fb2 [Source:PGSC_GENE;Acc:PGSC0003DMG400004625]
PGSC0003DMG400004630	2325.08	1243.19	0.90323	2.2467e-05	0.00080883	-	Glyoxysomal fatty acid beta-oxidation multifunctional protein [Source:PGSC_GENE;Acc:PGSC0003DMG400004630]
PGSC0003DMG400004639	4556.09	8012.54	-0.81446	8.9892e-05	0.0024659	-	Photosystem II 5 kDa protein, chloroplastic [Source:PGSC_GENE;Acc:PGSC0003DMG400004639]
PGSC0003DMG400004651	828.575	535.059	0.63093	0.0034284	0.04122	-	Polyprotein [Source:PGSC_GENE;Acc:PGSC0003DMG400004651]
PGSC0003DMG400004659	63.6446	400.873	-2.655	5.7562e-06	0.00026371	-	UDP-D-glucuronic acid 4-epimerase [Source:PGSC_GENE;Acc:PGSC0003DMG400004659]
PGSC0003DMG400004660	7.14355	58.5554	-3.0351	2.1036e-09	2.4182e-07	-	Serine hydroxymethyltransferase [Source:PGSC_GENE;Acc:PGSC0003DMG400004660]
PGSC0003DMG400004667	204.453	742.679	-1.861	2.4065e-05	0.0008543	-	Rhg4-like receptor kinase II [Source:PGSC_GENE;Acc:PGSC0003DMG400004667]
PGSC0003DMG400004670	0	15.8067	#NAME?	7.69e-06	0.00033518	-	Xyloglucan endo-transglycosylase [Source:PGSC_GENE;Acc:PGSC0003DMG400004670]
PGSC0003DMG400004672	210.329	101.221	1.0551	0.00012875	0.0032662	-	C2 domain-containing protein [Source:PGSC_GENE;Acc:PGSC0003DMG400004672]
PGSC0003DMG400004695	938.421	601.852	0.64083	0.0025482	0.033147	-	Map3k delta-1 protein kinase [Source:PGSC_GENE;Acc:PGSC0003DMG400004695]
PGSC0003DMG400004702	147.244	569.701	-1.952	7.1556e-16	2.466e-13	-	Conserved gene of unknown function [Source:PGSC_GENE;Acc:PGSC0003DMG400004702]
PGSC0003DMG400004703	53.2231	234.402	-2.1389	4.9876e-12	9.8442e-10	-	Conserved gene of unknown function [Source:PGSC_GENE;Acc:PGSC0003DMG400004703]
PGSC0003DMG400004705	341.345	657.264	-0.94524	2.783e-05	0.00095764	-	Conserved gene of unknown function [Source:PGSC_GENE;Acc:PGSC0003DMG400004705]
PGSC0003DMG400004708	120.14	215.434	-0.84253	0.0019317	0.026943	-	Kif4 [Source:PGSC_GENE;Acc:PGSC0003DMG400004708]
PGSC0003DMG400004715	110.248	216.384	-0.97285	0.00038254	0.007872	-	Trichohyalin [Source:PGSC_GENE;Acc:PGSC0003DMG400004715]
PGSC0003DMG400004736	7.17252	153.282	-4.4176	4.0533e-19	2.019e-16	-	P-rich protein EIG-I30 [Source:PGSC_GENE;Acc:PGSC0003DMG400004736]
PGSC0003DMG400004738	15147.2	9791.74	0.62942	0.0019139	0.026794	-	Elongation factor G [Source:PGSC_GENE;Acc:PGSC0003DMG400004738]
PGSC0003DMG400004759	1.56163	18.6403	-3.5773	0.00014164	0.0035139	-	Pectinesterase [Source:PGSC_GENE;Acc:PGSC0003DMG400004759]
PGSC0003DMG400004789	244.006	1603.35	-2.7161	0.0014597	0.021971	-	Multicopper oxidase [Source:PGSC_GENE;Acc:PGSC0003DMG400004789]
PGSC0003DMG400004794	114.59	296.238	-1.3703	1.7222e-05	0.00064266	-	Conserved gene of unknown function [Source:PGSC_GENE;Acc:PGSC0003DMG400004794]
PGSC0003DMG400004804	843.275	455.477	0.88862	7.2313e-05	0.0020743	-	Conserved gene of unknown function [Source:PGSC_GENE;Acc:PGSC0003DMG400004804]
PGSC0003DMG400004837	101.146	247.483	-1.2909	0.00011664	0.0030089	-	Conserved gene of unknown function [Source:PGSC_GENE;Acc:PGSC0003DMG400004837]
PGSC0003DMG400004842	16.9816	77.7517	-2.1949	0.00010816	0.0028403	-	Beta-galactosidase [Source:PGSC_GENE;Acc:PGSC0003DMG400004842]
PGSC0003DMG400004859	316.658	711.263	-1.1675	2.0837e-07	1.4531e-05	-	(Fragment) [Source:PGSC_GENE;Acc:PGSC0003DMG400004859]
PGSC0003DMG400004868	5.68734	36.9888	-2.7013	7.7203e-06	0.00033593	-	Conserved gene of unknown function [Source:PGSC_GENE;Acc:PGSC0003DMG400004868]
PGSC0003DMG400004911	428.456	274.005	0.64495	0.0041766	0.047409	-	E3 ubiquitin ligase PUB14 [Source:PGSC_GENE;Acc:PGSC0003DMG400004911]
PGSC0003DMG400004930	842.018	1672.24	-0.98986	3.453e-05	0.0011479	-	Conserved gene of unknown function [Source:PGSC_GENE;Acc:PGSC0003DMG400004930]
PGSC0003DMG400004934	73.1183	32.8812	1.153	0.004125	0.047038	-	UPA25 [Source:PGSC_GENE;Acc:PGSC0003DMG400004934]
PGSC0003DMG400004943	691.85	1941.98	-1.489	0.0012668	0.019719	-	Transferase, transferring glycosyl groups [Source:PGSC_GENE;Acc:PGSC0003DMG400004943]
PGSC0003DMG400004955	0.948875	12.5834	-3.7292	0.0020181	0.027876	-	Xylanase Xyn2 [Source:PGSC_GENE;Acc:PGSC0003DMG400004955]
PGSC0003DMG400004957	53.0036	170.404	-1.6848	0.00035152	0.0074036	-	Conserved gene of unknown function [Source:PGSC_GENE;Acc:PGSC0003DMG400004957]
PGSC0003DMG400004962	1081.46	2122.25	-0.97262	2.5046e-06	0.00013056	-	Alpha-tubulin [Source:PGSC_GENE;Acc:PGSC0003DMG400004962]
PGSC0003DMG400004981	1622.58	2408.4	-0.56979	0.0044468	0.049574	-	Conserved gene of unknown function [Source:PGSC_GENE;Acc:PGSC0003DMG400004981]
PGSC0003DMG400004996	102.07	498.562	-2.2882	0.00018073	0.0042967	-	UDP-glucose 4-epimerase [Source:PGSC_GENE;Acc:PGSC0003DMG400004996]
PGSC0003DMG400005041	7.82251	89.4227	-3.5149	3.4196e-14	9.0105e-12	-	D6-type cyclin [Source:PGSC_GENE;Acc:PGSC0003DMG400005041]
PGSC0003DMG400005057	26.799	62.7211	-1.2268	0.0026055	0.03369	-	FAD-binding domain-containing protein [Source:PGSC_GENE;Acc:PGSC0003DMG400005057]
PGSC0003DMG400005063	2.53533	31.6725	-3.643	0.00053522	0.010217	-	Ccd1 [Source:PGSC_GENE;Acc:PGSC0003DMG400005063]
PGSC0003DMG400005119	7.36659	35.4529	-2.2668	0.00010649	0.0028027	-	Mads box protein [Source:PGSC_GENE;Acc:PGSC0003DMG400005119]
PGSC0003DMG400005136	1040.49	637.077	0.70773	0.00096349	0.016157	-	2-hydroxyacid dehydrogenase [Source:PGSC_GENE;Acc:PGSC0003DMG400005136]
PGSC0003DMG400005147	41.2239	93.1775	-1.1765	0.00092699	0.015691	-	Nucleic acid binding protein [Source:PGSC_GENE;Acc:PGSC0003DMG400005147]
PGSC0003DMG400005197	268.554	468.124	-0.80168	0.0006729	0.012178	-	Cinnamoyl-CoA reductase [Source:PGSC_GENE;Acc:PGSC0003DMG400005197]
PGSC0003DMG400005205	31.6187	92.4142	-1.5473	0.00036367	0.0076238	-	Gene of unknown function [Source:PGSC_GENE;Acc:PGSC0003DMG400005205]
PGSC0003DMG400005261	209.501	122.989	0.76843	0.0041995	0.04756	-	Cytochrome P450 [Source:PGSC_GENE;Acc:PGSC0003DMG400005261]
PGSC0003DMG400005269	1.28303	24.6985	-4.2668	8.411e-06	0.0003601	-	Glucose-6-phosphate/phosphate translocator 2 [Source:PGSC_GENE;Acc:PGSC0003DMG400005269]
PGSC0003DMG400005322	0	9.86703	#NAME?	0.0040992	0.046881	-	Orf147a protein [Source:PGSC_GENE;Acc:PGSC0003DMG400005322]
PGSC0003DMG400005330	129.286	257.504	-0.99403	0.00012195	0.0031217	-	Protein AFR [Source:PGSC_GENE;Acc:PGSC0003DMG400005330]
PGSC0003DMG400005404	1480.66	3154.14	-1.091	8.5282e-08	6.6741e-06	-	NAD(P)H:quinone oxidoreductase [Source:UniProtKB/Swiss-Prot;Acc:Q8H9D2]
PGSC0003DMG400005409	61.4982	799.251	-3.7	9.5016e-08	7.3083e-06	-	Aspartic proteinase nepenthesin-1 [Source:PGSC_GENE;Acc:PGSC0003DMG400005409]
PGSC0003DMG400005415	887.113	1817.57	-1.0348	8.7298e-06	0.00037053	-	Gene of unknown function [Source:PGSC_GENE;Acc:PGSC0003DMG400005415]
PGSC0003DMG400005418	127.48	265.453	-1.0582	3.8957e-05	0.0012642	-	Dopamine beta-monooxygenase [Source:PGSC_GENE;Acc:PGSC0003DMG400005418]
PGSC0003DMG400005456	6966.43	3598.4	0.95306	3.4246e-06	0.00017032	-	Protein phosphatase 2c [Source:PGSC_GENE;Acc:PGSC0003DMG400005456]
PGSC0003DMG400005485	19.6574	57.2821	-1.543	0.00055838	0.010578	-	Receptor-kinase [Source:PGSC_GENE;Acc:PGSC0003DMG400005485]
PGSC0003DMG400005495	170.529	452.313	-1.4073	4.2922e-09	4.6288e-07	-	Conserved gene of unknown function [Source:PGSC_GENE;Acc:PGSC0003DMG400005495]
PGSC0003DMG400005526	114.924	21.9535	2.3882	1.1513e-10	1.8065e-08	-	Cytochrome P450 [Source:PGSC_GENE;Acc:PGSC0003DMG400005526]
PGSC0003DMG400005528	56.8184	630.62	-3.4723	1.8902e-06	0.00010443	-	DNA binding protein [Source:PGSC_GENE;Acc:PGSC0003DMG400005528]
PGSC0003DMG400005529	2.87145	35.9548	-3.6463	6.1526e-08	4.9382e-06	-	Conserved gene of unknown function [Source:PGSC_GENE;Acc:PGSC0003DMG400005529]
PGSC0003DMG400005590	210.98	451.827	-1.0987	7.7287e-06	0.00033593	-	Disease resistance protein [Source:PGSC_GENE;Acc:PGSC0003DMG400005590]
PGSC0003DMG400005592	25.9221	92.8841	-1.8413	9.1459e-07	5.4154e-05	-	2,4-dienoyl-CoA reductase [Source:PGSC_GENE;Acc:PGSC0003DMG400005592]
PGSC0003DMG400005597	518.647	188.443	1.4606	0.00032019	0.0068681	-	MTD1 [Source:PGSC_GENE;Acc:PGSC0003DMG400005597]
PGSC0003DMG400005611	54.3268	163.818	-1.5924	2.0036e-07	1.4066e-05	-	Esterase/lipase/thioesterase family protein [Source:PGSC_GENE;Acc:PGSC0003DMG400005611]
PGSC0003DMG400005613	58.1422	468.717	-3.0111	9.9419e-09	1.0032e-06	-	Signal transducer [Source:PGSC_GENE;Acc:PGSC0003DMG400005613]
PGSC0003DMG400005615	209.456	115.517	0.85854	0.0011973	0.018872	-	Conserved gene of unknown function [Source:PGSC_GENE;Acc:PGSC0003DMG400005615]
PGSC0003DMG400005617	194.004	91.1424	1.0899	0.00055893	0.010579	-	Zinc ion binding protein [Source:PGSC_GENE;Acc:PGSC0003DMG400005617]
PGSC0003DMG400005648	120.146	211.495	-0.81583	0.0023679	0.031413	-	Conserved gene of unknown function [Source:PGSC_GENE;Acc:PGSC0003DMG400005648]
PGSC0003DMG400005656	268.354	1736.67	-2.6941	2.5874e-10	3.6908e-08	-	Beta-mannosidase [Source:PGSC_GENE;Acc:PGSC0003DMG400005656]
PGSC0003DMG400005695	458.207	293.14	0.64441	0.0029679	0.037048	-	Boron transporter [Source:PGSC_GENE;Acc:PGSC0003DMG400005695]
PGSC0003DMG400005702	496.913	292.626	0.76393	0.00082136	0.014257	-	Conserved gene of unknown function [Source:PGSC_GENE;Acc:PGSC0003DMG400005702]
PGSC0003DMG400005725	93.1534	15.1862	2.6169	1.2873e-05	0.00050373	-	DNA binding protein [Source:PGSC_GENE;Acc:PGSC0003DMG400005725]
PGSC0003DMG400005762	1140.49	3528	-1.6292	4.7629e-11	8.1677e-09	-	Gene of unknown function [Source:PGSC_GENE;Acc:PGSC0003DMG400005762]
PGSC0003DMG400005777	950.634	612.018	0.63532	0.0031979	0.039233	-	ATP binding protein [Source:PGSC_GENE;Acc:PGSC0003DMG400005777]
PGSC0003DMG400005794	143.312	264.114	-0.882	0.0007044	0.012624	-	Auxin response factor 9 [Source:PGSC_GENE;Acc:PGSC0003DMG400005794]
PGSC0003DMG400005810	1301.76	2110.97	-0.69745	0.0016345	0.02393	-	Conserved gene of unknown function [Source:PGSC_GENE;Acc:PGSC0003DMG400005810]
PGSC0003DMG400005832	2.56409	22.1906	-3.1134	0.00012965	0.003283	-	Na(+)/H(+) antiporter [Source:PGSC_GENE;Acc:PGSC0003DMG400005832]
PGSC0003DMG400005835	10593.6	2178.2	2.282	2.8253e-11	5.0093e-09	-	WRKY transcription factor-30 [Source:PGSC_GENE;Acc:PGSC0003DMG400005835]
PGSC0003DMG400005849	800.592	425.819	0.91083	3.6656e-05	0.0012071	-	WD-repeat protein [Source:PGSC_GENE;Acc:PGSC0003DMG400005849]
PGSC0003DMG400005855	312.542	492.112	-0.65494	0.0040421	0.046408	-	S-adenosylmethionine-dependent methyltransferase [Source:PGSC_GENE;Acc:PGSC0003DMG400005855]
PGSC0003DMG400005884	4.85412	104.818	-4.4325	5.0336e-18	2.1939e-15	-	Conserved gene of unknown function [Source:PGSC_GENE;Acc:PGSC0003DMG400005884]
PGSC0003DMG400005890	5259.6	8141.17	-0.63028	0.0018895	0.026566	-	16kDa membrane protein [Source:PGSC_GENE;Acc:PGSC0003DMG400005890]
PGSC0003DMG400005896	9.91039	43.3131	-2.1278	3.9037e-05	0.0012642	-	Protein kinase [Source:PGSC_GENE;Acc:PGSC0003DMG400005896]
PGSC0003DMG400005898	89.6092	342.558	-1.9346	1.4234e-05	0.00054673	-	Harpin-induced family protein [Source:PGSC_GENE;Acc:PGSC0003DMG400005898]
PGSC0003DMG400005899	20571.6	6438.78	1.6758	4.7113e-11	8.1236e-09	-	CCR4-associated factor [Source:PGSC_GENE;Acc:PGSC0003DMG400005899]
PGSC0003DMG400005901	83.952	209.043	-1.3162	1.343e-05	0.00051967	-	Aspartic proteinase nepenthesin-2 [Source:PGSC_GENE;Acc:PGSC0003DMG400005901]
PGSC0003DMG400005908	904.153	230.353	1.9727	9.3064e-18	3.8941e-15	-	Conserved gene of unknown function [Source:PGSC_GENE;Acc:PGSC0003DMG400005908]
PGSC0003DMG400005909	3050.91	1755.14	0.79765	0.0039308	0.045552	-	Regulator of gene silencing [Source:PGSC_GENE;Acc:PGSC0003DMG400005909]
PGSC0003DMG400005930	1798.69	1030.28	0.80391	0.00024905	0.0056146	-	BEL5 protein [Source:PGSC_GENE;Acc:PGSC0003DMG400005930]
PGSC0003DMG400005931	524.022	1014.41	-0.95294	0.001725	0.024889	-	Sterol delta-7 reductase DWF5 [Source:PGSC_GENE;Acc:PGSC0003DMG400005931]
PGSC0003DMG400005943	29.5128	100.982	-1.7747	8.1008e-07	4.8239e-05	-	Hydrolase, hydrolyzing O-glycosyl compounds [Source:PGSC_GENE;Acc:PGSC0003DMG400005943]
PGSC0003DMG400005948	53.5901	129.606	-1.2741	5.525e-05	0.0016752	-	Cyclin B1 [Source:PGSC_GENE;Acc:PGSC0003DMG400005948]
PGSC0003DMG400005955	949.809	1660.95	-0.8063	0.0015445	0.022884	-	Mitogen-activated protein kinase 9 [Source:PGSC_GENE;Acc:PGSC0003DMG400005955]
PGSC0003DMG400005960	12.1979	88.5505	-2.8599	2.0679e-06	0.00011112	-	Glucosyltransferase [Source:PGSC_GENE;Acc:PGSC0003DMG400005960]
PGSC0003DMG400005970	11.7997	35.4541	-1.5872	0.0027175	0.034692	-	Late blight resistance protein [Source:PGSC_GENE;Acc:PGSC0003DMG400005970]
PGSC0003DMG400005972	378.215	200.247	0.91743	0.00090932	0.015475	-	Conserved gene of unknown function [Source:PGSC_GENE;Acc:PGSC0003DMG400005972]
PGSC0003DMG400005992	8897.92	4005.58	1.1515	1.7096e-05	0.00063986	-	Conserved gene of unknown function [Source:PGSC_GENE;Acc:PGSC0003DMG400005992]
PGSC0003DMG400006003	1133.69	699.103	0.69745	0.0010708	0.017439	-	Nematode resistance [Source:PGSC_GENE;Acc:PGSC0003DMG400006003]
PGSC0003DMG400006006	564.296	999.424	-0.82465	0.00013153	0.0033208	-	DNA binding protein [Source:PGSC_GENE;Acc:PGSC0003DMG400006006]
PGSC0003DMG400006022	99.729	320.843	-1.6858	2.8083e-05	0.00096318	-	Kinase [Source:PGSC_GENE;Acc:PGSC0003DMG400006022]
PGSC0003DMG400006033	427.672	130.129	1.7166	3.2537e-05	0.0010911	-	Ubiquitin ligase protein cop1 [Source:PGSC_GENE;Acc:PGSC0003DMG400006033]
PGSC0003DMG400006090	502.348	308.282	0.70444	0.0014983	0.022354	-	F-Box protein [Source:PGSC_GENE;Acc:PGSC0003DMG400006090]
PGSC0003DMG400006102	1139.44	2598.5	-1.1894	0.00031932	0.0068637	-	E3 ubiquitin ligase PUB14 [Source:PGSC_GENE;Acc:PGSC0003DMG400006102]
PGSC0003DMG400006116	11.1745	38.3506	-1.779	0.0005843	0.010967	-	Gene of unknown function [Source:PGSC_GENE;Acc:PGSC0003DMG400006116]
PGSC0003DMG400006133	3233.36	2038.7	0.66539	0.00098849	0.016465	-	DGCR [Source:PGSC_GENE;Acc:PGSC0003DMG400006133]
PGSC0003DMG400006155	134.705	63.7874	1.0785	0.00058746	0.010993	-	Thermal hysteresis protein STHP-64 [Source:PGSC_GENE;Acc:PGSC0003DMG400006155]
PGSC0003DMG400006158	2046.25	1196.33	0.77436	0.00015894	0.0038606	-	C2 domain-containing protein [Source:PGSC_GENE;Acc:PGSC0003DMG400006158]
PGSC0003DMG400006160	8.91383	112.022	-3.6516	1.5635e-15	5.0066e-13	-	Fasciclin-like arabinogalactan protein 2 [Source:PGSC_GENE;Acc:PGSC0003DMG400006160]
PGSC0003DMG400006179	2859.02	4574.66	-0.67814	0.00071963	0.012766	-	Nodulin family protein [Source:PGSC_GENE;Acc:PGSC0003DMG400006179]
PGSC0003DMG400006180	0.319773	10.1626	-4.9901	0.0010351	0.017059	-	Endo-1,4-beta-xylanase A [Source:PGSC_GENE;Acc:PGSC0003DMG400006180]
PGSC0003DMG400006198	129.048	70.4929	0.87236	0.0039817	0.045956	-	Cucumisin [Source:PGSC_GENE;Acc:PGSC0003DMG400006198]
PGSC0003DMG400006201	0.639545	30.0149	-5.5525	1.6419e-09	1.9513e-07	-	Zeamatin [Source:PGSC_GENE;Acc:PGSC0003DMG400006201]
PGSC0003DMG400006221	1026.55	528.234	0.95856	7.3079e-06	0.00031986	-	Conserved gene of unknown function [Source:PGSC_GENE;Acc:PGSC0003DMG400006221]
PGSC0003DMG400006226	366.721	864.695	-1.2375	2.2355e-07	1.5419e-05	-	Leucine-rich repeat family protein [Source:PGSC_GENE;Acc:PGSC0003DMG400006226]
PGSC0003DMG400006250	92.4101	19.5882	2.2381	4.2875e-07	2.7685e-05	-	Gene of unknown function [Source:PGSC_GENE;Acc:PGSC0003DMG400006250]
PGSC0003DMG400006296	150.489	47.2732	1.6706	1.0591e-05	0.00042832	-	Tospovirus resistance protein A [Source:PGSC_GENE;Acc:PGSC0003DMG400006296]
PGSC0003DMG400006311	805.078	433.161	0.89422	0.0012262	0.019193	-	Homeobox-leucine zipper protein HAT14 [Source:PGSC_GENE;Acc:PGSC0003DMG400006311]
PGSC0003DMG400006339	808.01	1333.99	-0.7233	0.00118	0.018706	-	Sodium/potassium/calcium exchanger [Source:PGSC_GENE;Acc:PGSC0003DMG400006339]
PGSC0003DMG400006345	216.397	82.3065	1.3946	6.5422e-07	4.0021e-05	-	Mas-binding factor MBF3 [Source:PGSC_GENE;Acc:PGSC0003DMG400006345]
PGSC0003DMG400006348	19.8797	60.0866	-1.5958	0.00052616	0.010087	-	Gene of unknown function [Source:PGSC_GENE;Acc:PGSC0003DMG400006348]
PGSC0003DMG400006352	719.053	397.189	0.85627	0.00010509	0.002776	-	GRAS family transcription factor [Source:PGSC_GENE;Acc:PGSC0003DMG400006352]
PGSC0003DMG400006376	361.949	570.836	-0.65729	0.0026557	0.034157	-	Gene of unknown function [Source:PGSC_GENE;Acc:PGSC0003DMG400006376]
PGSC0003DMG400006385	276.144	569.842	-1.0451	0.0001506	0.0036866	-	Oligopeptide transporter OPT family [Source:PGSC_GENE;Acc:PGSC0003DMG400006385]
PGSC0003DMG400006391	223.392	385.375	-0.78669	0.00065393	0.011924	-	Phosphoenolpyruvate carboxykinase [Source:PGSC_GENE;Acc:PGSC0003DMG400006391]
PGSC0003DMG400006394	12.4372	51.0807	-2.0381	2.4103e-05	0.0008547	-	DNA binding protein [Source:PGSC_GENE;Acc:PGSC0003DMG400006394]
PGSC0003DMG400006400	118.98	9.66116	3.6224	0.00028645	0.0062601	-	Conserved gene of unknown function [Source:PGSC_GENE;Acc:PGSC0003DMG400006400]
PGSC0003DMG400006418	13.2931	0.650142	4.3538	0.00070368	0.012619	-	Conserved gene of unknown function [Source:PGSC_GENE;Acc:PGSC0003DMG400006418]
PGSC0003DMG400006461	57.9361	731.174	-3.6577	5.7471e-18	2.4706e-15	-	GDSL-like Lipase/Acylhydrolase family protein [Source:PGSC_GENE;Acc:PGSC0003DMG400006461]
PGSC0003DMG400006462	22.3423	145.482	-2.703	4.7097e-15	1.4349e-12	-	GDSL-like Lipase/Acylhydrolase family protein [Source:PGSC_GENE;Acc:PGSC0003DMG400006462]
PGSC0003DMG400006463	3.00739	27.8325	-3.2102	6.4657e-06	0.00029237	-	GDSL-like Lipase/Acylhydrolase family protein [Source:PGSC_GENE;Acc:PGSC0003DMG400006463]
PGSC0003DMG400006480	11.3642	72.5628	-2.6747	0.0018577	0.026213	-	Protein TIFY 9 [Source:PGSC_GENE;Acc:PGSC0003DMG400006480]
PGSC0003DMG400006502	150.612	61.4269	1.2939	3.3943e-05	0.001132	-	Receptor-kinase [Source:PGSC_GENE;Acc:PGSC0003DMG400006502]
PGSC0003DMG400006509	258.511	683.073	-1.4018	6.8112e-09	7.1488e-07	-	Conserved gene of unknown function [Source:PGSC_GENE;Acc:PGSC0003DMG400006509]
PGSC0003DMG400006533	24.457	90.2045	-1.883	1.592e-05	0.00060411	-	Rpi protein [Source:PGSC_GENE;Acc:PGSC0003DMG400006533]
PGSC0003DMG400006538	35.3062	74.9563	-1.0861	0.0031019	0.038264	-	Conserved gene of unknown function [Source:PGSC_GENE;Acc:PGSC0003DMG400006538]
PGSC0003DMG400006556	312.335	185.54	0.75137	0.0022991	0.030667	-	Sterol desaturase [Source:PGSC_GENE;Acc:PGSC0003DMG400006556]
PGSC0003DMG400006604	144.924	733.084	-2.3387	0.00087862	0.015075	-	Apetala 2 [Source:PGSC_GENE;Acc:PGSC0003DMG400006604]
PGSC0003DMG400006610	2533.33	1607.7	0.65604	0.0012563	0.019585	-	Receptor serine-threonine protein kinase [Source:PGSC_GENE;Acc:PGSC0003DMG400006610]
PGSC0003DMG400006640	3640.58	1758.71	1.0496	1.2423e-05	0.00048915	-	Spotted leaf protein [Source:PGSC_GENE;Acc:PGSC0003DMG400006640]
PGSC0003DMG400006660	922.398	1589.11	-0.78476	0.00023782	0.0053848	-	Cellulose synthase catalytic subunit [Source:PGSC_GENE;Acc:PGSC0003DMG400006660]
PGSC0003DMG400006661	1214.34	2117.33	-0.80207	9.2569e-05	0.0025206	-	ASR4 [Source:PGSC_GENE;Acc:PGSC0003DMG400006661]
PGSC0003DMG400006700	1373.15	718.794	0.93384	0.00039048	0.0079935	-	Conserved gene of unknown function [Source:PGSC_GENE;Acc:PGSC0003DMG400006700]
PGSC0003DMG400006709	3433.61	1743.36	0.97785	3.4066e-06	0.00016969	-	CXE carboxylesterase [Source:PGSC_GENE;Acc:PGSC0003DMG400006709]
PGSC0003DMG400006712	20.1027	207.22	-3.3657	6.8585e-24	6.1344e-21	-	Neryl diphosphate synthase 1 [Source:PGSC_GENE;Acc:PGSC0003DMG400006712]
PGSC0003DMG400006713	24.4456	281.023	-3.523	1.8494e-06	0.00010272	-	Cembratrienol synthase 2a [Source:PGSC_GENE;Acc:PGSC0003DMG400006713]
PGSC0003DMG400006720	2.26914	36.4618	-4.0062	4.2067e-06	0.0002031	-	Gene of unknown function [Source:PGSC_GENE;Acc:PGSC0003DMG400006720]
PGSC0003DMG400006724	0.9737	48.8059	-5.6474	3.4455e-14	9.0105e-12	-	Conserved gene of unknown function [Source:PGSC_GENE;Acc:PGSC0003DMG400006724]
PGSC0003DMG400006729	934.909	227.029	2.042	0.00048206	0.0094138	-	ATP binding protein [Source:PGSC_GENE;Acc:PGSC0003DMG400006729]
PGSC0003DMG400006737	329.257	123.339	1.4166	1.5863e-08	1.4949e-06	-	Cold-induced glucosyl transferase [Source:PGSC_GENE;Acc:PGSC0003DMG400006737]
PGSC0003DMG400006751	1.58645	12.5853	-2.9879	0.0044946	0.049911	-	F-box and wd40 domain protein [Source:PGSC_GENE;Acc:PGSC0003DMG400006751]
PGSC0003DMG400006757	0.988082	15.5112	-3.9725	0.00068218	0.012311	-	Conserved gene of unknown function [Source:PGSC_GENE;Acc:PGSC0003DMG400006757]
PGSC0003DMG400006765	626.213	1890.82	-1.5943	4.6554e-12	9.2466e-10	-	Glycerol-3-phosphate dehydrogenase [Source:PGSC_GENE;Acc:PGSC0003DMG400006765]
PGSC0003DMG400006778	1138.07	1756.22	-0.62588	0.0017939	0.025647	-	Glucosamine-fructose-6-phosphate aminotransferase [Source:PGSC_GENE;Acc:PGSC0003DMG400006778]
PGSC0003DMG400006788	437.95	178.095	1.2981	5.9181e-05	0.001769	-	Conserved gene of unknown function [Source:PGSC_GENE;Acc:PGSC0003DMG400006788]
PGSC0003DMG400006789	282.133	70.1901	2.007	3.0645e-08	2.6567e-06	-	Conserved gene of unknown function [Source:PGSC_GENE;Acc:PGSC0003DMG400006789]
PGSC0003DMG400006790	76.2012	192.322	-1.3356	2.6705e-06	0.00013852	-	Conserved gene of unknown function [Source:PGSC_GENE;Acc:PGSC0003DMG400006790]
PGSC0003DMG400006830	449.502	813.316	-0.85549	8.9239e-05	0.0024523	-	Protein kinase APK1B, chloroplast [Source:PGSC_GENE;Acc:PGSC0003DMG400006830]
PGSC0003DMG400006835	142.553	375.741	-1.3982	2.9385e-08	2.5687e-06	-	Gd2b [Source:PGSC_GENE;Acc:PGSC0003DMG400006835]
PGSC0003DMG400006854	200.724	1151.89	-2.5207	0.00024239	0.0054684	-	Polyamine oxidase [Source:PGSC_GENE;Acc:PGSC0003DMG400006854]
PGSC0003DMG400006856	23.9352	97.1148	-2.0206	3.3665e-08	2.9024e-06	-	Conserved gene of unknown function [Source:PGSC_GENE;Acc:PGSC0003DMG400006856]
PGSC0003DMG400006880	0.319773	48.0933	-7.2326	1.4842e-15	4.8018e-13	-	DRT100 [Source:PGSC_GENE;Acc:PGSC0003DMG400006880]
PGSC0003DMG400006887	852.933	476.784	0.8391	0.002486	0.032507	-	Gene of unknown function [Source:PGSC_GENE;Acc:PGSC0003DMG400006887]
PGSC0003DMG400006889	62.1099	22.3337	1.4756	0.00034393	0.007265	-	Gene of unknown function [Source:PGSC_GENE;Acc:PGSC0003DMG400006889]
PGSC0003DMG400006903	53.8957	111.203	-1.0449	0.0013365	0.020514	-	B12D [Source:PGSC_GENE;Acc:PGSC0003DMG400006903]
PGSC0003DMG400006913	854.62	215.524	1.9874	6.2133e-07	3.8233e-05	-	Nitrate transporter [Source:PGSC_GENE;Acc:PGSC0003DMG400006913]
PGSC0003DMG400006917	202.209	108.401	0.89947	0.0016196	0.023744	-	Clostridium pasteurianum ferredoxin homolog [Source:PGSC_GENE;Acc:PGSC0003DMG400006917]
PGSC0003DMG400006920	271.397	520.914	-0.94064	4.9538e-05	0.001529	-	Protein bem46 [Source:PGSC_GENE;Acc:PGSC0003DMG400006920]
PGSC0003DMG400006924	17.3071	75.0043	-2.1156	1.6331e-05	0.00061673	-	Lipase [Source:PGSC_GENE;Acc:PGSC0003DMG400006924]
PGSC0003DMG400006945	2990.2	10324.6	-1.7878	9.8836e-16	3.3351e-13	-	Conserved gene of unknown function [Source:PGSC_GENE;Acc:PGSC0003DMG400006945]
PGSC0003DMG400006965	119.86	247.442	-1.0457	0.0010272	0.016958	-	Glycerol-3-phosphate dehydrogenase [Source:PGSC_GENE;Acc:PGSC0003DMG400006965]
PGSC0003DMG400006970	1227.13	798.222	0.62043	0.0027778	0.035195	-	Protein phosphatase 2a, regulatory subunit [Source:PGSC_GENE;Acc:PGSC0003DMG400006970]
PGSC0003DMG400006978	21.491	53.1762	-1.3071	0.0025558	0.033197	-	Nodulin [Source:PGSC_GENE;Acc:PGSC0003DMG400006978]
PGSC0003DMG400006982	124.009	220.608	-0.83105	0.0019427	0.02706	-	Gene of unknown function [Source:PGSC_GENE;Acc:PGSC0003DMG400006982]
PGSC0003DMG400006995	5619.22	11257.8	-1.0025	0.00074182	0.013079	-	PRIB5 protein [Source:PGSC_GENE;Acc:PGSC0003DMG400006995]
PGSC0003DMG400007010	1908.97	4053.04	-1.0862	3.6627e-07	2.4047e-05	-	Myc2 bHLH protein [Source:PGSC_GENE;Acc:PGSC0003DMG400007010]
PGSC0003DMG400007012	328.131	547.753	-0.73925	0.0019699	0.027341	-	Ubiquitin ligase SINAT3 [Source:PGSC_GENE;Acc:PGSC0003DMG400007012]
PGSC0003DMG400007058	973.362	1870.37	-0.94228	0.00022182	0.0050924	-	Big map kinase/bmk [Source:PGSC_GENE;Acc:PGSC0003DMG400007058]
PGSC0003DMG400007059	2381.95	5765.4	-1.2753	3.2274e-05	0.0010844	-	RHM1/ROL1 [Source:PGSC_GENE;Acc:PGSC0003DMG400007059]
PGSC0003DMG400007067	294.471	506.337	-0.78197	0.00066553	0.012098	-	Conserved gene of unknown function [Source:PGSC_GENE;Acc:PGSC0003DMG400007067]
PGSC0003DMG400007072	10.4238	55.9542	-2.4244	5.9037e-07	3.6615e-05	-	Peptide N-glycanase [Source:PGSC_GENE;Acc:PGSC0003DMG400007072]
PGSC0003DMG400007073	1715.23	2968.74	-0.79145	0.00011931	0.0030644	-	Epidermis-specific secreted glycoprotein EP1 [Source:PGSC_GENE;Acc:PGSC0003DMG400007073]
PGSC0003DMG400007081	26852.7	11624.6	1.2079	1.5459e-09	1.8588e-07	-	Solanesyl diphosphate synthase [Source:PGSC_GENE;Acc:PGSC0003DMG400007081]
PGSC0003DMG400007093	51.2052	18.6133	1.46	0.0034735	0.041605	-	Conserved gene of unknown function [Source:PGSC_GENE;Acc:PGSC0003DMG400007093]
PGSC0003DMG400007118	4.2061	27.8284	-2.726	6.4354e-05	0.0018955	-	Cytochrome P450 [Source:PGSC_GENE;Acc:PGSC0003DMG400007118]
PGSC0003DMG400007121	983.773	1606.8	-0.70779	0.00091201	0.015504	-	Serine/threonine protein kinase [Source:PGSC_GENE;Acc:PGSC0003DMG400007121]
PGSC0003DMG400007125	1577.72	601.036	1.3923	3.8521e-06	0.00018801	-	Conserved gene of unknown function [Source:PGSC_GENE;Acc:PGSC0003DMG400007125]
PGSC0003DMG400007129	4.16098	32.7369	-2.9759	0.0019177	0.026818	-	Eukaryotic translation initiation factor 2c [Source:PGSC_GENE;Acc:PGSC0003DMG400007129]
PGSC0003DMG400007137	57.9513	112.704	-0.95963	0.0038513	0.044863	-	Serine carboxypeptidase III [Source:PGSC_GENE;Acc:PGSC0003DMG400007137]
PGSC0003DMG400007141	976.566	440.885	1.1473	1.2694e-07	9.3954e-06	-	ABC transporter family protein [Source:PGSC_GENE;Acc:PGSC0003DMG400007141]
PGSC0003DMG400007169	94.7925	244.673	-1.368	3.8759e-07	2.534e-05	-	2,4-dienoyl-CoA reductase [Source:PGSC_GENE;Acc:PGSC0003DMG400007169]
PGSC0003DMG400007178	2058.24	1120.17	0.8777	0.0031526	0.038768	-	P-coumaroyl quinate/shikimate 3'-hydroxylase [Source:PGSC_GENE;Acc:PGSC0003DMG400007178]
PGSC0003DMG400007180	509.954	294.973	0.78979	0.0033505	0.040549	-	P-coumaroyl quinate/shikimate 3'-hydroxylase [Source:PGSC_GENE;Acc:PGSC0003DMG400007180]
PGSC0003DMG400007192	1256.49	683.94	0.87745	3.2797e-05	0.0010984	-	ATP-dependent RNA helicase [Source:PGSC_GENE;Acc:PGSC0003DMG400007192]
PGSC0003DMG400007227	113.315	337.036	-1.5726	1.0271e-09	1.3049e-07	-	Nodulin MtN3 family protein [Source:PGSC_GENE;Acc:PGSC0003DMG400007227]
PGSC0003DMG400007291	4.58143	39.8815	-3.1218	2.5583e-07	1.7266e-05	-	Kinesin heavy chain [Source:PGSC_GENE;Acc:PGSC0003DMG400007291]
PGSC0003DMG400007335	1275.96	2025.54	-0.66672	0.0010288	0.016975	-	Apyrase 3 [Source:PGSC_GENE;Acc:PGSC0003DMG400007335]
PGSC0003DMG400007376	122.523	51.1594	1.26	0.0001999	0.0046746	-	Ubiquitin-protein ligase [Source:PGSC_GENE;Acc:PGSC0003DMG400007376]
PGSC0003DMG400007382	610.254	317.18	0.94411	2.9518e-05	0.0010025	-	Conserved gene of unknown function [Source:PGSC_GENE;Acc:PGSC0003DMG400007382]
PGSC0003DMG400007384	346.787	604.697	-0.80216	0.00028396	0.0062316	-	Conserved gene of unknown function [Source:PGSC_GENE;Acc:PGSC0003DMG400007384]
PGSC0003DMG400007459	0.627133	12.0238	-4.261	0.00094146	0.015876	-	Sn-2 protein [Source:PGSC_GENE;Acc:PGSC0003DMG400007459]
PGSC0003DMG400007471	447.387	998.349	-1.158	8.175e-08	6.4137e-06	-	NRC1 [Source:PGSC_GENE;Acc:PGSC0003DMG400007471]
PGSC0003DMG400007478	51.9346	123.668	-1.2517	0.0001124	0.0029273	-	DNA repair protein rad9 [Source:PGSC_GENE;Acc:PGSC0003DMG400007478]
PGSC0003DMG400007528	15.6072	72.2084	-2.21	0.00080715	0.014049	-	Conserved gene of unknown function [Source:PGSC_GENE;Acc:PGSC0003DMG400007528]
PGSC0003DMG400007546	1114.97	1758.86	-0.65764	0.0017958	0.025647	-	Gene of unknown function [Source:PGSC_GENE;Acc:PGSC0003DMG400007546]
PGSC0003DMG400007562	3.85559	24.8439	-2.6879	0.00060089	0.011171	-	SBT2 protein [Source:PGSC_GENE;Acc:PGSC0003DMG400007562]
PGSC0003DMG400007621	43.0196	567.584	-3.7218	6.9329e-42	1.9779e-38	-	GAST1 protein [Source:PGSC_GENE;Acc:PGSC0003DMG400007621]
PGSC0003DMG400007639	80.692	175.328	-1.1196	0.0033649	0.040583	-	Cytochrome P450 [Source:PGSC_GENE;Acc:PGSC0003DMG400007639]
PGSC0003DMG400007654	106.049	48.6896	1.123	0.002227	0.029965	-	Salicylic acid-binding protein 2 [Source:PGSC_GENE;Acc:PGSC0003DMG400007654]
PGSC0003DMG400007658	6884.86	4387.25	0.65011	0.0030678	0.038023	-	Dihydroflavonal-4-reductase [Source:PGSC_GENE;Acc:PGSC0003DMG400007658]
PGSC0003DMG400007679	871.508	420.901	1.05	1.9376e-06	0.00010612	-	Lipase [Source:PGSC_GENE;Acc:PGSC0003DMG400007679]
[truncated: 1,976 more rows]

## Sheet: N0_Q9_RvsN0_65_R
Gene_id	readcount_N0_Q9_R	readcount_N0_65_R	log2FoldChange	pval	padj	Gene name	Gene description
[truncated: 12,658 more rows]

[truncated: 8 more sheets: N0_Q9_RvsN1_Q9_R, N0_Q9_SJvsN0_65_S, N0_Q9_SvsN1_Q9_S, N0_Q9_LvsN0_65_L, N0_Q9_LvsN1_Q9_L, N1_Q9_RvsN1_65_R, N1_Q9_SvsN1_65_S, N1_Q9_LvsN1_65_L]
