# Supplementary material for: Transcriptome analysis reveals multiple effects of nitrogen accumulation and metabolism in the roots, shoots, and leaves of potato (Solanum tuberosum L.)
Source: BMC Plant Biol. 2022 Jun 9;22:282. doi: 10.1186/s12870-022-03652-3 (PMC9178895; doi:10.1186/s12870-022-03652-3)
Supplement: Supplementary file 5 — Additional file 5: Table S5. The genes overlapping in different comparisons in the Venn diagram. [file 12870_2022_3652_MOESM5_ESM.xls]

## Sheet: Root.venn
geneID	N0_Q9_R1	N0_Q9_R2	N0_Q9_R3	N0_Q9_S1	N0_Q9_S2	N0_Q9_S3	N0_Q9_L1	N0_Q9_L2	N0_Q9_L3	N1_Q9_R1	N1_Q9_R2	N1_Q9_R3	N1_Q9_S1	N1_Q9_S2	N1_Q9_S3	N1_Q9_L1	N1_Q9_L2	N1_Q9_L3	N0_65_R1	N0_65_R2	N0_65_R3	N0_65_S1	N0_65_S2	N0_65_S3	N0_65_L1	N0_65_L2	N0_65_L3	N1_65_R1	N1_65_R2	N1_65_R3	N1_65_S1	N1_65_S2	N1_65_S3	N1_65_L1	N1_65_L2	N1_65_L3	Gene name	Gene description
Novel02226	70.4878	57.5698	55.8669	25.7984	51.2451	26.3014	87.4857	64.3421	111.715	26.7216	28.9824	36.5936	48.6447	14.2674	14.6045	79.4444	71.2019	79.1204	40.4104	49.2736	31.5724	19.6717	25.7453	52.9257	34.9404	46.1752	39.4791	78.6047	67.0478	63.8394	41.5205	43.7793	14.6072	11.4573	18.8852	52.4249	-	-
Novel02733	12.1387	11.339	17.7778	1.70289	0.670585	0.18671	0.238389	0.244464	0.110178	67.5783	47.208	44.0251	0.172931	0.834494	0.293493	0.0745628	0.344763	0.390171	5.0036	6.45826	12.9094	0	1.61314	2.34964	0.993143	1.0602	0.368508	14.6476	19.7259	18.4344	0.941728	0.564395	1.10896	0.0869819	0.351119	0.216873	-	-
Novel03405	33.2333	32.8049	23.7663	19.4254	16.3492	18.5021	22.092	27.9138	27.4434	18.7348	16.0772	18.783	16.2057	15.4298	29.8691	23.3523	36.2264	27.9505	21.1567	16.1293	19.0663	26.487	31.3648	20.9302	29.2536	25.9855	27.8388	43.8917	49.9575	29.3289	26.4024	31.5549	26.3586	34.8503	31.1698	31.6175	-	-
Novel03803	193.504	190.084	148.707	83.5666	45.3089	83.9701	21.1886	28.5508	15.2136	39.0145	30.9746	43.3958	46.7755	18.6011	45.6393	10.6326	2.66948	9.6786	40.6749	40.7839	30.1953	36.9859	36.7775	43.5876	2.16893	2.50045	2.80578	71.2754	101.778	76.1148	39.345	57.1023	31.8418	3.08685	2.54877	3.68499	-	-
Novel06272	38.6159	30.372	39.411	35.6228	31.5405	35.2953	23.5024	25.845	25.9883	22.495	12.8888	20.2326	16.1999	17.1693	18.4552	20.2031	18.1439	18.7124	20.9042	21.3509	22.1649	28.0581	25.6541	30.6909	22.545	29.7938	23.4915	33.5146	44.1873	41.1285	27.3627	21.694	20.9634	37.6359	32.7265	32.9116	-	-
PGSC0003DMG400000194	3.9151	3.82705	3.26025	2.69385	2.68994	2.62135	1.10778	1.45022	0.80175	1.53167	0.801777	1.37529	3.80256	2.64023	1.47991	2.12316	2.21187	2.12599	11.6997	11.3349	9.23687	11.1875	17.9847	12.1673	3.32345	5.87005	3.99324	18.4755	21.5423	21.1185	15.8907	15.8329	13.2198	12.4872	12.324	14.0376	-	Potyviral helper component protease-interacting protein 1 [Source:PGSC_GENE;Acc:PGSC0003DMG400000194]
PGSC0003DMG400000311	68.4799	55.8784	57.2409	65.7894	50.6668	63.5049	18.5548	20.9311	22.23	41.5306	27.8346	41.4605	75.793	88.3291	106.857	56.2229	50.7696	53.8392	37.8272	40.9499	24.9486	132.752	108.137	109.972	44.6458	44.8473	58.5466	80.4802	91.8954	59.3209	113.235	101.162	91.2714	50.4126	53.1752	58.6225	-	Protein cbxX, chromosomal [Source:PGSC_GENE;Acc:PGSC0003DMG400000311]
PGSC0003DMG400000583	3.97501	9.15643	9.36916	3.33754	2.01948	1.81055	0	0.137426	0.0743236	18.7946	22.834	13.0781	16.0402	33.1363	16.5193	0.251493	0.581426	0.365558	20.2027	17.9807	24.0628	13.3216	23.7071	8.85381	0.901862	1.23308	0.124294	4.87463	2.66619	3.79486	12.3084	17.7674	21.9748	1.10018	0.740182	0.426703	-	NDR1/HIN1 [Source:PGSC_GENE;Acc:PGSC0003DMG400000583]
PGSC0003DMG400000621	13.9026	25.29	15.3042	75.8627	75.6366	73.2591	71.0119	105.246	236.367	5.09271	2.78523	5.68525	89.6053	26.848	32.1057	96.1578	86.5724	95.1396	8.28909	10.3636	10.4546	6.60223	6.87021	119.901	11.2407	26.0871	10.7734	18.7819	20.4559	12.7343	57.3576	34.9544	3.5041	32.2886	23.5522	50.7505	-	NtEIG-A1 protein [Source:PGSC_GENE;Acc:PGSC0003DMG400000621]
PGSC0003DMG400000716	4.74408	4.64781	6.11077	5.09099	7.583	9.71075	5.62471	5.16851	6.01543	0.441158	0.698043	0.423486	3.4046	0.654396	1.89875	0.491843	1.01075	0.395955	2.70567	5.19667	1.46522	0.377731	1.63706	0.894176	0.0387641	0.222603	0.299177	8.28464	7.80314	4.69887	2.66797	5.00212	2.49195	0.617899	0.712649	2.01748	-	Conserved gene of unknown function [Source:PGSC_GENE;Acc:PGSC0003DMG400000716]
PGSC0003DMG400001089	15.0011	18.9374	11.5339	5.52917	6.06269	5.60769	0.063927	0.0874082	0.378182	1.86518	1.7863	3.73014	2.00334	0.650996	1.65278	0	0.16436	0	2.19385	2.21351	1.36651	0.798509	2.14232	0.630084	0.327783	0.627431	0.79056	5.19536	13.5664	12.1612	5.72415	8.95989	4.75808	4.38515	3.67212	3.17926	-	Conserved gene of unknown function [Source:PGSC_GENE;Acc:PGSC0003DMG400001089]
PGSC0003DMG400001122	1.25584	2.0824	1.33332	2.62161	1.86534	2.82162	0.277124	0.378915	0.409855	0.367526	0.294594	0.525531	1.92989	0.970087	2.72945	0.108348	0.289454	0.251982	0.594398	0.79963	0.888575	1.29808	1.42877	1.15232	0.177618	0.212493	0.0642578	1.20329	2.21375	1.66005	1.893	2.95246	2.07184	0.303345	0.433682	0.168075	-	Coiled-coil protein [Source:PGSC_GENE;Acc:PGSC0003DMG400001122]
PGSC0003DMG400001400	11.25	14.8137	16.1642	3.01655	1.24864	1.2168	0.632536	0.758662	1.12424	6.57858	4.71867	4.05345	6.65897	10.8345	4.74079	1.01351	1.16978	0.807228	9.27598	6.71715	5.26613	3.78877	3.20395	2.2012	1.80657	1.18446	2.09968	27.856	21.9711	17.8878	1.53433	2.56423	6.38642	0.955575	1.43834	0.969172	-	ABC transporter family protein [Source:PGSC_GENE;Acc:PGSC0003DMG400001400]
PGSC0003DMG400001444	175.301	160.829	128.12	349.779	246.853	309.718	139.412	163.501	131.889	101.982	79.5661	105.481	155.958	206.758	260.01	154.005	112.104	139.483	112.834	130.11	59.7634	421.06	219.788	304.117	94.4216	114.36	136.604	200.449	219.183	157.736	184.728	193.771	230.374	79.7265	112.849	137.69	-	Isoform 2 of Probable galacturonosyltransferase 13 [Source:PGSC_GENE;Acc:PGSC0003DMG400001444]
PGSC0003DMG400002272	14.4325	16.7656	22.2552	1.46729	4.79936	10.4169	0.452387	1.36082	0.602156	1.13993	0.274803	0.950283	1.05014	0.575856	0.779738	0.169796	1.16311	0.855597	0.665359	1.79847	0.967027	0.439502	0.349855	0.167207	0.0579898	0.832516	0.391614	2.72777	6.27301	4.46726	0.5957	1.08532	1.14241	1.45256	2.19883	2.79858	-	Transcription factor AP2-EREBP [Source:PGSC_GENE;Acc:PGSC0003DMG400002272]
PGSC0003DMG400002601	90.8154	94.2593	100.791	294.823	344.895	279.984	577.747	819.784	568.219	27.503	27.8662	28.0208	108.121	47.5878	48.3871	60.8166	158.081	91.8505	18.2403	26.4965	21.7913	101.002	44.6921	19.9107	24.9443	26.5717	29.5037	52.4564	91.45	68.9571	85.1552	106.873	53.5624	89.1212	73.2542	90.0429	-	IAA-amino acid hydrolase [Source:PGSC_GENE;Acc:PGSC0003DMG400002601]
PGSC0003DMG400002775	1.94099	1.67893	3.16409	0.424484	0.662665	1.47604	0.392622	0.322103	0.653257	1.09348	0.882446	0.962199	0.979761	0.324857	1.03926	0.196486	0.2776	0.257042	0.433095	0.654563	0.951178	0.19072	0.177121	0.991638	0.0754933	0.264929	0.121385	2.7534	4.00037	3.02185	0.361902	0.545335	0.417469	0.286515	0.231315	0.0952496	-	Pyrophosphate-energized vacuolar membrane proton pump [Source:PGSC_GENE;Acc:PGSC0003DMG400002775]
PGSC0003DMG400003229	40.2414	41.5297	36.9815	47.6148	31.6315	41.0711	41.482	57.2095	44.88	10.7979	11.0987	15.3957	18.6116	41.0695	12.9121	6.59523	8.6571	7.46844	15.9326	25.3423	17.5418	38.1899	42.4038	32.8815	23.5269	29.9326	30.6157	23.624	31.615	35.9915	59.3478	63.3564	36.9027	60.2608	52.155	44.7935	-	Conserved gene of unknown function [Source:PGSC_GENE;Acc:PGSC0003DMG400003229]
PGSC0003DMG400003711	116.186	137.019	92.8478	50.4977	30.0023	51.3338	6.33137	7.68738	6.6296	18.9095	17.5377	23.5256	19.1357	29.7552	10.7881	0.475275	1.13948	0.663203	7.07714	11.4972	11.549	23.4443	3.10105	0.436828	0.227247	0.310706	0.125276	47.5712	56.7072	37.991	17.6747	21.5533	6.90035	0.997984	0.373015	1.2595	-	COL domain class transcription factor [Source:PGSC_GENE;Acc:PGSC0003DMG400003711]
PGSC0003DMG400003757	2.96609	1.99733	2.3771	3.475	4.00754	2.33369	4.80388	4.11565	2.60807	26.2501	33.0228	22.8503	37.2654	11.9978	19.053	30.3172	24.0377	30.3442	1.41607	1.3647	2.46972	5.10591	4.5459	4.2329	1.0523	0.111905	0.864796	13.1121	6.89225	6.26969	18.9371	9.25226	5.53624	4.25999	1.70172	1.29081	-	Purple acid phosphatase [Source:PGSC_GENE;Acc:PGSC0003DMG400003757]
PGSC0003DMG400004036	56.3279	65.9977	70.078	42.6033	56.2743	56.4208	27.4862	38.2502	41.1327	32.4359	29.2783	38.9933	55.4509	14.5092	9.50236	11.4492	16.1181	14.6402	27.3818	22.9703	20.4667	8.27134	12.8866	12.358	7.1803	9.86872	8.01449	70.1801	76.4158	66.872	38.8096	40.0111	2.94334	17.1111	9.64132	14.7741	-	ATP binding protein [Source:PGSC_GENE;Acc:PGSC0003DMG400004036]
PGSC0003DMG400004317	10.4606	11.0726	13.0206	33.601	22.553	34.4074	1.52392	2.37108	0.854895	4.04209	5.0435	3.18888	9.33172	14.5822	57.3203	0.72319	1.68883	0.688053	3.92879	2.83038	3.59453	28.1516	33.4594	11.7183	0.875687	1.03151	1.62463	11.1588	15.1436	11.9808	21.3816	14.1331	51.4743	4.75508	5.49529	3.88823	-	Stellacyanin [Source:PGSC_GENE;Acc:PGSC0003DMG400004317]
PGSC0003DMG400004943	35.5079	44.3058	47.3818	50.0062	32.1076	35.7369	7.5305	9.40202	8.88308	23.0016	18.2638	27.2902	65.4155	79.8402	118.949	12.0337	20.1666	14.2161	20.2167	22.4207	9.1446	93.696	63.6916	20.8195	12.7578	8.89725	15.6129	60.3028	64.4336	42.2267	84.8277	93.2762	92.059	29.0512	48.241	30.375	-	Transferase, transferring glycosyl groups [Source:PGSC_GENE;Acc:PGSC0003DMG400004943]
PGSC0003DMG400004957	39.7844	40.4604	38.0705	40.0181	26.5738	49.344	5.92145	6.65801	4.24543	17.7791	17.9302	23.432	8.65207	66.8434	37.8202	3.1213	7.41899	4.94147	22.7675	22.5116	11.4798	67.7903	20.9597	38.1437	1.73387	0.663782	3.68	42.7889	52.1181	50.1975	20.1068	12.4109	22.1325	7.9404	7.6148	4.9586	-	Conserved gene of unknown function [Source:PGSC_GENE;Acc:PGSC0003DMG400004957]
PGSC0003DMG400005390	0.791017	2.51004	2.01479	1.3901	2.45141	2.62388	1.87507	4.20465	7.06231	6.23346	10.7827	6.4771	0.89955	0.700138	1.26198	13.794	12.438	13.1668	18.7531	19.1089	22.5883	0.346984	2.09458	21.8079	5.80066	33.0956	13.3565	32.411	40.2746	38.4845	3.98346	2.27292	0.598121	37.1456	15.9078	50.0985	-	Calmodulin-binding protein [Source:PGSC_GENE;Acc:PGSC0003DMG400005390]
PGSC0003DMG400005774	16.174	14.4442	9.92507	1.00614	9.07514	5.55568	5.03054	6.03709	9.28658	5.66365	4.30891	4.98371	0.588077	0.276411	1.11391	0.498068	1.02354	0.315913	4.21394	4.78046	5.46692	0	0.0932947	0	0.0463918	0.0888017	0.134268	11.9547	11.5642	13.1916	0.095312	0.0456978	0.0481016	0.422564	0.159915	0.351195	-	Calmodulin binding protein [Source:PGSC_GENE;Acc:PGSC0003DMG400005774]
PGSC0003DMG400006041	12.1385	24.4189	15.2656	37.6028	9.53365	14.618	7.13383	5.5009	5.306	3.7404	2.92256	4.16259	44.4808	25.7115	31.71	1.6605	1.49291	1.02579	6.71017	8.1912	3.66457	61.5354	31.2201	17.9871	1.64815	3.25661	2.15424	23.3234	34.6574	17.5271	76.2972	83.741	10.4739	2.05814	0.733067	3.82354	-	RING-H2 finger protein ATL1L [Source:PGSC_GENE;Acc:PGSC0003DMG400006041]
PGSC0003DMG400006410	28.3454	25.9324	24.4276	17.157	11.4475	14.8919	38.8455	39.3229	50.5467	6.68824	3.7672	8.31099	6.36749	10.1064	8.30638	25.4937	22.2526	22.4569	4.88637	10.1381	6.26416	6.38443	8.12521	9.36192	9.65317	15.5096	10.8719	15.365	24.3646	17.814	6.8202	9.72388	5.57058	20.4897	14.1532	21.865	-	Abhydrolase domain containing [Source:PGSC_GENE;Acc:PGSC0003DMG400006410]
PGSC0003DMG400006461	20.8906	25.2762	19.6463	80.9979	171.57	224.012	41.0125	62.4262	40.7495	2.2394	1.93308	5.79796	37.8025	27.6118	59.9275	8.08467	49.1746	18.8968	0.95519	1.20766	0.786683	13.971	17.7462	3.9207	1.74825	2.39032	3.13227	15.2809	27.4473	22.399	31.3854	53.7541	59.6028	38.5306	33.0491	23.6726	-	GDSL-like Lipase/Acylhydrolase family protein [Source:PGSC_GENE;Acc:PGSC0003DMG400006461]
PGSC0003DMG400006462	5.98164	7.30703	6.29417	32.4309	161.041	222.51	8.41232	15.4873	8.30249	0.658852	2.21302	1.77791	47.4355	23.4823	61.0808	2.73478	21.0751	9.15486	0.365334	0.679571	0.283185	7.72226	8.45229	2.16263	0.764182	0.690753	1.39255	6.16468	9.94374	6.63718	14.9151	24.2134	26.3235	7.44398	4.97566	7.03037	-	GDSL-like Lipase/Acylhydrolase family protein [Source:PGSC_GENE;Acc:PGSC0003DMG400006462]
PGSC0003DMG400006708	36.9127	39.8486	40.7669	15.9951	31.3317	25.5077	46.7248	62.2664	84.6268	19.4226	18.0042	17.7419	7.56817	3.68405	3.77778	42.0112	40.9256	43.1706	19.8729	29.1557	26.6842	11.2275	10.2022	44.2061	17.6556	36.6192	18.8441	43.1931	42.2129	39.7498	52.4816	34.7829	5.23698	16.5397	7.08746	26.3928	-	HSR203J protein [Source:PGSC_GENE;Acc:PGSC0003DMG400006708]
PGSC0003DMG400007683	41.8044	50.0327	16.1611	28.1357	2.60284	4.5596	0.308431	1.42331	0.413393	86.7435	118.199	63.7767	28.4374	65.7133	34.5313	0.361764	0	0.364584	270.55	350.894	132.988	128.554	191.915	64.0536	0.840155	0.283799	0.381425	31.9393	18.8042	8.87402	102.703	145.022	131.872	0.309481	0.369105	1.02884	-	Sulfate/bicarbonate/oxalate exchanger and transporter sat-1 [Source:PGSC_GENE;Acc:PGSC0003DMG400007683]
PGSC0003DMG400007819	54.9926	68.2686	62.6441	28.7526	33.902	34.6744	78.7818	108.885	96.852	8.46065	12.795	15.3391	38.4268	25.7622	18.5859	15.1373	43.3738	22.563	19.5476	20.3827	19.4758	12.5178	19.4581	8.43577	28.8334	28.8442	26.7625	36.0447	55.2057	40.1319	22.16	37.4296	15.6059	52.8153	50.4647	39.1253	-	DNA-binding protein phosphatase 2C [Source:PGSC_GENE;Acc:PGSC0003DMG400007819]
PGSC0003DMG400007993	27.5063	29.3722	31.0016	6.36738	10.6737	5.02821	19.1969	15.1465	28.9966	6.80305	6.92025	6.05977	29.8056	7.41102	11.8172	20.0408	14.3619	20.6488	6.82716	8.99994	7.5344	7.55615	21.0521	11.8645	8.55224	10.3087	18.4472	14.3968	16.8102	12.8876	22.4605	28.3724	11.7953	7.53265	4.12535	13.9333	-	Pheromone receptor [Source:PGSC_GENE;Acc:PGSC0003DMG400007993]
PGSC0003DMG400008094	7.67031	10.2844	5.90294	0.70328	2.19579	2.37756	0.607126	1.10684	0.411545	3.55622	1.1064	2.59789	4.6978	1.80327	1.30806	0.253194	1.17072	0.662455	1.36422	0.778595	0.9373	0.42131	1.17381	0.187001	0.0648544	0	0	10.0805	12.323	10.6534	1.33243	2.29983	0.73969	0	0	0.24548	-	Carbonic anhydrase [Source:PGSC_GENE;Acc:PGSC0003DMG400008094]
PGSC0003DMG400008357	183.92	160.083	125.423	270.047	343.777	434.181	58.5526	68.2497	35.7774	39.553	43.3429	50.6181	127.747	77.4015	419.23	21.1428	18.2244	21.0799	31.8741	23.7589	35.3212	31.1418	90.0717	36.1659	1.60463	2.30364	2.36077	91.273	113.129	82.9388	38.4066	55.0451	157.434	7.07956	15.1187	12.7547	-	Patatin B2 [Source:PGSC_GENE;Acc:PGSC0003DMG400008357]
PGSC0003DMG400008358	147.759	174.677	133.277	164.54	280.048	288.912	226.894	398.332	226.176	34.9271	32.3166	43.4799	72.5842	37.8964	65.9856	23.968	31.1947	29.5368	38.7018	35.6377	31.7567	76.0362	49.4416	41.9422	14.8472	18.8566	15.7397	62.5772	94.4164	96.2512	78.8106	87.2501	51.978	22.7537	19.3949	25.0006	-	Small basic intrinsic protein 1-2 [Source:PGSC_GENE;Acc:PGSC0003DMG400008358]
PGSC0003DMG400008368	49.5347	50.8645	25.7727	314.738	484.23	413.132	330.593	483.806	255.419	0.772939	1.12457	1.52032	38.9557	5.19317	122.192	57.9473	51.8729	60.4007	5.75662	3.82502	3.32222	106.724	60.9359	56.8105	26.7634	22.4182	29.3809	5.79711	8.4743	8.36399	66.6325	56.8384	87.259	27.9202	31.5595	36.1376	-	Beta-1,3-glucanase, acidic [Source:PGSC_GENE;Acc:PGSC0003DMG400008368]
PGSC0003DMG400008557	793.419	728.156	587.911	93.5841	62.3829	97.9098	84.588	123.506	51.8397	98.2997	132.849	105.316	15.8925	25.0487	16.0165	17.8148	22.24	20.358	109.504	110.441	125.997	2.20003	5.21359	3.33356	30.9701	25.0473	27.2417	233.974	271.217	193.722	6.58593	4.21021	8.35479	34.783	22.4621	24.1676	-	Glycosyltransferase [Source:PGSC_GENE;Acc:PGSC0003DMG400008557]
PGSC0003DMG400009005	8.87089	8.68533	5.62909	99.3578	130.08	84.324	156.031	204.42	172.437	3.22072	4.33339	1.2399	83.7089	23.7323	59.2676	87.0671	104.779	95.0255	14.6344	19.2053	17.5203	88.7911	74.0152	79.5688	59.9579	77.1854	58.5006	8.72094	7.71714	6.46551	77.481	83.8799	58.57	84.9915	70.6066	117.769	-	Triacylglycerol lipase [Source:PGSC_GENE;Acc:PGSC0003DMG400009005]
PGSC0003DMG400009180	76.1616	76.0199	50.5765	135.6	94.549	126.125	41.7122	55.4111	40.9517	25.3121	25.3502	23.7736	55.0022	51.0323	85.7849	23.8539	22.7812	20.6023	21.0413	26.3026	21.5337	69.7775	43.8728	35.869	10.344	11.2832	10.4929	52.1102	72.1169	45.7249	55.0306	59.6621	73.7097	24.9115	26.3635	29.4367	-	Ovule receptor-like kinase 28 [Source:PGSC_GENE;Acc:PGSC0003DMG400009180]
PGSC0003DMG400009401	102.729	85.6893	117.041	59.3134	30.7043	66.0398	36.325	43.3294	43.0259	29.9436	22.7696	34.9296	20.2225	24.6202	40.4412	10.8492	12.1237	10.5229	33.4524	26.2388	16.401	40.8754	31.2649	23.2877	6.86418	11.2271	9.14248	55.3677	71.699	69.9861	37.9398	40.9726	40.3659	22.3962	23.9555	27.3872	-	GTP-binding protein [Source:PGSC_GENE;Acc:PGSC0003DMG400009401]
PGSC0003DMG400009985	109.125	139.878	132.234	30.9037	43.0572	36.2216	90.0774	87.1177	85.3867	44.7777	39.4754	37.5409	18.7698	5.36042	7.51597	69.5198	58.4912	64.2011	57.9044	71.0043	56.2826	7.26239	13.6497	36.7781	49.317	50.2575	50.6902	143.42	171.919	113.802	42.1299	32.47	6.55741	74.6255	54.7944	64.1072	-	Serine/threonine-protein kinase cx32 [Source:PGSC_GENE;Acc:PGSC0003DMG400009985]
PGSC0003DMG400010812	12.9125	18.6646	23.0404	0	0	0	0	0	0	2.73473	1.64815	4.78116	0	0.0345374	0	0.0339455	0	0	0.266036	0.278361	0	0	0	0	0	0.0332872	0	8.89131	12.7918	8.82585	0	0.0342595	0	0	0	0	-	Conserved gene of unknown function [Source:PGSC_GENE;Acc:PGSC0003DMG400010812]
PGSC0003DMG400010815	97.4749	84.7013	83.2036	79.8262	71.4624	87.85	67.7079	92.721	41.5496	6.04191	1.97217	11.4887	4.74069	6.93231	6.89819	1.04823	1.81755	0.990376	1.21944	1.94747	0.223872	12.2823	0.674944	3.35481	0.604123	0.256976	0.388546	21.3472	36.2427	26.9955	3.03397	1.32241	2.08796	2.13994	1.85106	4.38276	-	PME inhibitor [Source:PGSC_GENE;Acc:PGSC0003DMG400010815]
PGSC0003DMG400011455	13.0738	23.3461	23.4278	17.7413	26.8932	23.1341	13.6628	16.2913	15.1419	44.2351	63.5354	37.0928	70.222	49.3599	61.75	10.8007	8.20872	9.91266	43.1105	47.7153	53.0736	30.7953	64.4638	29.0514	15.6847	15.7118	17.6903	27.4953	17.8938	21.3432	43.7799	48.7375	58.1287	13.693	10.9813	12.0294	-	Transcription factor [Source:PGSC_GENE;Acc:PGSC0003DMG400011455]
PGSC0003DMG400011929	20.1496	31.652	23.1272	90.5408	101.292	74.0024	213.193	254.428	198.308	10.2597	6.56988	7.49411	6.23299	1.91213	6.14917	51.7763	62.9042	54.0885	9.52772	17.0005	7.17127	33.826	16.0701	18.322	32.6381	25.5704	22.524	25.7944	39.9384	25.8496	23.2418	26.4596	26.5038	66.1551	61.7839	63.2723	-	Oxidoreductase [Source:PGSC_GENE;Acc:PGSC0003DMG400011929]
PGSC0003DMG400011980	8.40843	9.92469	11.0661	6.62647	7.15457	2.5876	3.78561	2.91745	2.3922	35.6611	47.0229	25.0075	18.2144	38.1125	11.694	6.88906	5.22045	5.87464	43.5019	42.6926	41.5562	9.77561	18.5712	7.60377	9.7347	9.73913	7.54718	15.9393	13.5832	11.9277	10.9667	8.4882	20.3089	8.43831	7.46815	7.06878	-	Two-component sensor histidine kinase bacteria [Source:PGSC_GENE;Acc:PGSC0003DMG400011980]
PGSC0003DMG400012525	285.185	253.092	260.857	116.809	99.019	104.741	19.5493	27.9151	25.9692	169.566	87.1242	196.635	16.8407	31.9131	44.5399	53.5755	21.7474	42.2648	50.3604	138.156	23.4219	147.022	28.8386	88.6299	50.6541	80.7346	81.5787	268.078	451.665	467.514	14.7945	16.3754	113.831	12.0875	56.2639	63.7803	-	DREB1 [Source:PGSC_GENE;Acc:PGSC0003DMG400012525]
PGSC0003DMG400013264	11.9216	13.5176	12.5067	4.91724	5.98863	5.30539	4.06431	5.23301	4.43308	36.3835	36.7862	21.818	7.86216	6.68254	10.633	13.136	5.13771	9.36214	31.5904	34.4873	33.545	5.07671	7.68326	6.17578	11.592	5.36027	6.28272	11.987	11.8841	11.5092	6.02084	5.51684	6.39224	3.06478	2.49427	5.09431	-	Extracellular ligand-gated ion channel [Source:PGSC_GENE;Acc:PGSC0003DMG400013264]
PGSC0003DMG400013649	31.524	37.7863	41.7381	13.1204	26.6779	15.8381	55.3807	96.9825	118.24	11.7005	13.7164	5.42825	19.973	4.1697	5.53845	10.6827	29.0557	17.3785	14.3731	19.9679	11.608	9.81991	6.50203	11.9728	18.1675	21.2994	21.9019	36.3255	38.7602	26.8923	11.3011	16.6549	4.03445	19.1552	12.8658	27.6282	-	Auxin:hydrogen symporter [Source:PGSC_GENE;Acc:PGSC0003DMG400013649]
PGSC0003DMG400013855	43.4602	56.6833	35.2316	58.0902	35.2664	67.6184	18.4066	21.5054	14.3066	14.7752	11.4234	18.9201	50.9293	44.1403	62.6518	10.2667	13.0032	11.8141	11.734	11.2544	6.94344	38.8334	39.2963	13.761	3.1411	2.97133	5.10928	30.1781	34.2534	40.1361	23.8625	39.9715	41.203	12.9331	12.1285	19.6658	-	Multicopper oxidase [Source:PGSC_GENE;Acc:PGSC0003DMG400013855]
PGSC0003DMG400014054	2.93822	7.09296	10.4334	1.72117	0.435719	0.75486	4.21661	4.28288	3.519	30.9964	41.8237	19.648	16.3951	57.1249	12.7557	14.093	3.98799	10.7354	27.8337	33.1788	34.5516	22.1128	20.8855	8.53468	4.826	2.84523	1.6016	19.0293	9.76912	8.79131	7.81303	17.1897	12.5297	2.5056	1.99626	0.913342	-	Oligopeptide transporter [Source:PGSC_GENE;Acc:PGSC0003DMG400014054]
PGSC0003DMG400014264	7.31018	13.3998	11.0904	63.4365	71.9976	36.3265	114.707	87.574	66.2597	5.10221	3.83839	7.24869	46.1996	46.0173	90.3105	101.563	149.752	116.944	6.69098	10.8597	4.34927	80.8972	94.0221	76.3943	125.934	140.359	126.171	10.6212	13.6315	12.2973	57.9331	60.5189	77.7854	156.591	202.442	120.211	-	Conserved gene of unknown function [Source:PGSC_GENE;Acc:PGSC0003DMG400014264]
PGSC0003DMG400014272	21.7687	20.2909	16.2722	5.22365	11.6952	5.16427	17.7631	16.3602	25.1571	8.06617	7.52726	9.08784	13.8216	4.26899	5.63347	17.4945	31.1287	22.2866	8.29051	7.5447	7.65488	8.44123	15.5688	15.0918	17.2687	18.3756	17.4681	18.739	24.2285	19.233	21.0701	21.2809	7.8571	12.3611	14.1908	22.1671	-	(S)-N-methylcoclaurine 3'-hydroxylase isozyme [Source:PGSC_GENE;Acc:PGSC0003DMG400014272]
PGSC0003DMG400014309	54.3572	58.2694	65.5005	9.12637	1.88289	7.25798	1.35359	2.2067	0.846961	159.389	314.096	131.748	4.26	73.5268	43.104	73.9275	8.36577	53.1701	269.815	344.673	252.954	68.8227	20.9361	154.613	129.066	63.3284	153.809	65.5809	49.0582	66.3035	8.19219	8.01991	109.328	3.00133	39.3369	18.4398	-	CRT binding factor 2 [Source:PGSC_GENE;Acc:PGSC0003DMG400014309]
PGSC0003DMG400014312	278.707	281.464	232.623	440.302	443.643	488.011	169.737	191.777	139.982	103.689	84.7679	104.742	158.567	185.623	272.747	94.3093	88.8082	91.9824	107.262	124.412	87.4169	373.615	206.697	212.215	58.1159	50.8219	66.0017	229.047	320.053	201.251	190.173	175.464	242.532	72.7036	106.836	114.225	-	BCL-2-associated athanogene 3 [Source:PGSC_GENE;Acc:PGSC0003DMG400014312]
PGSC0003DMG400015554	8.90951	13.3254	13.9239	2.30811	1.18314	1.39754	0.401482	0.426962	0.0164938	103.473	112.131	64.2405	1.47562	13.3727	2.5538	2.0371	2.06447	1.16819	76.3263	68.249	84.4862	1.88832	3.47861	4.47925	8.03418	3.77628	5.59938	42.5984	23.2905	23.1915	0.411187	1.46451	8.59708	1.30213	2.10253	1.37982	-	Conserved gene of unknown function [Source:PGSC_GENE;Acc:PGSC0003DMG400015554]
PGSC0003DMG400015607	31.3462	47.1031	26.1659	136.28	382.922	164.367	306.102	302.246	277.873	1.61815	1.95234	3.47289	182.408	31.0626	49.3147	120.929	174.716	146.769	2.33435	4.08354	0.678543	56.2123	84.5777	38.4976	25.4441	25.0093	32.2753	14.6282	23.6828	13.1376	103.296	150.531	78.6709	130.3	87.9264	88.0781	-	Iaa-amino acid hydrolase 10 [Source:PGSC_GENE;Acc:PGSC0003DMG400015607]
PGSC0003DMG400016148	7.90966	10.0957	12.5453	24.1906	23.606	12.267	17.4937	16.1689	6.15215	36.6628	62.2339	35.6604	42.7343	73.5098	19.9484	6.3936	4.9103	6.31825	62.656	60.101	99.7443	44.0803	61.7768	45.5126	34.4753	17.5036	17.2337	20.2332	15.5415	20.6678	70.3012	54.7713	44.6939	17.9462	11.3546	12.3553	-	Homeodomain protein Hfi22 [Source:PGSC_GENE;Acc:PGSC0003DMG400016148]
PGSC0003DMG400016209	3.58938	4.48643	3.73727	4.30418	3.81017	5.97093	0.256255	1.66431	0.426366	0.552257	0.700482	1.15882	2.60248	5.13757	6.07316	0.80151	0.905916	0.838826	1.41335	2.71119	1.36944	9.60262	7.43161	4.06485	0.780151	0.510879	0.990316	4.53468	5.63903	4.13996	6.95961	5.66248	13.7939	1.07526	1.41538	2.87523	-	GLABRA2 expression modulator [Source:PGSC_GENE;Acc:PGSC0003DMG400016209]
PGSC0003DMG400016433	15.1669	23.9423	15.532	26.9616	15.4607	12.486	27.2608	31.7883	28.4503	7.61132	8.81243	8.49597	18.1641	28.3426	25.8095	15.5573	19.9133	17.3175	10.2581	9.77927	12.4952	24.2645	22.3289	47.9245	12.7722	19.754	14.7861	28.7681	37.0355	15.974	33.7977	48.345	22.0715	30.1311	26.8072	33.6151	-	Receptor protein kinase [Source:PGSC_GENE;Acc:PGSC0003DMG400016433]
PGSC0003DMG400016590	37.838	46.2837	47.2239	229.879	266.324	236.376	230.527	251.677	193.753	96.0536	151.551	69.1747	272.913	308.169	120.073	457.333	348.98	429.648	155.244	198.382	218.397	320.345	320.579	267.639	549.418	479.203	551.471	38.0632	25.9272	47.1869	351.337	279.69	182.383	334.142	384.218	277.416	-	Stress enhanced protein 2 [Source:PGSC_GENE;Acc:PGSC0003DMG400016590]
PGSC0003DMG400016742	30.6402	21.7562	29.7971	3.94043	1.18928	0.279747	2.65332	3.48838	2.88651	74.0655	83.4086	46.8333	3.49417	50.7597	2.2301	3.95798	0.95112	2.4126	78.5802	122.627	117.507	15.1195	5.36007	11.9129	2.12574	1.06421	1.86148	26.6869	22.3337	27.7869	3.59466	3.80131	7.5278	0.856418	0.638812	0.897453	-	Protein phosphatase 2C AHG3 homolog [Source:PGSC_GENE;Acc:PGSC0003DMG400016742]
PGSC0003DMG400016828	39.8579	28.8115	36.1758	62.2295	17.9958	36.1142	9.36118	8.60518	3.76523	9.18539	6.41648	15.6486	26.1352	68.9203	88.3455	6.96382	5.12261	6.76351	9.07027	9.89604	3.56044	183.603	119.843	75.746	8.51335	5.19919	14.2361	26.78	40.5741	27.6936	124.059	65.0113	104.622	24.3249	18.7255	12.7361	-	Phosphate-responsive 1 family protein [Source:PGSC_GENE;Acc:PGSC0003DMG400016828]
PGSC0003DMG400017167	163.254	135.723	148.066	9.36414	8.42495	19.9262	0.0849938	0.697279	0.230455	51.6634	18.449	55.6113	7.89194	3.64243	6.69697	0.0354456	0.218524	0.0824351	13.7508	15.8048	22.4077	0.117962	1.16854	0.977347	0	0.0695165	0	135.624	237.148	186.58	2.61145	4.29282	3.27601	0.0826987	0.0417287	0.0343656	-	Protein kinase 1 [Source:PGSC_GENE;Acc:PGSC0003DMG400017167]
PGSC0003DMG400017231	58.1995	53.193	100.058	32.0498	54.615	17.4312	62.2984	82.6871	107.178	17.6613	12.0788	14.7427	30.9133	5.45706	6.73781	24.9917	51.0067	35.6964	10.0615	13.218	7.8641	3.79779	16.5769	20.3966	14.323	18.8559	10.6031	35.8091	38.9339	25.6969	22.9407	17.1608	3.27325	12.2475	5.10515	42.0434	-	Transcription factor TSRF1 [Source:PGSC_GENE;Acc:PGSC0003DMG400017231]
PGSC0003DMG400017768	12.6334	20.2795	21.0291	0.433201	0.450849	0.292902	0.373973	2.42886	0.587659	2.10787	7.38303	3.32775	0	0.297526	0.0575521	0.11697	0.540847	0	16.7301	12.6493	17.9867	0.129758	0.0602528	0.172781	2.27707	1.60583	1.32962	21.324	23.5047	25.932	0.184667	0.0590263	0.0621312	1.63743	0.619671	1.36088	-	Glycosyltransferase [Source:PGSC_GENE;Acc:PGSC0003DMG400017768]
PGSC0003DMG400017886	8.55225	11.4464	21.6648	0	0.12268	0	0	0	0	35.4264	102.737	63.6826	0.265749	1.16581	0.0939626	0	0	0	61.7381	40.2271	63.0826	0	0.098372	0	0	0	0.28315	177.975	169.421	132.445	0	0	0.202877	0.11139	0	0	-	Calcineurin B 04 [Source:PGSC_GENE;Acc:PGSC0003DMG400017886]
PGSC0003DMG400018196	14.6571	20.8464	37.4931	1.49864	1.10478	2.02656	0.727731	1.54783	1.49484	6.80952	5.10826	7.92644	4.17633	1.74977	1.39369	1.51745	0.935519	0.588186	3.46866	3.5775	4.03305	3.31057	2.24075	2.39091	0.829202	0.793615	0.449978	15.9516	20.5234	29.884	5.37697	3.72663	1.50458	0.35404	0	0.931773	-	CYP71AU1 [Source:PGSC_GENE;Acc:PGSC0003DMG400018196]
PGSC0003DMG400018568	1.75088	1.60287	1.76565	0.323889	0	0	0	0.0955772	0	15.4353	12.0591	9.91136	0	0.400408	0.430296	0.0437273	0	0.0508478	8.65312	8.87471	5.77766	0	0.0900977	0	0	0	0	2.10743	0.800715	1.67492	0	0	0	0	0.0514784	0	-	Aluminum-activated malate transporter [Source:PGSC_GENE;Acc:PGSC0003DMG400018568]
PGSC0003DMG400018604	12.299	11.2473	7.76875	18.2763	24.1478	10.0174	43.4574	37.7889	32.6548	3.08791	5.92871	4.29912	19.8056	17.0116	13.3315	46.0898	49.6129	47.4468	6.11796	4.90841	5.47711	14.0105	15.9509	23.1652	56.0131	53.8636	49.3836	2.21586	1.34606	1.13479	16.3588	14.3375	8.54205	58.3518	58.6052	44.9371	-	Chloroplast phosphate transporter [Source:PGSC_GENE;Acc:PGSC0003DMG400018604]
PGSC0003DMG400019278	16.3621	22.6717	13.3788	18.163	19.0219	13.6881	14.8404	16.4843	27.2165	4.98915	5.91992	6.55071	14.4743	9.70935	5.39736	15.176	7.40645	11.4201	5.39139	8.28129	6.54302	11.1823	10.9386	30.4733	2.50608	4.16108	4.21267	14.6771	17.2157	9.67863	31.5555	20.1414	10.5512	1.77254	1.46158	2.94633	-	ATP binding protein [Source:PGSC_GENE;Acc:PGSC0003DMG400019278]
PGSC0003DMG400019406	2.57544	2.90572	1.27561	0.603464	1.43554	1.5738	0.279084	0.610553	0	0.592202	0.33906	0.130276	1.42526	0.213153	0.893346	0.209499	0.358771	0.162409	0.41047	0.286324	0.238629	2.09162	1.36693	1.1003	0.643947	0.0684789	0.621239	2.19496	5.92265	3.08015	7.20293	8.73942	1.18698	0.325857	1.23318	1.82805	-	RING-H2 finger protein ATL67 [Source:PGSC_GENE;Acc:PGSC0003DMG400019406]
PGSC0003DMG400019624	4.14785	6.31888	7.36975	9.17098	12.6057	9.89411	12.0649	21.2676	9.04422	18.8557	23.8978	11.3328	11.9852	7.42293	5.22793	2.64895	2.81305	2.92543	24.1381	21.5855	26.2115	7.10828	10.4282	8.65635	5.45844	3.6279	4.88564	8.45007	6.84595	10.3405	11.5414	15.6076	10.0458	2.26151	2.17772	2.10911	-	Helix-loop-helix DNA-binding [Source:PGSC_GENE;Acc:PGSC0003DMG400019624]
PGSC0003DMG400020252	145.95	171.868	170.991	144.026	16.3425	96.4834	2.5195	4.05288	1.57817	298.8	408.798	390.016	19.0939	316.828	28.7198	3.89386	0.647778	3.32049	477.117	534.04	380.506	478.441	100.976	286.492	10.0689	6.54575	17.7782	791.339	848.164	763.739	88.5231	74.7802	87.2233	12.1996	21.3488	12.7279	-	Peroxidase 55 [Source:PGSC_GENE;Acc:PGSC0003DMG400020252]
PGSC0003DMG400021449	8.54263	8.17271	6.59774	25.8549	13.1343	21.4584	9.76261	14.0286	16.6032	3.24155	3.67731	4.12933	20.8149	25.9757	29.0771	9.17392	12.8972	9.86152	4.92902	5.17559	5.42727	26.2309	16.8143	10.3297	8.79829	10.3908	10.4036	9.70481	11.6002	7.01634	17.1966	18.7509	29.7474	15.2647	19.3397	12.5315	-	Formin 6 [Source:PGSC_GENE;Acc:PGSC0003DMG400021449]
PGSC0003DMG400021542	55.7464	85.2551	70.0028	77.8476	117.582	89.426	146.768	178.28	364.274	20.3514	23.5288	30.605	114.769	39.4755	57.3762	128.28	124.515	124.691	26.2466	46.8572	35.8613	61.907	86.621	264.322	96.0768	147.767	115.937	82.7559	86.983	67.7132	143.202	133.33	85.0914	126.53	88.7003	196.014	-	CYP81B36 [Source:PGSC_GENE;Acc:PGSC0003DMG400021542]
PGSC0003DMG400022126	89.1097	75.7658	72.4183	141.078	123.796	143.518	67.2594	85.7904	59.7132	35.1922	36.1666	42.8077	45.6488	69.9337	86.0322	64.2364	86.0697	72.6285	52.5091	52.2965	29.5533	97.8743	63.3036	81.4925	77.5706	82.6198	86.2104	70.736	83.2175	74.6817	69.6642	61.7687	63.2025	87.8722	96.5609	104.441	-	Porphobilinogen deaminase [Source:PGSC_GENE;Acc:PGSC0003DMG400022126]
PGSC0003DMG400022208	5.27108	5.99558	3.93488	6.3914	7.50572	12.6139	2.68422	2.71439	5.21043	1.07537	1.12099	2.41462	1.39547	0.96098	13.5974	2.20385	4.20547	2.15595	0.342698	2.51002	1.11569	0.931345	2.12631	3.30706	0.179208	1.13201	0.656978	5.05784	6.5743	3.85738	0.810004	1.02386	8.06428	3.30547	0.906019	3.90034	-	Endo-1,4-beta-glucanase [Source:PGSC_GENE;Acc:PGSC0003DMG400022208]
PGSC0003DMG400022311	31.4998	29.5913	24.9001	19.0415	17.1383	18.3368	14.0955	18.4768	19.154	11.2642	7.80612	13.825	19.4597	21.8532	22.2731	5.42617	6.42725	5.98844	9.59784	10.4287	9.21377	36.8965	14.4154	13.9771	3.5262	4.31096	3.62533	28.4781	38.3986	28.7504	31.9924	28.5481	16.7329	6.623	6.15142	8.59759	-	Conserved gene of unknown function [Source:PGSC_GENE;Acc:PGSC0003DMG400022311]
PGSC0003DMG400022343	7.70864	6.69464	4.85834	0	0	0	0	0	0	3.73729	2.48211	3.17899	0	0	0.0578232	0.0293803	0	0.0341646	0.690776	1.59613	0.736243	0.0651844	0.393488	0	0.0903075	0.0576212	0.029041	7.69557	9.28758	5.93379	0.154614	0.177913	0.343331	0.0685477	0	0.0284852	-	FAD-linked oxidoreductase 1 [Source:PGSC_GENE;Acc:PGSC0003DMG400022343]
PGSC0003DMG400022677	419.437	321.741	290.044	46.2921	23.8704	32.5494	11.8583	18.0735	13.9178	70.0489	66.8128	70.336	20.0771	6.09332	10.6482	5.58055	1.88805	4.35257	123.273	105.545	98.6034	7.54954	9.46517	17.8268	3.62587	1.33472	3.56528	190.45	194.08	211.386	10.5294	8.03617	8.38658	2.06416	4.64691	5.1466	-	UPF0497 membrane protein 10 [Source:PGSC_GENE;Acc:PGSC0003DMG400022677]
PGSC0003DMG400022762	37.2122	45.5522	55.6393	58.7308	58.0928	50.4137	43.3366	57.3304	39.5084	11.9385	16.8079	18.6553	25.1496	29.6103	23.6365	21.9268	79.1962	41.2207	25.3535	24.4507	14.4177	75.1458	38.6417	31.0801	21.2403	13.2267	28.1099	57.7807	64.9978	47.8166	61.5411	53.2788	21.7408	118.05	67.1933	33.4341	-	F-box family protein [Source:PGSC_GENE;Acc:PGSC0003DMG400022762]
PGSC0003DMG400023405	27.0942	35.309	30.5096	15.4697	25.1604	26.4206	18.2542	17.4892	16.6408	4.02526	1.58031	5.41421	28.5849	5.90567	20.7655	2.11564	6.80022	3.40636	3.13544	5.94973	2.78055	18.655	4.02384	4.16677	0.333483	0.478757	0.268103	10.7988	17.4621	13.1598	21.5249	37.2294	6.85784	4.36649	3.06542	6.10095	-	Protein 2 [Source:PGSC_GENE;Acc:PGSC0003DMG400023405]
PGSC0003DMG400023511	0.107615	0.430015	0.61367	0.819516	0.131216	0.255739	0.244894	0.0558077	0.528191	1.19087	2.05786	1.52422	1.27908	0.467598	0.728627	0.204259	0.550931	0.742253	2.47626	3.24527	2.87918	0.453178	0.999556	10.7613	0.18312	0.300448	0.252375	9.30926	6.66859	5.89755	5.37457	9.84363	0.189869	0.625486	0.390758	0.321809	-	ATEXO70H2 [Source:PGSC_GENE;Acc:PGSC0003DMG400023511]
PGSC0003DMG400023852	6.68507	7.3104	6.88474	8.70604	11.4046	7.22737	12.3618	9.04637	8.99645	23.87	28.8469	12.2419	18.1874	13.1038	15.3264	15.6021	18.2975	13.9949	27.5549	25.7333	25.7113	8.94082	18.1775	12.3075	49.7423	44.9108	38.8374	8.81518	6.90171	10.0188	12.5523	13.5205	16.6037	33.1298	32.7927	24.9209	-	DNA binding protein [Source:PGSC_GENE;Acc:PGSC0003DMG400023852]
PGSC0003DMG400024720	89.1397	116.876	131.682	39.0121	35.9253	32.2863	16.6381	11.593	15.3729	249.686	394.102	251.92	177.219	174.987	98.6202	24.0561	6.3391	19.8188	316.409	276.655	398.681	75.1835	110.427	85.9288	29.8771	33.9047	21.0144	119.835	64.1638	217.712	153.456	107.642	119.716	9.68222	6.42694	13.3398	-	Drm3 [Source:PGSC_GENE;Acc:PGSC0003DMG400024720]
PGSC0003DMG400024753	7.46552	10.9696	10.5766	13.7569	18.9374	6.5081	14.6269	13.0347	5.17668	28.6826	36.474	21.4532	13.2447	20.6476	8.2332	6.90697	8.81635	6.49988	30.1348	27.2611	39.2151	21.1693	27.8026	30.4673	18.312	11.2767	16.153	8.01988	5.90183	11.1164	25.3686	16.2773	11.7628	19.8527	9.55637	16.2926	-	Chloroplast-targeted copper chaperone [Source:PGSC_GENE;Acc:PGSC0003DMG400024753]
PGSC0003DMG400024764	2.19117	3.30707	1.36787	1.55378	1.19523	0.54812	0.962269	0.777473	1.64957	13.5159	12.222	6.94198	0.913804	3.17361	1.99245	2.07947	1.06834	1.59085	11.4724	17.7814	9.53681	0.303527	1.74768	0.754443	2.07452	1.23422	1.24409	5.44675	3.90278	2.41368	1.15192	0.938898	1.6859	1.0214	0.966348	2.06917	-	MtN3/saliva family protein [Source:PGSC_GENE;Acc:PGSC0003DMG400024764]
PGSC0003DMG400024934	9.93989	6.60476	6.4966	14.8366	22.5497	10.5615	47.378	58.6841	63.4491	2.2595	1.98178	3.04582	14.0525	5.67558	14.5489	40.6808	67.3365	49.3093	3.15445	5.16008	2.01467	8.30114	9.62488	11.7904	19.2373	38.202	25.8211	9.83583	14.9047	12.318	9.4034	11.9006	11.274	62.2701	56.2743	66.7908	-	Cytoplasmic protein of eukaryotic origin (38.3 kD) [Source:PGSC_GENE;Acc:PGSC0003DMG400024934]
PGSC0003DMG400025379	40.1985	55.9921	55.0509	20.0133	8.21679	17.1318	4.33908	4.06361	5.97778	12.2186	8.16008	17.827	6.00206	13.3165	6.36656	3.6439	2.21592	4.32375	8.37794	13.6446	10.5035	12.7867	8.19758	12.962	3.50489	4.95878	3.67532	25.4778	29.4567	35.1311	15.7322	11.8584	4.89808	2.60254	2.53887	2.30719	-	Gene of unknown function [Source:PGSC_GENE;Acc:PGSC0003DMG400025379]
PGSC0003DMG400025632	7.67039	6.84446	9.00721	7.03106	10.868	3.12241	8.61978	6.48227	7.62907	35.2597	44.245	14.5231	7.84742	18.3787	9.1199	22.0404	14.7862	19.8296	13.9323	15.8559	22.5715	2.95343	10.52	6.60425	60.599	42.0033	54.8977	6.32032	5.45662	6.57171	5.81712	4.59172	10.0245	25.2004	23.9636	21.2055	-	Myb-like DNA-binding protein [Source:PGSC_GENE;Acc:PGSC0003DMG400025632]
PGSC0003DMG400025743	17.2434	15.6018	14.4162	19.0749	13.3715	13.2592	17.7865	15.0907	16.1611	8.00809	7.02566	10.602	11.4549	21.0851	20.2359	14.2419	18.6438	16.0302	13.2365	14.8323	10.8148	35.3194	28.6862	25.8019	21.3968	27.1481	26.3274	21.7126	25.0981	18.8356	27.649	29.1158	23.325	37.9405	41.4323	36.3786	-	DNA-directed polymerase kappa [Source:PGSC_GENE;Acc:PGSC0003DMG400025743]
PGSC0003DMG400025964	13.0009	15.7944	10.0227	2.49866	2.03049	0.729	3.36853	3.27256	3.16286	5.26095	4.33475	5.19832	1.69764	1.32586	1.17321	1.96857	2.45006	2.54706	6.2201	7.87243	4.26351	3.66013	4.02757	3.05801	4.11914	4.62207	2.7132	15.8609	18.7052	9.65473	3.18083	2.68635	3.18112	3.55788	4.79824	3.89783	-	Ulp1 protease family, C-terminal catalytic domain containing protein [Source:PGSC_GENE;Acc:PGSC0003DMG400025964]
PGSC0003DMG400026139	46.9686	43.0969	41.7106	27.0303	18.4065	13.8705	16.3884	19.5872	11.8275	17.3384	15.3199	28.7825	8.47487	4.18995	5.2225	20.7937	8.49264	17.8397	30.3426	39.6853	32.2076	8.075	13.6241	44.0377	1.84225	1.16598	1.74862	79.2739	99.4467	65.3377	30.1877	21.7178	2.34147	1.69156	1.2291	3.59902	-	Flotillin-1 [Source:PGSC_GENE;Acc:PGSC0003DMG400026139]
PGSC0003DMG400026162	13.4655	17.6428	10.225	1.5267	2.54223	1.34193	13.9704	11.9838	2.68018	33.1229	59.0843	53.9861	0.229457	2.0971	2.35279	16.9839	2.88028	13.2303	24.2304	39.7196	38.6909	0.457296	0.424689	1.38022	41.0537	25.2244	13.1205	7.8606	15.1766	16.7469	0.0867745	0.166418	1.92689	9.714	3.78536	5.67533	-	Gene of unknown function [Source:PGSC_GENE;Acc:PGSC0003DMG400026162]
PGSC0003DMG400026187	1.42672	2.37877	1.753	2.18411	2.96893	1.78566	1.03895	0.828664	0.896328	5.64544	6.59159	3.9573	2.17726	1.89192	1.88312	3.0149	2.80104	3.27493	5.7479	5.18145	6.10738	2.04274	4.46375	4.24897	8.36068	4.86839	4.17568	2.49675	1.91391	1.80211	2.56515	2.49619	3.49053	3.34858	3.48557	3.29061	-	Nbs-lrr resistance protein [Source:PGSC_GENE;Acc:PGSC0003DMG400026187]
PGSC0003DMG400026261	100.612	104.221	122.34	31.1978	30.1714	59.9982	20.9615	31.9831	46.8542	18.5751	7.75562	19.4585	11.9988	6.42807	2.52203	11.1457	23.5171	17.743	7.41548	11.3025	3.66608	16.4635	1.10527	16.3757	6.71746	20.398	11.017	35.5322	72.0912	80.7354	3.45025	4.15064	2.34278	8.89985	19.9277	39.1794	-	ATERF-2/ATERF2/ERF2 [Source:PGSC_GENE;Acc:PGSC0003DMG400026261]
PGSC0003DMG400026359	437.338	408.231	284.703	387.825	287.126	443.727	197.471	247.452	161.314	71.6448	39.8788	80.2338	174.987	223.427	247.017	65.2174	76.8365	66.0489	113.489	104.421	52.2699	959.957	523.237	531.531	74.1054	77.0959	142.621	262.828	388.429	254.701	406.601	388.862	396.294	180.332	204.693	221.108	-	Glucan endo-1,3-beta-glucosidase [Source:PGSC_GENE;Acc:PGSC0003DMG400026359]
PGSC0003DMG400026549	51.199	38.1492	49.4426	30.9101	34.76	29.8049	22.5636	23.299	21.522	170.767	227.189	93.6216	99.8694	55.89	52.6301	52.1326	33.7734	45.9843	117.754	95.8584	153.281	74.3799	95.7591	100.825	56.1018	40.3329	50.8145	64.2398	52.7531	35.4478	95.6457	83.7927	75.8676	37.3618	31.1823	31.5451	-	Amino acid transporter [Source:PGSC_GENE;Acc:PGSC0003DMG400026549]
PGSC0003DMG400026593	71.498	77.4308	77.778	17.0524	9.38585	9.98528	11.3722	6.17092	6.52396	236.408	274.525	191.155	40.4561	228.662	66.3628	38.2493	29.7302	37.2071	238.794	206.694	267.838	43.1031	33.8511	28.2732	109.136	105.078	147.352	102.075	75.5716	103.197	16.15	21.1207	83.9449	85.5559	119.427	61.0849	-	Ubiquitin-protein ligase [Source:PGSC_GENE;Acc:PGSC0003DMG400026593]
PGSC0003DMG400026914	91.4939	81.1257	91.0102	86.0069	10.5448	44.3731	1.9382	2.14048	0.441003	47.5537	51.351	64.6375	35.3879	116.717	173.459	2.05184	1.34164	2.60287	56.0994	66.3463	35.3758	35.7976	28.4409	11.3886	2.67562	1.18894	1.75158	99.5724	102.83	152.315	18.9452	39.9104	80.0564	2.71999	5.70948	3.70738	-	Calcium-binding protein [Source:PGSC_GENE;Acc:PGSC0003DMG400026914]
PGSC0003DMG400027276	0.588405	1.2196	0.646668	6.97195	18.2296	2.87605	52.3021	34.3419	42.9446	2.82514	5.94011	2.15451	36.2159	8.50934	27.4876	159.858	160.918	154.632	4.45097	4.2669	3.46941	5.18092	16.9187	15.4597	296.836	219.656	198.029	1.03715	0.415866	0.603966	20.851	20.5706	21.8414	185.048	185.879	173.124	-	Mg protoporphyrin IX chelatase [Source:PGSC_GENE;Acc:PGSC0003DMG400027276]
PGSC0003DMG400027349	2.45775	4.62156	4.91198	0	0	0	0	0	0	0	0.107855	0.362609	0.721282	0.33902	0	0	0	0	0.108809	0.2277	0.253028	0.677666	0.0572134	0	0	0	0	0.930958	1.81977	1.61151	0.175351	0.672585	0	0	0	0	-	Gene of unknown function [Source:PGSC_GENE;Acc:PGSC0003DMG400027349]
PGSC0003DMG400027449	71.6851	47.5934	30.28	117.878	63.6151	91.3674	49.9496	61.4125	40.8426	17.109	9.83314	20.5981	12.9886	11.5362	46.2912	24.2459	8.6218	20.1781	18.6526	26.7776	15.1624	69.9834	35.3619	33.9885	33.366	19.7432	27.2083	30.4585	38.6936	30.1291	35.376	35.6737	33.0048	9.70536	9.34666	15.6484	-	Trehalose-6-phosphate synthase [Source:PGSC_GENE;Acc:PGSC0003DMG400027449]
PGSC0003DMG400027881	6.92078	10.7049	8.04584	10.2007	3.40263	6.76437	0.169346	1.73662	0.939212	0.673769	0.308609	2.27271	0.098277	2.37122	0.104245	1.90684	0.979648	1.35505	5.39652	8.25262	2.77531	0.940131	2.51016	3.85986	2.38787	0.415525	2.19895	15.7606	19.0922	9.22209	1.00347	0.96224	0.450158	1.8537	4.73912	2.77311	-	Gene of unknown function [Source:PGSC_GENE;Acc:PGSC0003DMG400027881]
PGSC0003DMG400028048	2.92813	4.88037	1.39652	14.6577	34.729	12.4145	2.92784	8.69677	4.51681	0.200842	0.0613283	0.471281	0.410133	0.385545	9.07368	0.315781	0.324468	0.660965	0.123741	0.64737	0.503565	4.83417	2.21221	12.874	0.0647085	0.371589	0.124853	5.0289	5.1129	7.11073	3.65595	5.0355	6.10549	1.76821	1.41267	1.46957	-	Pectin methylesterase inhibitor isoform [Source:PGSC_GENE;Acc:PGSC0003DMG400028048]
PGSC0003DMG400028137	27.0363	38.2175	34.2386	93.3794	105.406	128.945	45.1846	48.7646	36.2151	5.46482	15.9391	9.25822	198.617	75.5436	269.573	21.3028	32.7267	26.9079	9.49129	10.3865	11.6094	41.38	91.9684	18.2938	15.4819	14.8175	17.5717	23.6852	22.7011	20.5653	75.0596	85.3418	177.679	32.2129	44.0539	26.6287	-	Fasciclin-like arabinogalactan protein 14 [Source:PGSC_GENE;Acc:PGSC0003DMG400028137]
PGSC0003DMG400028287	501.813	439.249	421.176	314.998	423.31	658.447	178.444	281.804	272.657	82.6796	89.544	109.226	423.589	183.896	262.194	104.553	304.529	162.488	112.644	133.238	107.093	218.503	262.101	163.99	91.7899	152.769	116.15	170.153	260.405	186.882	369.917	461.235	284.577	257.138	274.306	287.247	-	S-adenosylmethionine synthase [Source:PGSC_GENE;Acc:PGSC0003DMG400028287]
PGSC0003DMG400028384	405.127	381.372	273.25	906.625	976.969	813.927	929.241	906.847	534.675	125.43	124.219	251.862	278.74	464.036	457.147	421.941	523.254	453.038	158.997	233.159	128.678	528.057	431.305	420.417	570.326	569.355	656.383	299.63	386.492	451.7	345.889	363.636	520.93	522.436	759.491	547.507	-	Conserved gene of unknown function [Source:PGSC_GENE;Acc:PGSC0003DMG400028384]
PGSC0003DMG400028467	146.191	128.828	126.185	149.988	143.36	170.122	88.9665	92.1409	74.153	94.7115	57.9229	64.8018	70.8228	45.6161	148.851	90.8133	87.1237	87.4154	87.8433	92.3353	64.683	117.303	96.436	109.791	50.2296	83.7307	62.5816	184.751	173.545	138.445	130.261	132.026	112.578	72.3089	67.1226	86.7366	-	Trehalose-6-phosphate synthase [Source:PGSC_GENE;Acc:PGSC0003DMG400028467]
PGSC0003DMG400028983	13.7791	33.6357	24.9131	35.6928	22.658	37.8519	11.411	13.7668	7.23273	2.6706	5.0094	4.58807	4.78576	1.70887	5.78472	2.27942	4.68426	3.34813	3.05572	5.90268	8.33572	0.26617	2.47191	2.83538	0.122919	0.117643	0	20.7396	34.4556	33.4202	1.76775	0.242159	0.382346	1.11961	0.706178	1.16314	-	VQ motif-containing protein [Source:PGSC_GENE;Acc:PGSC0003DMG400028983]
PGSC0003DMG400029084	3.86566	7.04778	4.56977	4.41077	6.59878	4.31364	3.23826	5.36905	3.3374	14.7438	18.06	10.1767	13.9687	22.3306	9.1037	4.75325	5.27736	4.97084	14.7196	17.4942	19.6945	9.94416	25.602	13.0685	16.1465	13.1386	10.9103	7.92131	4.36581	6.22072	20.817	21.4748	23.5873	11.2015	7.51116	7.48484	-	LATD/NIP [Source:PGSC_GENE;Acc:PGSC0003DMG400029084]
PGSC0003DMG400029156	1.65894	1.30681	1.43179	1.96984	2.18676	1.62489	4.13227	4.74329	3.75993	4.23989	4.35919	2.83785	2.6448	4.54575	2.84729	3.12749	3.34469	1.92971	4.21016	6.60781	4.04703	2.59614	4.14258	2.9541	8.41417	9.32569	8.87453	1.31515	1.10725	1.65455	3.26929	3.22084	3.86489	9.05894	9.0669	7.38454	-	Gene of unknown function [Source:PGSC_GENE;Acc:PGSC0003DMG400029156]
PGSC0003DMG400029732	134.235	259.259	128.035	84.4835	187.512	90.4098	8.85979	11.763	7.45368	599.335	913.049	494.791	489.422	430.276	304.705	11.3255	2.47598	9.8073	764.219	918.595	1078.14	357.04	1592.7	473.642	47.0741	42.9272	23.4216	346.133	136.401	440.337	1257.79	1128.52	1184.81	14.1489	6.52472	36.2122	-	Auxin repressed/dormancy associated protein [Source:PGSC_GENE;Acc:PGSC0003DMG400029732]
PGSC0003DMG400029825	7.02357	7.40718	10.2735	5.83406	12.0075	6.84418	5.69416	6.20543	7.00397	3.10292	3.08221	3.51992	4.61322	7.60709	2.8805	4.58477	7.35625	5.98752	2.59122	3.47042	3.41456	3.2472	3.12467	2.88258	2.99915	5.84463	4.88042	8.97893	13.6638	8.92396	4.56564	5.87297	3.22208	8.10489	6.97519	9.60822	-	Zeatin O-glucosyltransferase [Source:PGSC_GENE;Acc:PGSC0003DMG400029825]
PGSC0003DMG400029942	3.56772	2.7646	2.7186	4.04206	6.54911	5.72992	5.59101	5.57084	4.59627	10.4518	10.803	5.37941	8.87098	10.259	6.66369	5.24623	4.89355	5.92746	7.9461	8.00911	6.8657	3.13688	4.25483	2.52817	8.76803	4.85261	5.62697	2.9237	1.43437	2.46167	3.17201	3.75515	4.22937	5.38215	4.59928	5.59142	-	Calcineurin B 10 [Source:PGSC_GENE;Acc:PGSC0003DMG400029942]
PGSC0003DMG400030332	5.99252	4.52944	2.38534	3.09736	1.57596	1.60558	0.0891296	0.30467	0.148297	17.1988	28.5869	10.7395	5.87076	20.734	5.43173	1.17087	0.42967	0.907687	21.9848	27.3468	16.9249	5.50471	7.81192	4.03556	3.25618	2.07763	2.28713	2.74555	2.44496	3.72119	4.57725	3.01052	8.91431	1.20328	1.0174	1.27033	-	Protein phosphatase 2C [Source:PGSC_GENE;Acc:PGSC0003DMG400030332]
PGSC0003DMG400030546	65.0137	98.3472	57.7475	14.3464	31.061	42.1895	4.02883	7.70195	15.7238	32.9986	23.1589	47.8001	20.0034	2.13684	10.9765	1.26013	4.50781	2.06232	22.9065	29.4693	29.398	7.92137	8.0297	5.42328	1.57802	4.62241	1.19944	75.6949	81.9544	67.8239	6.58231	13.6129	8.0817	4.9545	3.51645	7.42092	-	Conserved gene of unknown function [Source:PGSC_GENE;Acc:PGSC0003DMG400030546]
PGSC0003DMG400030568	174.737	192.77	159.873	70.6568	89.4382	70.2137	208.238	299.913	265.503	31.5601	17.8531	36.6998	54.1997	17.4968	29.9799	31.4232	53.9257	38.7663	29.6842	31.1947	25.5284	50.8229	43.9006	34.1621	44.7085	39.8444	43.132	87.4938	148.56	74.8242	77.3669	98.4397	45.9705	60.2221	52.5755	46.4347	-	GABA-specific permease [Source:PGSC_GENE;Acc:PGSC0003DMG400030568]
PGSC0003DMG400030842	74.6481	128.618	111.303	28.7275	63.2741	89.7469	12.0049	16.344	18.4787	32.9355	14.397	45.6368	49.6948	20.8562	39.3918	1.09584	5.82865	2.3237	26.9647	27.6193	27.167	31.3921	62.5578	55.9882	45.7037	52.0861	36.9557	60.1081	86.6654	76.3178	113.37	126.602	101.213	132.799	90.3064	134.994	-	PTP-1 [Source:PGSC_GENE;Acc:PGSC0003DMG400030842]
PGSC0003DMG400040260	11.464	9.88494	15.7166	1.53099	0.434553	0.0705787	0.45057	1.29375	0.666375	79.4148	43.8466	63.3607	1.83036	0.630898	0.776607	0.225485	0.521299	0.196652	2.5403	7.28057	9.69564	0.0625338	0.4646	1.83189	0.75084	1.2714	2.73029	30.5937	14.2342	21.854	1.18662	0.284464	0.718626	0.591843	0.199091	1.20238	-	Glucan endo-1,3-beta-glucosidase, basic isoform 1 [Source:PGSC_GENE;Acc:PGSC0003DMG400040260]
PGSC0003DMG401002888	2.45106	2.93637	1.94777	1.45896	2.69937	1.55014	2.26408	2.54217	2.49473	1.03403	0.856158	0.787404	2.05354	0.801619	0.812229	2.49495	3.14184	2.94486	2.27878	1.01912	2.00854	2.66365	3.03418	3.12195	2.6716	2.24422	2.33634	3.36086	3.97746	2.91771	4.14622	3.50253	1.69392	3.82961	3.71016	4.23769	-	Conserved gene of unknown function [Source:PGSC_GENE;Acc:PGSC0003DMG401002888]
PGSC0003DMG401010883	34.2067	45.0896	37.9863	10.0438	3.00134	0.907701	30.0681	18.3553	19.5209	125.095	115.769	67.549	9.30389	20.7354	4.35976	9.7067	3.72463	8.14937	153.093	132.029	147.541	37.8438	25.3944	68.2596	11.2658	16.3512	11.6648	34.5185	26.8228	21.2712	18.0587	11.2599	3.55137	4.22867	4.93129	7.69277	-	R2r3-myb transcription factor [Source:PGSC_GENE;Acc:PGSC0003DMG401010883]
PGSC0003DMG401014557	0.477831	0.421179	0.381473	2.65912	3.45931	0.674221	11.3268	9.07554	8.34244	3.81553	3.88059	1.61264	6.41554	3.172	4.51817	23.2406	17.0363	23.0372	3.22077	1.88835	3.84168	4.15015	11.0955	9.26615	43.9067	35.6023	33.3936	0.712669	0.846773	0.36187	6.11517	6.40738	8.88216	35.2449	32.899	30.0341	-	Conserved gene of unknown function [Source:PGSC_GENE;Acc:PGSC0003DMG401014557]
PGSC0003DMG401018740	9.10539	8.42784	9.98644	0	0	0	0	0.0489319	0	2.3256	2.43474	2.42227	0.0415365	0.0455542	0	0	0	0	3.24579	4.58941	1.58097	0	0.0461266	0	0	0	0	13.7446	16.0091	6.28828	0	0.0903752	0	0	0	0	-	Xyloglucan endotransglucosylase-hydrolase XTH3 [Source:PGSC_GENE;Acc:PGSC0003DMG401018740]
PGSC0003DMG401029824	16.8827	23.0296	32.4529	12.0874	27.3148	16.4168	18.0054	17.4728	29.6443	13.8267	13.331	11.3045	27.949	10.6587	12.7008	40.1237	35.8102	40.5267	13.08	14.1421	11.6207	12.5327	15.4482	21.4417	17.5033	23.3993	25.2784	29.9146	41.9364	32.9026	31.0241	26.9851	14.5478	28.2357	24.545	35.4492	-	Glucosyltransferase [Source:PGSC_GENE;Acc:PGSC0003DMG401029824]
PGSC0003DMG401030861	104.896	109.385	66.4075	275.415	211.099	331.372	84.0766	132.31	81.6947	13.9749	14.7853	22.4293	36.5835	90.2569	113.858	25.2528	27.5693	25.3435	14.9843	18.8665	13.5096	94.6743	72.9072	32.5705	13.3648	13.7472	19.9598	45.8878	63.6632	38.3365	47.392	42.3994	91.8237	27.2657	46.3425	43.4086	-	Early-responsive to dehydration 3 [Source:PGSC_GENE;Acc:PGSC0003DMG401030861]
PGSC0003DMG402001316	19.8388	21.0728	11.8647	9.82745	15.5852	22.4126	7.06985	6.44447	11.9249	3.79511	5.27621	4.36099	23.0542	9.47082	15.5015	11.2039	7.31408	9.79574	6.0656	7.59865	6.62076	16.8208	12.5405	11.5723	6.21435	8.01281	9.24262	11.8268	14.4108	12.5157	21.5006	20.8297	18.2115	9.48311	6.99164	8.98405	-	Aldose-1-epimerase [Source:PGSC_GENE;Acc:PGSC0003DMG402001316]
PGSC0003DMG402020473	719.894	658.743	674.768	60.9253	27.2892	60.5194	5.99189	13.3986	7.52327	339.715	224.832	496.761	5.86792	28.8405	2.45897	3.27973	1.44427	2.99656	176.178	301.923	93.7499	56.5664	4.58558	23.9154	0.960098	0.995469	2.77873	675.873	1123.47	1020.14	7.31477	10.009	9.45708	1.27533	1.56282	4.7697	-	Conserved gene of unknown function [Source:PGSC_GENE;Acc:PGSC0003DMG402020473]
PGSC0003DMG402027687	0.985477	1.17363	1.76831	7.77404	21.3083	5.07414	27.6835	39.5215	33.0565	0.165231	0.151363	0.174474	0.723027	0.0634369	0.276097	2.33811	8.74485	3.44387	0.122161	0.255641	0.0355096	0.24208	0.32117	0.460493	2.14005	1.74251	0.955257	0.620585	1.29195	1.04937	1.67338	2.51706	0.794838	19.2383	11.0837	8.73502	-	Wound-inducible carboxypeptidase [Source:PGSC_GENE;Acc:PGSC0003DMG402027687]

## Sheet: Shoot.venn
geneID	N0_Q9_R1	N0_Q9_R2	N0_Q9_R3	N0_Q9_S1	N0_Q9_S2	N0_Q9_S3	N0_Q9_L1	N0_Q9_L2	N0_Q9_L3	N1_Q9_R1	N1_Q9_R2	N1_Q9_R3	N1_Q9_S1	N1_Q9_S2	N1_Q9_S3	N1_Q9_L1	N1_Q9_L2	N1_Q9_L3	N0_65_R1	N0_65_R2	N0_65_R3	N0_65_S1	N0_65_S2	N0_65_S3	N0_65_L1	N0_65_L2	N0_65_L3	N1_65_R1	N1_65_R2	N1_65_R3	N1_65_S1	N1_65_S2	N1_65_S3	N1_65_L1	N1_65_L2	N1_65_L3	Gene name	Gene description
PGSC0003DMG400026854	2.59868	2.85916	5.65008	8.35632	13.9552	9.72324	2.18093	2.98201	7.38144	11.2914	13.0442	13.7046	83.2416	48.2092	54.9918	21.4089	20.1647	22.6375	1.64495	6.02405	5.55851	0.58209	5.51398	1.86022	17.0427	13.1211	20.4355	21.2759	8.14201	23.6315	23.0851	15.5697	25.5864	33.2384	14.208	27.0141	-	Endochitinase 2 [Source:PGSC_GENE;Acc:PGSC0003DMG400026854]

## Sheet: Leaf.venn
geneID	N0_Q9_R1	N0_Q9_R2	N0_Q9_R3	N0_Q9_S1	N0_Q9_S2	N0_Q9_S3	N0_Q9_L1	N0_Q9_L2	N0_Q9_L3	N1_Q9_R1	N1_Q9_R2	N1_Q9_R3	N1_Q9_S1	N1_Q9_S2	N1_Q9_S3	N1_Q9_L1	N1_Q9_L2	N1_Q9_L3	N0_65_R1	N0_65_R2	N0_65_R3	N0_65_S1	N0_65_S2	N0_65_S3	N0_65_L1	N0_65_L2	N0_65_L3	N1_65_R1	N1_65_R2	N1_65_R3	N1_65_S1	N1_65_S2	N1_65_S3	N1_65_L1	N1_65_L2	N1_65_L3	Gene name	Gene description
Novel00107	0.188312	0.236069	0.0286358	0.478015	0.880171	0.783143	1.3094	0.65104	1.23235	0.252589	0.202465	0.166699	2.76323	0.72732	2.08104	2.62113	2.29537	2.35524	4.84377	4.97657	5.19086	4.49368	11.6913	8.77012	2.89918	4.14753	3.17969	5.4612	4.9662	2.21265	7.64923	6.79382	9.14466	5.94167	6.66242	7.07513	-	-
Novel01109	0.373473	1.13322	0.495641	2.74464	2.58737	3.52995	1.99595	2.95798	2.49486	0.529413	0.954311	0.646186	2.4362	1.09824	4.16951	5.49375	10.8759	7.36253	1.8308	1.98168	3.19305	1.34039	2.73861	2.93504	5.51324	8.94184	3.96523	1.13092	1.19558	1.6082	2.66217	3.77226	4.53549	15.6367	14.3387	14.7295	-	-
Novel01279	3.19522	1.97147	2.64198	2.98305	5.78304	2.07626	3.44623	2.58905	2.01633	1.95876	0.644128	2.20975	1.93403	1.10875	2.93734	3.55353	5.93943	5.61978	0.139248	0	0.215874	0.2628	0.439312	0.0933163	0.29127	0.975695	0.983497	0.39713	0.593628	0.659944	0.299207	0.239094	0.402673	2.43197	2.06383	1.92935	-	-
Novel01289	35.9195	38.0503	49.8263	13.0912	21.502	19.1191	3.91439	6.49006	4.67241	76.8888	39.6924	33.9189	46.2557	14.5559	33.9621	29.8853	23.1792	26.9495	41.1389	38.4597	45.1534	25.3241	48.7055	34.9739	30.1853	23.4446	27.0626	66.7032	68.7543	45.0725	25.9751	32.4191	38.9583	11.696	12.6204	18.0578	-	-
Novel02470	0	0	0	0.171141	0.356226	0	0	0	0	0	0	0	0.385828	0.282098	0.750309	1.317	0.783449	1.28965	0	0	0	0.153787	0.0714108	0	1.06529	0.679717	1.09624	0.145247	0	0	0.0729549	0.139914	0.368185	0	0.244808	0.0672039	-	-
Novel02781	183.137	156.065	102.542	215.662	222.036	118.989	741.824	965.647	1149.65	68.8039	13.717	67.5488	91.069	5.73068	5.27866	186.318	160.118	192.019	23.385	46.0959	18.3304	27.4723	15.7502	37.5936	62.6556	85.3034	78.2088	37.3744	53.5945	42.1318	50.1542	66.1396	20.0403	122.13	109.883	136.781	-	-
Novel03144	10.567	16.4942	10.0469	25.0405	38.6948	26.5745	34.0596	31.3187	41.7024	6.60528	12.2593	8.29462	12.0131	5.28323	23.9843	63.091	97.9402	76.1952	9.09299	10.7118	9.57442	6.8404	11.1339	14.6055	17.424	24.8871	19.0231	9.99683	9.69628	7.4587	11.5796	8.48341	7.72294	44.9016	41.8367	45.7507	-	-
Novel03281	0.899874	1.47569	1.37476	1.34849	1.531	0.547054	4.52419	3.21237	2.25384	0.842112	2.02501	0.815115	2.80057	2.66731	2.34524	9.23516	5.85679	7.69052	3.40486	2.17827	4.88638	2.55568	4.58322	4.81122	9.21798	7.01116	12.4462	0.645056	0.918766	0.576313	1.88129	2.50554	1.5191	3.59112	3.41363	3.77407	-	-
Novel04069	22.1621	24.6334	25.1471	6.93121	2.86253	3.23587	2.63562	1.75316	2.13335	18.1383	24.0151	26.3934	2.97639	4.85108	1.75397	28.4739	17.6276	20.8302	2.83746	6.12052	3.24839	0.395452	0.872231	2.19404	9.67896	9.35096	9.60192	9.05717	6.22712	4.34463	0.937991	1.34917	0.23669	5.97793	4.14425	6.52358	-	-
Novel04328	0.362954	1.19438	0.496734	0.850456	0.885101	0.431266	1.78956	0.564668	0.50898	1.46052	1.33794	0	9.42676	2.10276	6.44019	17.0504	4.955	11.6158	2.69954	1.76537	1.96174	2.86581	1.95175	4.74882	8.99945	5.74215	5.44759	0.902222	0.995917	0	5.98185	5.56223	2.37852	2.41095	1.01378	2.33771	-	-
Novel04832	0	0	0.105702	1.80972	3.48436	2.24838	0.20505	0.16021	0.0433231	0	0.106764	0	3.56992	1.49151	35.3066	0.916217	0.828452	0.596632	0	0	0	0.0813103	2.71846	1.01052	0.901189	0.646885	0.796959	0	0	0	1.04146	1.07265	9.14935	2.13764	2.63185	2.20299	-	-
Novel04941	1.0504	2.0389	1.73127	5.91495	9.79162	7.36783	12.2344	10.8593	11.0618	2.59063	4.30921	2.24962	7.39836	2.25751	13.1322	2.86196	5.88138	3.66454	3.49676	4.18614	3.33316	1.49823	6.55948	2.53333	5.66693	3.72092	3.71889	4.91892	5.2376	6.83047	6.76901	8.6004	12.9472	13.8797	14.1206	10.9743	-	-
Novel05962	0	0	0.0410717	0	0	0	0.059756	0	0.00631263	0	0.0207422	0	0.0396324	0	0.0105098	0.309726	0.208506	0.422258	0.0104628	0.0328426	0.0608262	0.0829343	0.165045	0.231382	0.984845	1.20441	1.09791	0.0223796	0.0102932	0	0.415914	0.301812	0.136152	3.17706	2.71585	2.19522	-	-
Novel06060	13.0259	16.4551	9.00513	17.681	18.1914	16.432	8.05257	7.85606	6.92035	12.5267	11.2109	9.9561	41.1238	26.0968	42.5495	15.0303	14.2687	13.4883	33.1832	31.4271	25.9905	64.2168	86.3433	58.1858	14.1722	19.2246	13.2957	35.3178	42.0401	24.8415	55.5398	45.0684	55.1913	25.4747	26.7983	27.7192	-	-
Novel06100	8.56977	7.91596	9.19074	3.87514	10.3575	10.8973	9.18063	9.74596	7.6744	5.06683	2.49397	6.85416	2.64736	3.12118	2.87834	21.4025	14.0011	22.7307	0.419337	0.731273	0.487568	3.71961	3.3809	10.3976	22.5864	21.4072	16.2896	11.7351	21.3146	7.61828	3.90452	5.47212	3.41051	36.3689	29.8996	42.3308	-	-
PGSC0003DMG400000008	16.4469	19.8021	18.2447	16.7042	22.0014	13.2157	24.1886	22.7648	16.7587	36.662	58.4464	33.0462	34.6898	36.5028	31.161	62.9394	41.4217	60.7184	40.6472	49.494	43.1041	35.0034	44.0183	26.8709	63.7387	49.4412	57.3287	24.5888	21.2117	23.2003	33.6833	32.9225	41.7522	30.5873	34.0406	28.0885	-	Transcription factor [Source:PGSC_GENE;Acc:PGSC0003DMG400000008]
PGSC0003DMG400000578	3.52602	4.71689	4.66374	7.59661	14.0809	7.62013	10.4473	8.68866	7.89814	11.5224	32.1455	9.69914	32.0022	10.3739	22.1663	25.6923	14.7457	22.7466	23.6293	25.5067	27.9601	5.7301	16.9826	9.44351	22.8033	26.1411	17.9367	5.67072	4.13412	7.50752	15.6243	13.033	14.6968	13.8592	8.24906	14.5233	-	Serine-threonine protein kinase, plant-type [Source:PGSC_GENE;Acc:PGSC0003DMG400000578]
PGSC0003DMG400000785	60.0871	67.1184	70.4816	73.2431	73.0763	90.9179	37.4168	29.3203	26.7171	64.3661	134.561	70.9093	77.7907	116.894	62.3094	21.6677	12.8243	19.9186	144.069	146.617	152.294	140.24	131.409	67.7247	54.7133	61.9482	59.7664	43.4859	38.767	64.1074	102.162	106.718	104.4	38.0858	44.6831	36.4084	-	Histidine decarboxylase [Source:PGSC_GENE;Acc:PGSC0003DMG400000785]
PGSC0003DMG400000791	384.223	372.461	399.579	96.1536	88.9763	66.1182	83.7864	59.8942	76.7617	548.265	501.445	498.842	194.911	244.216	220.492	272.61	222.56	261.194	465.47	454.979	493.361	195.781	234.242	275.975	288.757	236.894	283.2	428.679	424.437	372.009	133.829	223.779	254.957	109.122	146.939	126.415	-	Photoperiod responsive protein [Source:PGSC_GENE;Acc:PGSC0003DMG400000791]
PGSC0003DMG400000822	0.390974	0.300759	0.502653	0.832828	0.931763	0.950236	1.01104	0.884742	0.458556	0.28605	0.589592	0.298904	1.45511	1.88758	1.82562	1.39985	3.05002	2.13772	0.76003	1.07184	1.21028	1.42192	1.75492	1.12938	2.26371	2.81157	2.55064	0.759829	0.861493	0.704746	2.59166	1.88941	2.43672	5.21382	5.73818	5.11812	-	ATP binding protein [Source:PGSC_GENE;Acc:PGSC0003DMG400000822]
PGSC0003DMG400000919	176.086	310.883	319.68	104.816	49.7341	40.9914	82.3687	65.1924	53.4048	481.052	536.973	365.095	140.612	187.861	112.598	47.0014	16.7472	38.3467	242.756	293.05	448.748	99.286	73.9508	75.2596	34.7097	18.9099	26.9291	176.177	162.654	151.842	118.735	139.535	62.515	8.40135	7.30706	8.40644	-	Nodulin family protein [Source:PGSC_GENE;Acc:PGSC0003DMG400000919]
PGSC0003DMG400001149	37.5982	36.0491	45.0705	33.9743	39.4579	20.3206	99.44	136.435	140.014	29.6931	69.3279	64.5911	44.8573	51.4436	14.0087	32.2148	24.9361	31.467	16.8015	39.4996	19.5003	10.9932	5.40497	18.3091	3.20636	4.06159	4.42766	53.6175	65.7617	39.992	10.3979	12.9742	24.3799	19.005	8.56026	18.8887	-	Allene oxide synthase 2 [Source:PGSC_GENE;Acc:PGSC0003DMG400001149]
PGSC0003DMG400001179	11.7877	12.6811	11.3398	14.104	11.5186	6.92037	42.5938	31.5907	33.4356	17.5213	14.7666	13.1483	14.8434	17.7321	11.5289	127.419	90.7883	109.081	16.9958	18.4608	18.7972	14.2581	15.1759	16.3812	103.888	79.0457	82.318	13.7434	12.8206	10.7746	14.6411	15.3741	11.4066	53.5887	55.1078	41.82	-	Carboxylesterase [Source:PGSC_GENE;Acc:PGSC0003DMG400001179]
PGSC0003DMG400001371	6.90074	4.52751	4.80549	1.46079	2.33288	1.89024	2.1036	2.11819	2.42379	11.1161	7.54813	4.43404	2.30908	4.67046	2.93114	4.95764	3.71046	4.69736	9.17383	7.57032	10.4574	1.94636	3.15276	3.33507	5.10041	3.90121	3.20642	6.04922	5.68249	4.78351	1.5031	1.77079	1.90728	1.97539	2.42584	1.83956	-	Protein COBRA [Source:PGSC_GENE;Acc:PGSC0003DMG400001371]
PGSC0003DMG400001378	14.3698	17.0694	44.0653	3.36706	4.70079	1.49921	3.93469	3.27159	2.51643	101.051	52.3891	68.6285	0.987428	0.406101	0.851008	6.98496	10.1163	9.59217	27.3712	25.7071	33.0372	2.43526	3.35817	1.70324	8.11088	10.046	5.85221	55.8976	68.6652	77.0605	3.5008	3.89406	13.4981	17.7712	19.0307	14.8987	-	MADS-box transcription factor FBP29 [Source:PGSC_GENE;Acc:PGSC0003DMG400001378]
PGSC0003DMG400001396	108.984	104.556	130.531	37.2371	13.27	32.0831	11.312	9.56928	9.69582	231.852	263.998	219.985	33.2878	129.995	77.3008	79.0187	48.9138	70.6497	298.928	292.481	341.542	113.625	74.4849	161.048	93.9968	60.9798	90.8234	234.888	178.799	160.455	20.425	37.9812	136.377	19.4699	48.0064	38.3922	-	Avr9/Cf-9 rapidly elicited protein 231 [Source:PGSC_GENE;Acc:PGSC0003DMG400001396]
PGSC0003DMG400001544	1.46736	3.35498	2.55591	6.09509	6.91267	5.74576	1.99846	2.87087	1.44041	0.939378	2.45866	1.12182	5.69608	8.95193	17.3474	0.601336	0.617879	1.03049	3.25553	4.96354	2.3072	3.26515	4.17354	0.654503	0.421554	0.496569	0.625675	1.3927	2.47071	5.17976	3.43102	4.28024	8.10297	3.35978	2.90624	2.02521	-	Conserved gene of unknown function [Source:PGSC_GENE;Acc:PGSC0003DMG400001544]
PGSC0003DMG400001549	77.5666	94.7824	54.5829	61.4833	50.0104	42.6775	46.4061	46.7225	66.791	33.496	104.662	49.388	119.795	97.9801	172.609	111.718	98.7252	102.574	261.144	378.313	282.992	177.421	147.395	138.171	336.109	339.617	257.033	148.265	142.576	135.606	193.046	168.092	190.466	231.983	199.164	207.352	-	Beta-amylase [Source:PGSC_GENE;Acc:PGSC0003DMG400001549]
PGSC0003DMG400001570	31.5892	30.5764	43.7164	83.4682	184.63	45.706	458.177	378.296	431.79	50.4321	80.73	45.6007	71.9766	9.49496	72.6863	1055.76	926.368	1002.1	76.4844	67.8672	88.4777	19.3516	44.8666	102.891	1334.94	881.9	1207.65	44.0308	31.4499	50.8683	53.091	68.6693	29.2236	730.61	640.051	653.695	-	Catalase isozyme 2 [Source:PGSC_GENE;Acc:PGSC0003DMG400001570]
PGSC0003DMG400001683	76.4446	59.5299	60.6499	77.4894	45.5914	63.7801	37.1872	49.8124	53.5069	38.2844	11.7924	83.7056	27.7992	38.3507	34.2985	15.4559	27.5488	18.3395	16.8408	14.7111	10.5989	20.9945	21.7723	13.0459	15.9974	22.7342	18.3952	33.3782	58.0635	52.5383	19.2552	21.4882	26.3045	36.2443	38.6192	31.9577	-	Phosphatidylinositol n-acetylglucosaminyltransferase subunit p [Source:PGSC_GENE;Acc:PGSC0003DMG400001683]
PGSC0003DMG400001735	0.806957	1.17057	0.757297	5.91557	10.036	2.46558	29.2241	25.4912	18.1705	0.881379	2.18848	1.00007	8.62701	3.40612	3.35893	51.2883	50.8332	49.4881	7.09509	6.95279	5.98155	10.4858	19.0254	16.4189	163.229	154.593	167.119	1.78813	1.3918	1.57463	19.1835	17.6444	12.3197	104.934	102.651	65.5513	-	Pentatricopeptide repeat-containing protein, chloroplastic [Source:PGSC_GENE;Acc:PGSC0003DMG400001735]
PGSC0003DMG400002153	442.58	430.267	404.299	278.079	193.651	250.428	117.069	131.472	102.888	425.238	478.341	386.495	237.258	504.185	271.207	250.911	139.734	211.061	384.833	396.292	423.481	409.232	288.752	424.941	217.666	156.252	224.775	410.13	409.34	308.337	170.875	247.575	312.622	45.0971	90.0037	85.8604	-	Zinc finger protein [Source:PGSC_GENE;Acc:PGSC0003DMG400002153]
PGSC0003DMG400002383	22.6547	18.7337	26.8336	4.07718	2.99526	7.2972	1.44931	1.62779	0.880353	42.6293	24.3992	34.008	4.92632	15.7472	8.22059	13.7288	7.65212	12.0486	36.3515	31.1984	31.9395	15.517	10.7413	20.1518	17.6492	15.2407	18.6271	24.7648	25.0274	21.1218	3.27161	4.05219	9.01225	1.28426	6.86141	5.71349	-	C2H2-type zinc finger protein [Source:PGSC_GENE;Acc:PGSC0003DMG400002383]
PGSC0003DMG400002462	14.8083	14.5296	10.6321	18.9873	24.701	20.6203	42.1569	38.1551	28.7809	23.1933	28.7143	20.9802	29.3896	24.0271	28.8974	64.3465	64.5433	67.4253	23.968	29.1593	24.4958	16.4957	22.5061	26.5056	60.4545	46.0477	53.8492	18.6457	17.2501	15.3642	19.1248	18.648	15.8694	38.9015	41.702	27.0856	-	Beta-glucosidase 18 [Source:PGSC_GENE;Acc:PGSC0003DMG400002462]
PGSC0003DMG400002662	1.60462	2.1646	2.10058	3.84159	8.59164	1.74083	19.7394	19.6093	15.1057	0.421106	1.73592	1.91451	6.38801	3.16612	11.7928	31.6482	27.7567	32.4903	1.75128	1.69667	2.94122	7.19788	14.5289	12.3229	51.5562	41.6824	33.3769	0.069369	0.127621	0.230552	17.8395	10.6247	13.0827	17.0695	25.1766	15.1494	-	Conserved gene of unknown function [Source:PGSC_GENE;Acc:PGSC0003DMG400002662]
PGSC0003DMG400002899	107.271	151.09	161.935	11.6328	25.0061	15.3795	8.51806	7.72371	8.5533	413.463	928.271	284.248	128.474	400.046	115.799	82.3958	41.265	67.9628	804.55	874.134	984.654	143.669	211.897	338.699	249.413	121.005	118.368	347.543	189.417	245.508	56.614	135.578	188.591	17.9283	37.2422	30.562	-	AP2/ERF domain-containing transcription factor [Source:PGSC_GENE;Acc:PGSC0003DMG400002899]
PGSC0003DMG400003105	88.9962	117.833	94.5415	49.6116	41.6256	32.877	25.9364	24.816	41.748	255.331	164.055	184.873	156.002	151.318	139.561	129.239	81.3348	115.472	160.684	170.703	120.45	150.573	190.988	122.072	133.196	82.6727	109.916	338.781	280.705	183.817	131.432	232.96	193.762	45.1053	48.715	60.3141	-	Glutamyl-tRNA reductase [Source:PGSC_GENE;Acc:PGSC0003DMG400003105]
PGSC0003DMG400003217	1288.18	1068.55	1494.53	234.704	158.993	135.847	105.746	75.7133	110.288	2287.13	1507.75	2712.61	430.922	872.298	711.919	1306.43	1169.57	1215.68	1344.34	1369.48	1167.51	638.579	486.442	1024.82	980.108	1099.84	1155.25	1340.41	1326.71	1391.78	231.179	351.378	582.227	254.175	697.715	458.64	-	Avr9/Cf-9 rapidly elicited protein 65 [Source:PGSC_GENE;Acc:PGSC0003DMG400003217]
PGSC0003DMG400003229	40.2414	41.5297	36.9815	47.6148	31.6315	41.0711	41.482	57.2095	44.88	10.7979	11.0987	15.3957	18.6116	41.0695	12.9121	6.59523	8.6571	7.46844	15.9326	25.3423	17.5418	38.1899	42.4038	32.8815	23.5269	29.9326	30.6157	23.624	31.615	35.9915	59.3478	63.3564	36.9027	60.2608	52.155	44.7935	-	Conserved gene of unknown function [Source:PGSC_GENE;Acc:PGSC0003DMG400003229]
PGSC0003DMG400003250	14.7904	31.3775	22.8865	2.98322	4.09562	1.28748	9.24658	5.56291	14.5262	71.0707	39.942	84.9832	28.1422	21.3434	23.0714	64.578	35.3961	54.5865	33.0421	41.0026	25.3585	9.46803	25.5313	20.3033	47.5168	34.7384	36.7441	49.6133	38.7006	35.6283	11.797	18.5252	20.3189	6.3578	11.1374	22.4819	-	Conserved gene of unknown function [Source:PGSC_GENE;Acc:PGSC0003DMG400003250]
PGSC0003DMG400003305	1.3751	4.41983	4.40581	3.9714	13.6863	1.63392	26.7077	25.7051	30.0822	7.65669	21.0716	3.5669	1.66115	0.586688	0.866081	48.6192	50.175	57.0305	53.8732	32.4775	51.4733	0.909005	2.18864	10.9085	61.0396	68.5088	69.3867	66.965	45.8047	46.3936	4.15251	0.827007	3.96565	32.5008	24.3313	25.0108	-	Cytochrome P450 [Source:PGSC_GENE;Acc:PGSC0003DMG400003305]
PGSC0003DMG400003518	227.145	265.289	277.457	35.9209	38.5426	40.1254	55.3589	44.3408	57.8929	256.398	234.082	276.306	73.758	34.0248	23.4712	183.929	180.398	198.916	189.018	199.875	209.41	14.4571	22.0393	49.8013	155.95	200.215	171.596	316.109	383.678	331.175	18.03	17.5373	18.3727	71.1387	112.801	103.784	-	Conserved gene of unknown function [Source:PGSC_GENE;Acc:PGSC0003DMG400003518]
PGSC0003DMG400003566	83.1009	65.7106	88.9461	14.7506	12.1623	10.9566	10.2398	10.5525	8.92738	125.99	90.5753	86.6115	43.2463	64.1879	43.5542	34.8361	21.5069	29.6967	87.4608	91.8576	71.7641	47.372	49.7374	45.7607	38.8391	27.1675	34.2882	119.677	113.778	90.1726	42.2665	51.952	53.6791	17.7179	17.9052	18.6209	-	ARO1 2 [Source:PGSC_GENE;Acc:PGSC0003DMG400003566]
PGSC0003DMG400003593	3.06064	5.72462	4.63436	9.00257	21.081	24.1414	5.73	8.54388	7.89	6.94411	6.30126	4.95753	11.8679	6.16207	14.4739	2.84283	5.49281	3.44948	4.99477	5.92299	5.80748	5.72448	13.7524	3.01249	2.62776	4.06034	2.65727	10.4894	14.2947	8.93076	18.6354	30.8119	29.6753	11.6792	10.4768	11.0848	-	Conserved gene of unknown function [Source:PGSC_GENE;Acc:PGSC0003DMG400003593]
PGSC0003DMG400003664	94.7234	88.7535	90.9329	23.3833	22.1163	17.8445	19.2329	15.239	25.4908	136.299	79.8641	147.675	26.1579	48.9014	37.0357	57.6266	35.9455	46.563	50.3489	80.2554	49.7566	32.1	33.2437	56.8696	38.4349	42.8356	28.4195	60.1824	79.205	62.1616	24.3517	22.9152	53.7469	15.8345	19.3937	22.4321	-	Protein-methionine-s-oxide reductase [Source:PGSC_GENE;Acc:PGSC0003DMG400003664]
PGSC0003DMG400003948	1033.85	912.926	981.194	552.461	319.129	586.073	305.082	240.584	314.775	1756.07	1430.35	2261.92	389.288	866.212	536.906	804.685	703.999	790.884	1008.25	1226.58	1122.48	392.554	326.815	602.116	689.87	702.663	683.333	891.99	899.578	963.642	183.544	237.878	518.303	220.75	450.11	328.488	-	Stress-associated protein 6 [Source:PGSC_GENE;Acc:PGSC0003DMG400003948]
PGSC0003DMG400004251	0.185809	0.139758	0.16953	0.870756	2.53744	0.794808	4.17196	3.77722	5.31551	0.112154	0.410961	0.131586	1.99579	0.71765	5.34454	8.25259	18.4087	12.1801	0.138199	0.0723004	0.0401713	0.27386	1.92567	0.902976	10.9126	15.4934	8.33157	0.0739006	0	0.122807	1.3734	1.74409	3.03475	28.0174	33.5058	22.7725	-	Conserved gene of unknown function [Source:PGSC_GENE;Acc:PGSC0003DMG400004251]
PGSC0003DMG400004284	27.4073	36.2236	29.9597	40.5974	52.1915	35.5112	39.4343	28.1726	37.4255	123.827	65.2835	98.8082	38.9768	71.7559	30.5188	153.096	63.0866	122.255	68.3927	59.1135	59.9144	55.4837	74.2278	197.634	201.196	94.8431	175.04	100.379	82.3408	56.2276	63.7491	59.6248	30.6062	33.1835	50.8658	54.3067	-	Disease resistance protein [Source:PGSC_GENE;Acc:PGSC0003DMG400004284]
PGSC0003DMG400004442	20.8391	25.9544	25.9274	54.7902	47.1225	71.9043	32.5182	53.7817	42.1119	15.0288	26.4873	19.166	47.4643	24.6165	45.1908	12.5853	16.5734	14.6347	26.7718	20.6931	24.6917	22.2808	25.9313	17.5531	12.1578	14.4065	14.8264	24.9185	21.8327	37.0864	33.088	42.823	39.7276	22.6514	22.3754	28.0891	-	Translocon-associated protein, alpha subunit [Source:PGSC_GENE;Acc:PGSC0003DMG400004442]
PGSC0003DMG400004596	20.7342	19.9167	27.4937	36.5589	24.6913	24.8008	30.9314	25.8775	21.148	25.5517	50.349	17.9261	20.2628	27.4613	13.7802	4.55857	10.2441	5.64411	30.3609	32.9776	56.2575	31.9422	47.1661	26.9667	7.15713	8.13635	4.63558	16.3899	14.3497	22.7636	33.5852	33.9925	19.6497	21.7687	9.53637	20.6676	-	Soluble diacylglycerol acyltransferase [Source:PGSC_GENE;Acc:PGSC0003DMG400004596]
PGSC0003DMG400004804	7.52128	7.74102	10.1514	4.36242	5.11896	2.11524	5.21011	4.29278	4.72652	13.0285	12.9193	10.427	12.1466	6.34562	4.72424	14.9093	10.5023	13.0643	12.7715	12.5117	14.8656	4.73219	9.13764	14.377	11.9004	12.2042	12.8167	10.9744	10.5428	7.76216	9.58713	7.90017	5.14499	5.97819	6.34795	8.28539	-	Conserved gene of unknown function [Source:PGSC_GENE;Acc:PGSC0003DMG400004804]
PGSC0003DMG400005261	17.533	12.1531	8.76961	12.9305	2.62679	2.71734	48.5222	35.4069	26.6599	17.4381	25.2598	7.89235	1.54656	23.042	3.52857	20.8227	6.9487	16.4593	22.0628	27.2119	24.8645	10.3981	4.21263	7.58881	6.67107	8.51303	5.44091	11.6332	6.72983	6.97331	5.959	5.07924	13.5665	3.48585	4.11031	4.81835	-	Cytochrome P450 [Source:PGSC_GENE;Acc:PGSC0003DMG400005261]
PGSC0003DMG400005695	3.35023	2.1976	3.08042	0.425975	0.25333	0.0308588	3.88091	6.16838	6.67206	7.62895	12.2062	3.24159	0.228652	0.0250768	0	15.4537	28.0854	20.3203	22.4793	8.36235	24.4244	0	0	0	11.7678	13.1721	10.3296	8.46996	7.38748	6.60849	0	0	0	7.47555	9.89442	5.66336	-	Boron transporter [Source:PGSC_GENE;Acc:PGSC0003DMG400005695]
PGSC0003DMG400005835	687.714	884.367	961.842	68.3194	138.307	39.5417	92.7336	63.1982	90.8496	2173.55	977.4	1578.53	510.254	563.179	391.39	706.611	347.795	576.886	522.779	657.192	306.69	309.878	364.868	365.684	510.842	318.442	378.581	1305.41	1340.7	909.317	278.347	421.854	386.806	68.994	92.3051	93.6668	-	WRKY transcription factor-30 [Source:PGSC_GENE;Acc:PGSC0003DMG400005835]
PGSC0003DMG400006250	0.126911	0.318191	0.270182	0.0991236	0.335275	0.0251328	0.272758	0.526512	0.320346	0.0851145	0.331375	0.262137	2.71887	0.735251	0.671613	2.48912	2.24821	2.47429	1.04225	0.823041	1.44048	0.757113	2.00599	2.23374	2.42691	1.31885	2.02386	0.378566	0.367579	0.232998	0.507059	0.607779	0.426499	0.444923	0.354477	0.467088	-	Gene of unknown function [Source:PGSC_GENE;Acc:PGSC0003DMG400006250]
PGSC0003DMG400006348	109.82	106.74	126.28	28.2972	38.3842	54.9258	5.0778	5.81706	3.65345	76.716	51.0195	97.3751	11.7872	14.5869	34.2989	0.944348	1.94065	2.59557	16.6523	20.0637	17.1127	12.7615	14.5049	8.45411	1.84716	1.6837	1.78202	34.0897	50.471	77.6254	14.3668	15.5959	28.7286	3.50521	6.8726	6.0761	-	Gene of unknown function [Source:PGSC_GENE;Acc:PGSC0003DMG400006348]
PGSC0003DMG400006400	7.68489	17.3179	13.912	2.14367	0.297467	0	2.2207	4.17505	4.037	102.343	39.0077	103.554	2.25531	4.12242	0.227835	14.8179	6.89905	14.1346	20.0733	43.549	20.1748	1.54104	2.98158	9.00598	23.6034	7.60582	11.9005	58.2185	50.9875	32.2488	1.94947	2.45355	1.22981	1.08037	0.953995	1.57132	-	Conserved gene of unknown function [Source:PGSC_GENE;Acc:PGSC0003DMG400006400]
PGSC0003DMG400006610	8.92681	8.0188	10.0383	19.9177	22.4276	5.53994	46.4726	44.6419	39.4367	16.7023	36.0765	8.85855	11.3635	1.50979	9.26586	68.6646	63.1517	70.1202	53.9194	65.4053	43.4239	15.4138	17.2611	23.0087	71.4029	62.8619	77.9789	24.508	21.6862	26.2118	13.7156	7.86942	6.62096	52.6874	44.5631	42.0885	-	Receptor serine-threonine protein kinase [Source:PGSC_GENE;Acc:PGSC0003DMG400006610]
PGSC0003DMG400006751	0.336719	0.284925	0.337941	0.670635	1.10852	0.440103	0.15325	1.29217	0.69884	0.609729	1.05504	0.62595	0.830069	0.58523	2.70433	0.0319555	0.0328346	0	0.250441	0.524086	0.655179	0.0708978	0.329213	0.0314683	0.130964	0.0313358	0	0.334803	0.215584	0.704735	0.235432	0.677274	0.305528	0.372779	0.451439	0.464728	-	F-box and wd40 domain protein [Source:PGSC_GENE;Acc:PGSC0003DMG400006751]
PGSC0003DMG400006788	44.9524	73.4768	89.6891	8.17217	5.51256	7.52079	7.4468	3.7513	5.36185	156.068	107.018	176.438	34.118	45.5253	45.1168	46.0935	54.1634	55.0249	103.401	121.134	90.204	28.558	35.2361	49.1332	67.0717	48.5656	51.8621	151.814	186.791	176.014	15.483	27.2191	33.0788	10.2965	32.4718	26.6233	-	Conserved gene of unknown function [Source:PGSC_GENE;Acc:PGSC0003DMG400006788]
PGSC0003DMG400006789	29.5118	31.5072	39.3829	8.88617	6.38965	10.4871	11.5069	4.00489	5.80166	90.5924	85.6575	124.641	23.3116	50.467	25.2424	29.1853	26.0884	24.3501	107.57	118.322	91.3823	29.7626	41.6629	48.9747	49.3462	30.1595	35.7046	146.445	136.099	154.796	15.0144	30.6442	28.6412	6.25965	12.0179	11.0393	-	Conserved gene of unknown function [Source:PGSC_GENE;Acc:PGSC0003DMG400006789]
PGSC0003DMG400006887	67.0756	105.392	123.937	30.7041	47.2995	32.2192	16.4351	11.3033	22.7059	238.587	167.149	307.566	121.193	156.467	117.043	149.353	138.027	122.559	145.348	156.499	153.01	46.4396	75.3477	138.346	127.415	91.8825	107.83	218.916	216.327	229.379	28.8988	83.3824	71.0258	44.0958	84.3622	58.3746	-	Gene of unknown function [Source:PGSC_GENE;Acc:PGSC0003DMG400006887]
PGSC0003DMG400007073	228.951	225.925	299.936	55.6136	96.1404	51.1192	37.7131	30.8358	51.6561	583.451	215.505	485.141	124.674	67.3051	185.349	59.9869	89.7514	74.6077	113.537	75.9247	51.1514	51.4472	67.1738	53.0017	78.8066	78.9585	94.6361	383.356	380.517	378.797	75.0646	121.419	71.3333	144.99	123.767	184.868	-	Epidermis-specific secreted glycoprotein EP1 [Source:PGSC_GENE;Acc:PGSC0003DMG400007073]
PGSC0003DMG400007335	0.0799479	0	0.109416	8.28936	60.9255	43.3178	17.5262	15.1328	13.4536	0	0.184192	0.212315	44.2738	3.24222	64.7695	45.5995	57.7293	47.5107	0	0	0	1.59918	12.5065	5.26748	52.7839	46.4265	51.41	0	0	0.0440334	12.8169	15.4681	31.9589	87.7576	71.9488	87.6112	-	Apyrase 3 [Source:PGSC_GENE;Acc:PGSC0003DMG400007335]
PGSC0003DMG400007621	0.0999349	0	0.18236	1.8733	4.14293	5.22473	0	0	0.0560565	0	1.28934	0	0	0	1.39992	2.27618	14.0328	5.95538	0	0	0	0	0.488536	0	5.34447	5.67311	1.87491	0.0993664	0.182809	0	0.09982	0	0.403013	59.3017	60.2923	52.9639	-	GAST1 protein [Source:PGSC_GENE;Acc:PGSC0003DMG400007621]
PGSC0003DMG400007639	0	0.0599394	0	8.0665	20.5214	13.8623	10.6872	13.6871	12.6591	0	0	0	3.08704	0.554013	1.96471	0.484016	1.61632	1.33673	0.770517	0.806212	1.24046	3.42292	9.28725	3.15772	4.5252	5.45824	5.20287	0.443722	0.0583098	0.421354	15.1554	11.6017	6.87728	15.8097	7.97737	10.4999	-	Cytochrome P450 [Source:PGSC_GENE;Acc:PGSC0003DMG400007639]
PGSC0003DMG400007658	3.4231	4.15964	3.47678	25.538	56.0706	16.2311	93.6239	90.4331	92.4737	6.98472	5.74374	4.63107	40.9985	20.7047	49.0073	226.514	205.727	214.184	8.97702	8.89027	7.19119	17.7468	30.4685	39.9584	254.753	170.911	230.502	4.3348	3.3672	2.41895	27.3856	29.1678	25.1346	145.403	131.619	155.313	-	Dihydroflavonal-4-reductase [Source:PGSC_GENE;Acc:PGSC0003DMG400007658]
PGSC0003DMG400007713	408.46	342.976	310.722	40.8044	46.7874	28.3511	10.5984	12.6361	11.3584	438.377	242.871	374.097	51.4629	110.405	29.0275	92.9785	30.2767	77.1322	188.322	220.159	137.026	177.08	78.3335	253.551	42.7588	27.4186	55.2757	333.721	360.229	305.512	72.2066	72.2458	73.9705	9.1913	10.3314	18.1347	-	Conserved gene of unknown function [Source:PGSC_GENE;Acc:PGSC0003DMG400007713]
PGSC0003DMG400007749	0	0.0898123	0	5.5211	6.5225	0.454013	15.7479	9.97357	9.41267	0	0	0	0.58871	0.0614908	0.535253	0.634587	1.55249	1.05418	0.26643	0	0.103261	0.268175	0.809424	0.565397	2.44593	1.77795	1.4636	0	0	0	2.38537	1.15892	0.192613	19.9171	7.04384	12.5101	-	Transcription factor [Source:PGSC_GENE;Acc:PGSC0003DMG400007749]
PGSC0003DMG400007787	3.14052	3.14958	4.06612	9.95179	24.726	7.14336	28.6549	18.6129	29.2764	2.25668	2.92175	4.28924	12.8242	3.32122	19.6085	49.0779	98.5811	65.1236	1.83529	1.80393	1.13162	1.22804	3.94781	3.13067	82.828	103.629	69.8907	2.05203	1.34048	4.90912	4.69043	7.90678	6.7848	156.889	160.066	116.273	-	Chlorophyll a-b binding protein 8, chloroplastic [Source:PGSC_GENE;Acc:PGSC0003DMG400007787]
PGSC0003DMG400007823	11.5998	8.94807	9.67767	7.97246	7.38188	2.81991	5.41901	4.79733	3.74916	22.1694	23.076	14.7059	11.1295	13.1647	8.75226	10.7327	6.56485	9.54074	23.4602	21.2254	27.801	13.5632	14.4666	14.1223	15.8002	9.08227	12.358	14.4474	13.0461	12.5377	11.659	11.064	12.6958	5.20118	5.2489	5.59281	-	Two-component system sensor histidine kinase/response regulator [Source:PGSC_GENE;Acc:PGSC0003DMG400007823]
PGSC0003DMG400008105	18.7223	29.0937	27.1003	10.297	18.1378	15.8239	25.0239	38.8112	55.7461	67.7947	55.9119	46.7245	11.9392	12.6944	9.14013	2.93437	4.03595	3.89582	111.998	140.633	86.3493	8.48391	9.06917	3.79976	1.70447	2.58292	1.87275	38.0546	29.9729	26.7382	14.2262	25.4178	11.2419	7.08881	5.46738	7.05641	-	Zinc finger family protein [Source:PGSC_GENE;Acc:PGSC0003DMG400008105]
PGSC0003DMG400008309	0	0	0	0.14938	3.80889	0	0.531944	0.462849	0.822485	0.0641339	0.0587509	0.225738	3.36768	0.61557	3.03637	2.42008	4.60031	3.72877	0.474164	0.434114	0.137829	0.201348	1.68292	0.357478	7.19074	10.3825	7.35579	0	0	0.421354	1.27357	1.77079	2.76377	18.4211	18.1628	13.4915	-	Chlorophyll a/b binding protein [Source:PGSC_GENE;Acc:PGSC0003DMG400008309]
PGSC0003DMG400008357	183.92	160.083	125.423	270.047	343.777	434.181	58.5526	68.2497	35.7774	39.553	43.3429	50.6181	127.747	77.4015	419.23	21.1428	18.2244	21.0799	31.8741	23.7589	35.3212	31.1418	90.0717	36.1659	1.60463	2.30364	2.36077	91.273	113.129	82.9388	38.4066	55.0451	157.434	7.07956	15.1187	12.7547	-	Patatin B2 [Source:PGSC_GENE;Acc:PGSC0003DMG400008357]
PGSC0003DMG400008782	180.269	163.38	147.613	174.121	237.194	152.626	148.97	211.479	204.746	87.449	61.2096	104.145	102.539	165.426	64.0774	53.743	54.0693	50.4799	10.9849	43.7586	3.64923	117.371	32.3457	24.6083	7.96007	8.32532	13.3795	46.1536	85.5286	85.715	80.8425	117.13	81.4282	29.4318	32.7191	34.0899	-	Conserved gene of unknown function [Source:PGSC_GENE;Acc:PGSC0003DMG400008782]
PGSC0003DMG400008894	19.7974	49.7358	43.5514	31.3764	26.8486	15.2937	29.8157	21.6408	31.2267	1.04516	13.9095	6.61665	52.8745	81.4239	55.25	63.5954	45.9553	57.5177	33.9677	33.127	29.4806	13.9455	49.8858	52.7277	56.7682	56.4536	78.4543	11.8224	13.1979	18.3428	29.172	23.2742	36.5731	38.0843	31.9528	38.5029	-	Serine/threonine-protein kinase Nek8 [Source:PGSC_GENE;Acc:PGSC0003DMG400008894]
PGSC0003DMG400008932	341.755	260.437	181.596	273.716	152.027	252.324	22.0433	32.8128	31.5247	191.07	109.193	249.333	227.27	209.599	474.362	80.9145	78.7027	83.0176	16.2613	17.2813	13.8693	13.161	30.1811	3.12575	7.09077	3.46977	2.726	71.255	61.985	33.1585	100.059	61.8119	100.331	27.9229	18.2551	24.9221	-	Magnesium dependent soluble inorganic pyrophosphatase [Source:PGSC_GENE;Acc:PGSC0003DMG400008932]
PGSC0003DMG400009028	1.15625	3.12544	2.32969	1.58041	2.05599	1.25938	2.0465	0.499679	0.891792	2.47177	8.74643	2.6015	6.15032	1.90727	6.97374	8.54989	7.32874	9.14466	13.482	11.1541	17.4985	0.963673	2.16675	1.21566	9.93118	13.0917	8.58672	5.60465	2.86421	3.60873	1.82862	3.2301	3.2543	2.88018	3.01425	5.93999	-	Conserved gene of unknown function [Source:PGSC_GENE;Acc:PGSC0003DMG400009028]
PGSC0003DMG400009078	18.6196	23.0472	21.6901	5.7371	7.18581	3.0446	7.66662	6.88018	7.02676	51.64	36.4172	58.8986	20.0527	19.2157	24.6206	37.7458	28.401	33.9325	45.3153	42.8449	35.0847	18.2235	31.4544	35.6803	46.4803	32.1122	48.5535	55.7959	48.2264	48.8928	23.0914	31.8231	34.3007	15.1293	23.3157	20.852	-	Receptor serine/threonine kinase [Source:PGSC_GENE;Acc:PGSC0003DMG400009078]
PGSC0003DMG400009103	38.6716	62.7814	84.3852	4.31718	5.67804	2.8388	2.4266	2.77194	5.79213	135.449	22.4278	67.3548	13.6189	19.5499	12.4795	13.95	10.9774	12.8253	12.9507	17.3717	5.20902	11.4251	17.5389	46.4723	17.6397	9.45881	8.28092	68.3271	59.9264	23.9534	19.3338	28.1969	3.38851	1.65873	1.90015	4.13573	-	WRKY transcription factor [Source:PGSC_GENE;Acc:PGSC0003DMG400009103]
PGSC0003DMG400009115	306.931	411.616	360.18	57.1111	65.0573	27.4867	53.0453	38.517	37.4362	777.234	329.698	756.812	190.595	317.632	207.839	327.202	256.647	308.397	176.051	164.635	123.69	154.52	227.991	210.723	272.548	226.456	227.352	304.391	277.651	226.946	144.569	245.252	218.612	104.158	131.305	110.95	-	Membrane receptor 1 [Source:PGSC_GENE;Acc:PGSC0003DMG400009115]
PGSC0003DMG400009178	1.61009	6.90016	5.50033	16.9771	27.7129	49.5634	7.5268	7.18462	9.66159	7.08169	6.34927	5.76745	31.318	26.7186	207.153	24.3772	45.422	34.4625	2.68053	3.02326	4.2905	5.43997	25.297	8.78339	26.3236	44.7774	36.2138	12.3234	10.6168	7.54811	16.8304	44.5073	241.83	121.377	104.753	126.648	-	Pectinesterase [Source:PGSC_GENE;Acc:PGSC0003DMG400009178]
PGSC0003DMG400009290	6.61258	9.2596	9.17826	3.68126	5.2322	3.7614	2.43683	3.38055	2.61748	11.7004	15.0618	10.5656	7.01923	7.78873	8.29955	3.96114	5.60212	4.96846	13.2112	10.3104	14.7778	6.19628	9.26217	6.37707	5.22134	6.26293	4.42131	10.049	10.359	9.1697	5.34019	6.80522	10.9221	9.78696	8.98601	7.81036	-	Extensin-3 [Source:PGSC_GENE;Acc:PGSC0003DMG400009290]
PGSC0003DMG400009401	102.729	85.6893	117.041	59.3134	30.7043	66.0398	36.325	43.3294	43.0259	29.9436	22.7696	34.9296	20.2225	24.6202	40.4412	10.8492	12.1237	10.5229	33.4524	26.2388	16.401	40.8754	31.2649	23.2877	6.86418	11.2271	9.14248	55.3677	71.699	69.9861	37.9398	40.9726	40.3659	22.3962	23.9555	27.3872	-	GTP-binding protein [Source:PGSC_GENE;Acc:PGSC0003DMG400009401]
PGSC0003DMG400009511	0.0716241	0.673411	0.130698	2.51739	13.5364	3.48929	2.11888	1.6343	2.77215	0.504375	5.74251	1.26807	0.441414	7.26164	0.200666	0	1.11749	0.632335	0.133179	0.627071	1.93561	0.301616	0	0	0.487508	0.799861	0.268752	0	0.0655103	0	0.0715417	0.34301	0.0722106	5.8678	4.88135	6.1948	-	Aspartic protease inhibitor 8 [Source:PGSC_GENE;Acc:PGSC0003DMG400009511]
PGSC0003DMG400009513	0	0.49412	0.0685006	13.3699	87.1488	21.8561	12.6429	21.2582	17.814	0.151057	2.42161	0.132922	1.5203	7.8293	2.17354	2.56504	10.9817	6.79399	0	0.511241	0.892741	6.00706	1.17447	0.420989	1.24104	3.21399	1.26771	0.149302	0.343347	0.248107	8.62404	8.84496	2.64925	43.2216	21.9768	31.4315	-	Aspartic protease inhibitor 5 [Source:PGSC_GENE;Acc:PGSC0003DMG400009513]
PGSC0003DMG400009632	0.251751	0.75743	0.551269	0.943825	1.5348	1.37601	4.62135	4.12552	3.38915	0.759782	0.0464007	0.623997	0.57628	0.583403	0.188085	1.62464	1.32565	1.94477	2.80867	2.15511	1.25184	0.159022	1.08301	0.799939	0.489582	1.17143	0.755708	2.85363	2.30262	2.44039	0.804677	0.578709	1.92898	4.23642	4.83783	6.30058	-	Conserved gene of unknown function [Source:PGSC_GENE;Acc:PGSC0003DMG400009632]
PGSC0003DMG400010093	7.15056	10.0137	7.77743	10.6261	5.98837	7.98213	2.56928	2.24442	2.36436	7.55312	5.89602	8.2288	14.7281	19.8411	30.2434	4.55381	5.39471	3.94556	6.94536	6.73627	5.47178	18.9585	22.4453	8.35328	4.2998	4.74569	4.20113	11.8623	9.5177	11.214	14.6418	17.032	27.6413	8.58299	8.24125	6.94291	-	ATP binding protein [Source:PGSC_GENE;Acc:PGSC0003DMG400010093]
PGSC0003DMG400010225	0.216392	0.569665	0.394868	8.46754	24.0101	14.6558	19.8285	16.4287	19.3238	0.130614	0.279185	0.459732	3.54358	2.38195	20.4106	35.6507	46.1692	37.0144	0.0402363	0.252602	0.14035	30.4356	39.1824	35.7544	48.6466	83.4515	53.3862	0.0860642	0.316673	0.7151	15.0868	12.3942	56.8971	129.509	148.733	121.772	-	Cysteine protease [Source:PGSC_GENE;Acc:PGSC0003DMG400010225]
PGSC0003DMG400010353	0.560477	0.644065	0.625014	2.1888	4.10035	3.9218	5.8576	5.55475	5.06515	0.50119	0.803465	0.606403	2.63176	1.1425	2.73342	8.21502	14.2708	13.1264	0.752673	1.33276	0.807824	1.63904	2.55726	1.164	13.8668	13.6773	11.6252	0.68113	0.569595	1.02899	2.98577	3.81745	4.26939	22.1312	25.1173	22.519	-	Cytochrome c6, chloroplastic [Source:PGSC_GENE;Acc:PGSC0003DMG400010353]
PGSC0003DMG400010414	23.4804	26.4051	14.6498	14.2265	11.9291	28.9255	5.54411	12.3557	9.42622	0.521057	0.795538	1.32456	0.456013	2.3339	0.429961	0.109233	1.12238	0.698614	2.1937	2.35131	1.11979	1.63586	0.112534	1.07568	0.895345	0.696247	1.18769	2.17446	3.632	2.15541	0.344903	0.275609	0.928342	1.78397	2.37902	3.49486	-	Peptide methionine sulfoxide reductase msrA [Source:PGSC_GENE;Acc:PGSC0003DMG400010414]
PGSC0003DMG400010439	358.083	316.581	415.108	121.013	91.1625	85.1381	42.8677	48.0713	66.371	256.644	104.886	243.163	112.997	126.898	116.984	152.507	84.7382	138.595	54.2044	62.2862	34.0462	100.829	97.6293	167.475	125.944	68.9462	107.671	162.916	190.552	82.6741	93.8774	135.373	90.7499	24.4476	34.7486	58.2222	-	CHP-rich zinc finger protein [Source:PGSC_GENE;Acc:PGSC0003DMG400010439]
PGSC0003DMG400010503	1.325	3.3013	0.906693	2.7166	1.69636	2.20414	3.46752	4.2602	4.23644	2.86585	3.90743	2.28721	20.9397	15.6726	7.6719	32.0025	8.59218	28.0017	8.80788	12.0516	12.103	15.2047	14.9627	33.434	17.844	9.37142	14.0452	8.62941	5.09	0.875737	24.7491	24.684	4.34153	3.66726	3.99698	5.1814	-	Ubiquitin-protein ligase [Source:PGSC_GENE;Acc:PGSC0003DMG400010503]
PGSC0003DMG400010585	0.140861	0.0441458	0	0.165029	0.0572506	0	0.676713	1.50966	0.605767	0.0472352	0.259623	0	0	0.0453372	0	0.0891203	0	0	3.40495	2.69486	6.69981	12.7039	7.89599	6.36273	16.299	17.391	21.8466	3.68823	4.63813	6.20661	5.62795	13.042	2.22489	3.84667	2.57049	5.2275	-	Sesquiterpene synthase [Source:PGSC_GENE;Acc:PGSC0003DMG400010585]
PGSC0003DMG400010587	15.8605	13.7954	13.2068	14.1755	12.1584	11.9366	16.9672	18.0668	16.7107	14.4372	17.9912	28.2773	7.4721	9.38942	4.50596	6.71589	7.79339	7.53645	23.4873	22.9386	25.0889	24.7468	14.5635	16.9731	27.163	32.5138	31.1259	23.8646	22.654	29.9	14.137	25.5717	7.83305	11.7791	12.7165	15.1626	-	Sesquiterpene synthase [Source:PGSC_GENE;Acc:PGSC0003DMG400010587]
PGSC0003DMG400010664	41.9296	43.6529	29.6197	119.685	149.677	170.533	100.145	128.045	147.082	37.3863	71.1689	20.2993	144.053	45.4425	74.0195	64.4332	52.4251	63.192	126.244	131.281	179.032	208.115	154.432	120.236	66.8921	58.4691	62.5947	54.2515	33.8692	35.3934	209.94	207.315	109.849	45.4976	33.738	44.9588	-	1,4-alpha-glucan-maltohydrolase [Source:PGSC_GENE;Acc:PGSC0003DMG400010664]
PGSC0003DMG400010713	936.593	942.452	1076.01	421.172	353.497	413.736	96.2209	106.689	90.3382	1535.05	1408.97	1448.01	562.956	870.731	697.676	766.4	490.59	670.124	1790.5	1526.06	1564.03	1261.98	981.226	1365.95	866.116	730.278	791.341	1595.78	1488.9	1205.99	358.234	679.547	843.967	241.31	408.769	384.999	-	Salt responsive protein 2 [Source:PGSC_GENE;Acc:PGSC0003DMG400010713]
PGSC0003DMG400010738	16.0725	12.5713	12.0323	71.8336	62.4209	15.833	245.467	211.865	151.364	51.9616	50.1744	22.3753	14.0296	22.1072	10.8618	118.419	52.734	102.228	0.255432	0.979973	0.395992	0.723108	4.02929	2.1397	12.4224	10.8665	8.46205	0.409771	0.041882	0.100881	1.55509	2.14907	1.75429	5.77918	5.11596	6.23561	-	E3 ubiquitin ligase [Source:PGSC_GENE;Acc:PGSC0003DMG400010738]
PGSC0003DMG400010748	220.078	217.489	174.7	343.309	195.827	387.152	80.5161	103.599	55.9181	40.3138	31.6842	62.9256	81.3841	64.4262	162.18	22.3616	23.391	21.8462	55.082	62.8407	34.5326	142.904	71.7981	47.5085	16.6327	18.3699	22.369	84.9568	102.939	65.6374	79.9134	87.9139	97.278	35.9624	40.817	36.1424	-	Conserved gene of unknown function [Source:PGSC_GENE;Acc:PGSC0003DMG400010748]
PGSC0003DMG400010909	1.48896	2.33321	0.362271	2.79109	2.29963	6.48708	1.43063	0.617724	0.445443	1.69761	1.18921	1.49381	9.78813	6.61346	12.8855	1.88409	3.48465	3.06725	5.35264	2.60718	5.47246	6.16567	16.4988	8.72022	3.66776	4.06462	1.95544	3.05968	3.45006	1.53083	11.0057	9.31744	6.90532	11.539	7.98502	11.9648	-	Gene of unknown function [Source:PGSC_GENE;Acc:PGSC0003DMG400010909]
PGSC0003DMG400011013	8.51619	16.5368	11.227	5.53846	7.84084	6.44315	2.05663	1.15367	1.46234	29.4434	28.1574	24.3701	5.84523	16.2111	9.15423	3.56272	3.1184	2.83864	37.9075	25.8676	30.7739	10.3196	7.44275	4.74285	11.7283	9.96332	9.42346	26.5784	20.6336	38.8643	11.527	12.2852	9.427	5.7339	4.42726	6.90834	-	Conserved gene of unknown function [Source:PGSC_GENE;Acc:PGSC0003DMG400011013]
PGSC0003DMG400011031	0.524481	0.0986237	0	0.696399	0.810035	0.581649	0	0.0725302	0.0784527	0.0703502	0.0966682	0.216665	0.246273	0.202571	0.457152	0.53093	0.34096	0.617386	0.747677	0.544219	0.491362	0.51535	0.615348	0.326772	0.611978	0.715872	0.951195	0.243365	0.127923	0.693292	0.349252	0.435371	0.846042	4.60649	2.81269	1.89815	-	UDP-glucuronosyltransferase [Source:PGSC_GENE;Acc:PGSC0003DMG400011031]
PGSC0003DMG400011048	8.76892	11.6288	12.0534	8.34437	8.07734	2.04747	5.28645	3.41554	4.44621	30.7019	49.0511	21.423	11.395	32.0195	7.61699	17.2617	9.03629	14.8748	45.4264	39.0007	42.2626	5.36164	8.7232	6.90676	25.6167	15.2877	15.374	20.0652	18.5625	16.5771	4.2073	5.02469	5.55923	7.84272	7.78633	5.46113	-	MYB transcription factor [Source:PGSC_GENE;Acc:PGSC0003DMG400011048]
PGSC0003DMG400011326	122.834	125.022	131.188	100.758	84.4084	112.111	92.6661	81.6981	93.0532	211.926	346.673	217.273	146.381	184.621	175.811	310.164	281.109	304.31	381.521	375.696	448.999	115.266	145.062	245.895	294.009	367.602	309.065	202.792	170.04	185.94	62.3702	89.1933	205.359	111.515	226.2	212.424	-	Ring finger protein [Source:PGSC_GENE;Acc:PGSC0003DMG400011326]
PGSC0003DMG400011370	58.2877	56.3003	41.9259	168.794	120.895	221.699	46.7092	66.4251	40.7971	46.5375	50.0209	60.2882	48.0593	74.3964	84.3871	13.6096	15.0867	14.1808	24.6582	26.2505	24.5032	33.5499	33.4694	15.5638	9.04621	12.7239	7.57001	21.4652	27.9725	41.6722	33.3716	30.868	78.7161	24.8674	27.5074	28.8965	-	Rubber elongation factor [Source:PGSC_GENE;Acc:PGSC0003DMG400011370]
PGSC0003DMG400011436	1.13984	2.07422	1.30836	4.52317	5.06609	10.6602	0.920406	1.10594	1.01062	1.99744	7.55634	2.27842	10.9418	5.78705	16.4823	2.23327	2.50984	2.23174	5.84557	7.61864	8.2276	11.6516	12.5104	5.97914	4.2188	3.0112	4.48394	4.09471	3.83388	14.3786	14.25	13.2066	19.7584	8.01925	7.14797	7.34147	-	Enoyl-acyl-carrier-protein reductase [Source:PGSC_GENE;Acc:PGSC0003DMG400011436]
PGSC0003DMG400011603	0.21104	0.06614	0.128367	0.494498	2.05857	0.417933	1.86764	1.53219	2.0519	0.141537	0.0648286	0.186817	0.929016	0	2.43074	13.7527	35.8078	17.0791	0	0.0684318	0	0	0	0.262972	37.0054	27.8886	23.0964	0.0699464	0	0	0.0702657	0.202135	0.212768	94.7025	120.407	53.7879	-	Germin [Source:PGSC_GENE;Acc:PGSC0003DMG400011603]
PGSC0003DMG400011633	375.916	409.796	447.878	39.8087	72.2947	30.3869	50.4616	40.2087	58.5863	1079.52	451.839	717.998	289.116	233.973	171.074	590.922	446.814	546.828	382.174	405.837	270.073	153.343	223.918	298.675	474.905	413.049	433.772	993.027	973.143	592.051	161.368	212.432	189.744	121.834	184.718	245.258	-	WRKY-type transcription factor [Source:PGSC_GENE;Acc:PGSC0003DMG400011633]
PGSC0003DMG400011758	4.89305	4.8514	7.63004	4.27338	4.33899	2.00847	6.6809	4.79812	6.53729	3.93792	20.0866	7.71785	13.0805	7.55939	3.65564	15.1129	10.15	13.8431	25.3924	20.2511	24.0424	2.06051	4.697	5.40428	14.1868	13.8264	10.0146	3.89217	3.17346	9.11392	4.79857	2.04506	1.52478	5.61406	7.0571	4.17473	-	Zinc ion binding protein [Source:PGSC_GENE;Acc:PGSC0003DMG400011758]
PGSC0003DMG400012160	3.48635	6.63081	5.70622	0.436514	0.876143	0.41109	0.645999	0.469244	0.582201	14.3235	6.76912	4.82955	4.56902	4.95956	3.40497	5.48072	2.54326	4.25859	6.28465	7.92202	4.45914	6.24798	7.07747	6.96409	8.02205	3.34355	4.59357	17.5443	14.3129	4.80782	7.92166	13.306	3.24659	1.32586	0.802812	2.20385	-	WRKY transcription factor-30 [Source:PGSC_GENE;Acc:PGSC0003DMG400012160]
PGSC0003DMG400012295	2.39567	3.76319	4.50487	1.71141	3.52664	1.77043	2.43775	2.60593	2.34347	8.46454	6.6502	3.38796	4.29556	7.22172	4.74741	6.04434	3.21927	4.51378	9.94129	8.5261	7.8954	6.48981	9.2834	7.18086	8.01101	4.40457	5.37159	12.5784	11.5438	4.82737	5.89475	7.86318	3.9764	1.55253	1.50149	2.55375	-	WD40 repeat nucleoporin similar to SEH1 [Source:PGSC_GENE;Acc:PGSC0003DMG400012295]
PGSC0003DMG400012296	19.165	23.503	29.7768	13.6672	9.8213	13.4487	13.8528	11.3791	10.4776	53.8581	100.531	66.5704	18.8295	37.6139	26.4578	64.515	31.2828	54.9436	63.1373	59.5101	97.055	12.2082	24.6443	19.3385	79.8746	35.2184	52.4359	41.1498	31.311	53.0075	5.6874	8.24706	25.7626	21.5249	23.4292	19.9979	-	Avr9/Cf-9 rapidly elicited protein 194 [Source:PGSC_GENE;Acc:PGSC0003DMG400012296]
PGSC0003DMG400012429	5.87849	6.25472	5.61162	27.72	29.3339	40.1445	8.36282	13.1053	9.36422	5.51389	9.69731	3.50005	17.2579	14.766	35.5179	4.14939	4.40634	4.59421	10.9111	10.684	12.4378	19.359	20.9036	12.0629	4.12933	4.47777	4.17996	9.61001	9.03134	8.24988	18.8272	13.9659	24.5924	6.32276	7.40917	7.60321	-	TPR repeat-containing thioredoxin TTL1 [Source:PGSC_GENE;Acc:PGSC0003DMG400012429]
PGSC0003DMG400012491	1.65126	2.256	2.16573	5.07826	6.66933	4.59854	10.3727	11.9885	8.1625	2.69939	4.2561	1.71297	1.81725	2.29197	1.51799	0.857001	2.9688	1.4806	4.53361	5.4464	6.08011	2.20016	1.94238	2.45947	1.40491	1.41664	1.28276	4.56643	3.96456	3.78	2.96369	2.22411	1.40466	4.45599	3.37265	4.58176	-	Serine protease [Source:PGSC_GENE;Acc:PGSC0003DMG400012491]
PGSC0003DMG400012598	22.157	21.7985	21.7095	37.6444	30.4976	46.6833	34.2496	42.2101	37.2002	11.8343	15.9984	8.42522	25.8423	14.2628	25.954	12.2842	14.107	12.562	27.1122	25.4795	29.7541	25.9716	28.1025	17.5405	12.2529	16.0849	14.035	20.2518	23.7826	18.9553	31.2199	32.2708	26.407	25.2464	19.8635	24.8706	-	DNA binding protein [Source:PGSC_GENE;Acc:PGSC0003DMG400012598]
PGSC0003DMG400012655	54.6367	91.8377	76.0136	33.7284	39.9298	11.6265	52.6851	44.9352	34.518	335.818	160.696	354.131	33.6622	155.974	20.8112	180.085	63.316	147.742	104.222	130.343	82.0502	48.9457	38.8199	169.57	104.823	66.7949	148.824	185.192	165.904	186.661	58.246	58.778	39.802	27.8646	33.5546	32.4738	-	Conserved gene of unknown function [Source:PGSC_GENE;Acc:PGSC0003DMG400012655]
PGSC0003DMG400012683	49.5834	45.4742	45.2637	40.1738	39.294	26.4712	46.4021	52.0851	33.1261	62.4176	32.3078	33.0013	12.1132	42.3838	21.8183	16.3717	19.7375	17.6069	41.4491	45.8144	40.0133	50.2782	50.1597	68.8651	19.5784	16.1773	14.4948	54.0631	59.3145	40.3083	40.7259	38.5962	29.5829	37.1718	26.6344	31.1615	-	GRAS family transcription factor [Source:PGSC_GENE;Acc:PGSC0003DMG400012683]
PGSC0003DMG400012962	225.484	220.765	284.291	23.9503	20.3396	13.6998	22.64	12.1703	10.412	323.165	169.101	435.22	31.5689	60.9543	21.0767	82.492	35.6827	67.9958	117.266	110.449	84.4158	33.3155	34.058	50.3226	58.7981	36.6032	51.1634	174.076	163.494	162.496	27.8928	38.299	11.3768	6.78964	12.2878	12.1887	-	Transcription factor HBP-1b(C1) [Source:PGSC_GENE;Acc:PGSC0003DMG400012962]
PGSC0003DMG400012974	179.194	176.611	182.248	40.7243	29.4718	31.3774	39.1393	34.6539	36.3398	81.8142	58.4304	109.837	113.931	52.8064	26.504	180.859	84.1465	149.558	105.787	124.987	96.9422	12.6368	16.1085	40.1382	62.5462	62.7999	74.0067	106.401	113.998	83.0648	37.381	45.0424	7.39358	25.1941	23.0003	43.8447	-	Conserved gene of unknown function [Source:PGSC_GENE;Acc:PGSC0003DMG400012974]
PGSC0003DMG400013017	0.823032	0.637261	0.618411	23.7091	40.141	14.3814	48.2921	33.2914	27.9442	0.146112	1.51695	0.814281	28.3025	7.29254	30.1569	67.9539	69.4456	66.7312	3.82591	3.34381	2.09338	5.55558	16.6617	25.5637	69.7184	50.6867	61.7646	0.288829	0.39853	0.319981	16.7319	19.5222	10.543	40.0917	40.2431	33.8549	-	Sigma factor sigb regulation protein rsbq [Source:PGSC_GENE;Acc:PGSC0003DMG400013017]
PGSC0003DMG400013332	12.6951	14.0306	13.0348	24.3193	31.3465	26.5975	34.3617	46.1396	44.5118	12.878	16.5551	13.398	20.0813	16.1848	14.4978	13.3233	16.5864	15.3368	14.9919	14.8952	13.0734	16.4923	13.1728	18.0774	11.9316	18.0342	13.7002	15.682	14.4901	14.1791	18.332	20.7287	18.2182	26.2694	27.6957	33.0255	-	Isocitrate dehydrogenase [NADP] [Source:PGSC_GENE;Acc:PGSC0003DMG400013332]
PGSC0003DMG400013460	6.18682	12.9062	4.2336	186.191	387.199	112.451	331.003	220.477	198.245	2.72297	114.209	18.2272	1379.79	351.337	666.521	613.751	587.65	632.083	404.704	183.468	171.168	597.394	1123.87	654.083	2455.94	1912.78	1857.07	20.185	3.89037	5.85673	2109.31	1718.2	1191.75	1481.61	1091.48	1086.66	-	Chlorophyll a-b binding protein 3C, chloroplastic [Source:PGSC_GENE;Acc:PGSC0003DMG400013460]
PGSC0003DMG400013481	2.66632	3.26985	0.105771	3.30489	10.6484	3.71914	8.52981	6.73323	8.06336	0.233245	0.356113	0.23945	13.5405	1.60442	6.09879	16.8694	15.2233	17.4842	0.790377	7.81884	1.0443	4.4343	11.6365	20.8014	99.684	63.4721	88.7015	0.230535	0.247407	1.10673	7.60379	14.2126	10.4799	53.476	54.4846	36.1953	-	Conserved gene of unknown function [Source:PGSC_GENE;Acc:PGSC0003DMG400013481]
PGSC0003DMG400013484	45.6433	47.8432	46.2404	41.8523	32.8403	59.4252	56.5346	80.3925	82.5456	32.3694	36.3788	38.8575	29.7768	43.9728	35.3773	25.6583	29.572	28.2482	44.4899	54.8011	39.6162	79.9244	48.7467	55.434	24.2398	30.2312	30.039	54.5319	62.0096	47.6173	52.2651	48.4436	54.412	49.2795	49.2148	58.3606	-	Pyroglutamyl-peptidase I [Source:PGSC_GENE;Acc:PGSC0003DMG400013484]
PGSC0003DMG400013719	17.9023	20.2244	22.2039	24.6443	21.9989	15.5217	21.7912	17.2332	16.3495	35.9912	46.2976	32.6112	46.4964	54.37	40.7779	33.7406	27.6586	32.1041	45.6148	43.5647	50.2853	35.7211	47.4502	37.3305	33.0468	29.3377	30.0971	25.2822	21.8237	22.401	41.2397	38.5002	49.4652	20.2531	20.4389	19.4834	-	F-box/ankyrin repeat protein SKIP35 [Source:PGSC_GENE;Acc:PGSC0003DMG400013719]
PGSC0003DMG400013928	23.9184	43.2429	37.158	6.3674	7.26904	3.9828	13.1852	8.79063	9.92475	125.271	97.811	93.8272	49.4941	74.2092	45.9262	71.9602	44.8495	64.6809	69.4049	81.7035	52.1767	29.4152	60.1836	51.5532	107.835	64.8608	68.973	88.9158	60.703	48.9232	30.4435	39.8331	75.8911	31.7812	36.0049	29.8061	-	Cytokinin-regulated kinase 1 [Source:PGSC_GENE;Acc:PGSC0003DMG400013928]
PGSC0003DMG400014152	51.6579	77.4782	55.9867	43.4471	41.3947	69.6624	11.1053	14.2506	11.9348	78.7735	90.7554	53.2863	161.692	118.661	73.5006	5.06388	6.73163	5.88849	53.0497	64.3639	64.7458	21.5219	38.8335	10.5655	2.82117	2.11042	2.12729	59.1233	63.3538	46.728	55.0961	96.2415	53.056	12.8853	9.46389	10.7091	-	Hydroxycinnamoyl transferase [Source:PGSC_GENE;Acc:PGSC0003DMG400014152]
PGSC0003DMG400014172	0.0672289	0.126418	0.0613391	2.52044	2.78706	3.11541	6.11956	2.64966	4.1859	0.405793	0.929333	0.0595127	4.32084	2.46676	7.97358	11.2292	26.6162	16.1738	0.312517	0.196197	0.581388	0.566215	3.0236	0.439806	20.7224	29.468	19.5502	0.334232	0.184471	0.370281	3.15613	3.86354	6.23571	49.2719	56.9346	41.3831	-	Transferase, transferring glycosyl groups [Source:PGSC_GENE;Acc:PGSC0003DMG400014172]
PGSC0003DMG400014178	27.396	19.5953	15.9208	105.484	82.0553	166.177	33.1887	77.2821	62.4848	5.98633	9.98754	5.39489	24.9298	14.6282	29.1284	7.88442	10.7364	7.77245	12.214	13.5908	12.8651	9.74507	15.0087	15.5285	8.24594	11.2094	7.55066	8.37497	8.70307	12.7299	23.1722	21.5042	23.186	15.9765	12.4617	20.0495	-	GDP-mannose 4,6-dehydratase [Source:PGSC_GENE;Acc:PGSC0003DMG400014178]
PGSC0003DMG400014209	0.783197	0.547552	1.17265	1.50576	2.64449	4.24737	1.66041	1.8329	1.28416	0.50506	0.869817	0.462203	2.68744	1.97785	6.45146	3.2018	7.12807	4.85343	1.28826	1.44562	1.21567	4.35521	7.3825	4.24152	7.12727	8.1483	7.45993	1.1781	0.973493	2.05728	4.87431	4.73172	5.72974	15.1627	15.7281	14.3017	-	Pentatricopeptide repeat-containing protein [Source:PGSC_GENE;Acc:PGSC0003DMG400014209]
PGSC0003DMG400014254	13.7585	12.8983	12.4622	23.9684	28.3243	19.3096	52.636	54.6806	49.5825	26.6991	32.1024	10.9438	50.9457	32.9041	33.6863	118.915	85.8842	105.228	38.0591	36.9127	43.4111	41.9423	53.3003	59.166	147.411	99.5369	113.8	22.6219	18.8579	15.3753	55.2296	47.8991	41.0908	63.2015	53.489	78.3044	-	Pitrilysin [Source:PGSC_GENE;Acc:PGSC0003DMG400014254]
PGSC0003DMG400014372	7.39518	8.73102	8.49851	15.9722	19.9956	14.455	26.8918	28.3383	26.8365	9.62597	7.56945	9.59471	15.0843	16.3526	12.2836	11.331	16.0465	13.363	12.1762	14.5251	15.1033	22.9998	20.9183	14.8512	11.6095	16.391	13.133	10.9174	9.34559	10.6025	27.5732	25.4129	17.3303	19.8742	20.5296	26.6722	-	Uridine kinase [Source:PGSC_GENE;Acc:PGSC0003DMG400014372]
PGSC0003DMG400015121	0.0781113	0.0587523	0.128283	0.292842	0.457158	0.501189	1.01912	0.874959	1.13043	0.0314319	0.0575874	0.152121	0.261328	0.181014	0.160483	0.459604	0.487481	0.431005	0.17429	0.25835	0.743047	0.542741	1.35939	2.96378	1.77727	2.3843	1.75856	0.1398	0.300064	0	3.01163	1.84046	0.83476	3.73579	2.53083	4.15415	-	Serine-threonine protein kinase, plant-type [Source:PGSC_GENE;Acc:PGSC0003DMG400015121]
PGSC0003DMG400015130	2.21394	7.28544	2.24443	132.14	229.605	327.368	30.2288	25.3862	26.6312	17.0754	39.4454	16.9852	46.4558	207.954	371.014	0.466909	5.6371	2.44323	2.63008	9.45227	5.0524	3.62566	44.0134	2.18401	1.31556	0.686783	0.576895	20.3013	6.41238	8.80668	24.2025	57.2543	239.576	5.85527	8.51994	8.82732	-	Defensin P322 [Source:PGSC_GENE;Acc:PGSC0003DMG400015130]
PGSC0003DMG400015211	0	0.376585	0.193471	1.51819	3.07389	4.00334	0.196593	0.0244367	0.356833	0.189618	0.499395	0.43799	4.85397	0.955494	61.829	0.447199	1.0109	0.832033	0.372382	0.435473	0.229221	1.28983	9.675	0.990858	1.23712	1.31558	1.2598	0.74966	0.129299	0.960282	5.76579	6.79261	48.7429	2.76492	3.94852	2.73151	-	Beta-galactosidase [Source:PGSC_GENE;Acc:PGSC0003DMG400015211]
PGSC0003DMG400015422	1.00255	0.921651	1.37207	4.21537	9.96943	5.33411	46.3555	42.1702	55.8236	1.29992	0.913643	0.463461	8.72854	1.50583	4.08836	12.3265	25.1574	15.3664	1.31527	1.63627	1.62561	1.91155	3.16931	1.36377	1.1373	1.33729	0.940456	0.930388	1.55885	0.687157	3.38249	5.29203	3.64996	3.39141	1.99129	4.81727	-	ATP-dependent RNA helicase [Source:PGSC_GENE;Acc:PGSC0003DMG400015422]
PGSC0003DMG400015532	79.3213	83.9824	134.345	1.72599	0.378169	1.38197	1.58804	1.76924	0.521921	138.221	150.629	105.154	5.52953	7.26228	10.21	23.5474	12.5512	17.6271	142.95	120.684	147.183	5.06106	7.58096	8.18841	18.4716	15.3698	23.5664	70.6207	50.6365	67.561	1.39408	2.22799	13.993	1.20179	6.58383	6.20689	-	ZPT2-13 [Source:PGSC_GENE;Acc:PGSC0003DMG400015532]
PGSC0003DMG400015534	300.977	396.027	585.203	80.5277	68.9842	80.7612	34.2022	33.3611	61.9677	810.693	444.989	827.345	322.214	294.961	416.342	544.106	516.6	512.59	406.738	481.549	313.968	265.361	315.046	307.405	541.842	604.202	609.573	689.241	584.019	517.77	106.426	233.355	431.516	88.3896	423.649	262.399	-	ZPT2-13 [Source:PGSC_GENE;Acc:PGSC0003DMG400015534]
PGSC0003DMG400015544	0.0541772	0.114609	0.0123577	0.571254	1.43677	1.57716	0.164384	0.196668	0.20513	0.177132	0.811322	0.275764	2.80229	1.29473	6.65328	0.69411	1.06981	0.926716	0.755536	0.63243	1.02488	0.655918	4.03893	0.708845	1.42234	1.02098	1.20702	0.228943	0.13627	0.432673	2.2593	2.39997	9.18995	1.94933	2.51197	2.67939	-	Bipolar kinesin KRP-130 [Source:PGSC_GENE;Acc:PGSC0003DMG400015544]
PGSC0003DMG400015557	432.107	457.924	912.551	40.5392	19.5518	32.4908	18.1812	14.5305	10.3675	1166.04	887.345	1147.98	88.2727	260.118	131.859	276.965	187.802	249.14	664.744	620.009	571.013	79.6094	85.0725	163.503	368.871	252.98	396.794	566.934	512.554	658.202	16.0168	38.5582	152.901	29.4318	160.295	75.324	-	ZPT2-13 [Source:PGSC_GENE;Acc:PGSC0003DMG400015557]
PGSC0003DMG400015933	7.66684	10.6139	10.355	38.8643	17.2979	28.6565	26.7429	21.5075	25.3632	8.22904	5.20174	5.39743	7.04235	11.8913	26.5538	9.5677	9.68374	11.9252	4.37779	5.05041	4.82908	15.2214	9.9454	5.64183	6.39829	10.0844	7.84325	6.33268	4.47248	6.38394	12.3614	14.6289	30.249	18.513	23.0332	18.4413	-	Pectinesterase PPE8B [Source:PGSC_GENE;Acc:PGSC0003DMG400015933]
PGSC0003DMG400016004	5.95115	4.80537	6.77126	168.4	220.676	174.867	68.5632	60.2713	28.0015	9.86069	29.2283	7.37534	11.1571	4.25902	29.8154	10.2325	7.50999	10.0444	24.8653	22.2032	26.3379	21.4492	52.0927	43.3813	12.9348	18.1786	17.6672	8.2146	4.2905	10.7973	49.093	28.3662	20.4702	59.0639	23.8579	57.785	-	Ethylene response factor 4 [Source:PGSC_GENE;Acc:PGSC0003DMG400016004]
PGSC0003DMG400016015	3.65056	3.76345	2.9217	24.9674	36.2729	28.6893	55.7589	73.5995	56.5904	0.338252	0.118042	0.311817	9.58567	9.55432	7.895	12.232	17.5335	13.7468	0.0148858	0.0467262	0.0346158	2.17445	2.86474	5.05764	2.1329	2.45857	2.58337	0.127361	0.131801	0.0352744	5.16568	4.70805	3.90645	5.72548	4.09648	6.36427	-	Conserved gene of unknown function [Source:PGSC_GENE;Acc:PGSC0003DMG400016015]
PGSC0003DMG400016179	0.186042	0	0.0848718	0.544907	0.907368	0.442116	4.58646	2.99084	4.38299	0	0	0	2.12934	7.5448	3.12736	10.1522	16.4182	12.9345	0	0	0	0.0979303	0.272843	0	16.1905	8.39707	8.46422	0	0	0	0.185828	0.534578	0.468915	19.7728	26.6056	32.5242	-	Flowering locus T [Source:PGSC_GENE;Acc:PGSC0003DMG400016179]
PGSC0003DMG400016221	72.5189	61.3978	65.9788	66.1343	66.0204	83.6138	35.1716	36.466	46.6491	41.7026	38.4853	39.2784	76.1026	67.947	117.621	20.9333	21.2596	19.7673	31.8313	38.0853	26.2781	60.1285	44.8331	64.3295	14.8293	22.8134	15.5066	54.0416	48.9157	56.3749	79.6432	62.9396	58.872	34.5617	29.8471	38.7544	-	14-3-3 16R [Source:PGSC_GENE;Acc:PGSC0003DMG400016221]
PGSC0003DMG400016357	1.20193	1.21376	1.5434	36.7683	53.4641	21.7395	268.214	152.178	262.188	1.61218	1.68198	1.18219	54.164	8.85458	13.3448	104.307	85.255	91.7676	1.69686	1.94868	3.32034	2.67131	10.8373	10.2758	20.0843	26.3064	16.787	1.85903	3.94945	2.01049	31.4809	19.059	5.83444	55	42.6729	60.7429	-	Hcr9-OR2C [Source:PGSC_GENE;Acc:PGSC0003DMG400016357]
PGSC0003DMG400016433	15.1669	23.9423	15.532	26.9616	15.4607	12.486	27.2608	31.7883	28.4503	7.61132	8.81243	8.49597	18.1641	28.3426	25.8095	15.5573	19.9133	17.3175	10.2581	9.77927	12.4952	24.2645	22.3289	47.9245	12.7722	19.754	14.7861	28.7681	37.0355	15.974	33.7977	48.345	22.0715	30.1311	26.8072	33.6151	-	Receptor protein kinase [Source:PGSC_GENE;Acc:PGSC0003DMG400016433]
PGSC0003DMG400016506	0.0544765	0.102438	0	1.27647	1.32847	0.712026	0	0	0	0	0.351424	0	2.11033	1.26243	3.81561	0.155099	1.85927	0.78154	0	0.0529937	0.117777	0	1.59786	0.0509115	0.370793	0.811154	0.459923	0	0	0.540078	1.30593	4.12206	3.4052	5.85013	4.44307	5.66406	-	Conserved gene of unknown function [Source:PGSC_GENE;Acc:PGSC0003DMG400016506]
PGSC0003DMG400016638	158.004	163.673	202.325	75.229	77.0998	56.2738	208.513	148.644	218.885	394.218	470.456	489.953	159.391	176.301	129.029	347.341	327.9	341.912	322.304	352.075	379.092	109.865	134.63	210.227	315.741	392.977	322.107	212.856	220.405	237.8	69.2855	109.925	166.416	173.899	241.996	234.1	-	Sorghum bicolor protein targeted either to mitochondria or chloroplast proteins T50848 [Source:PGSC_GENE;Acc:PGSC0003DMG400016638]
PGSC0003DMG400016719	0	0	0	0.362891	1.79395	1.93223	0.176218	0.200787	0.456083	0	0.428174	0.171372	0.443147	0.560781	2.38645	0.955361	3.92657	2.69187	0.10799	0.0376644	0	0	0.567828	0	2.29652	2.05383	0.908006	0	0.0708266	2.55901	0	0.0741692	1.48334	10.2875	10.555	6.05627	-	Reverse transcriptase [Source:PGSC_GENE;Acc:PGSC0003DMG400016719]
PGSC0003DMG400016977	1.17907	2.0215	2.40467	27.4648	57.0828	40.3813	66.0788	93.8032	67.3825	0.697729	5.88033	1.35072	6.53375	1.00454	3.43289	15.0073	27.8645	18.5227	5.09407	3.7108	9.67163	0.438103	2.23776	5.31509	13.4205	23.0426	15.3545	2.96538	2.91809	3.13241	2.56326	2.59079	1.18872	47.8369	37.3498	52.5207	-	Diphosphoinositol polyphosphate phosphohydrolase [Source:PGSC_GENE;Acc:PGSC0003DMG400016977]
PGSC0003DMG400017281	1.68217	1.07428	0.347501	3.60691	6.34671	1.35766	17.3825	13.793	17.6787	4.27853	2.95419	0.758595	4.69452	1.3178	1.95628	60.2122	31.445	48.2659	8.76389	6.88514	7.6853	2.97385	3.47553	9.64014	144.987	71.0957	118.408	1.23078	0.609625	1.04886	2.78982	2.09759	0.86397	27.0212	26.2762	20.1796	-	CYP72A57 [Source:PGSC_GENE;Acc:PGSC0003DMG400017281]
PGSC0003DMG400017334	32.7395	40.5648	39.8057	11.9294	21.0698	5.38703	10.8809	5.08768	8.06707	190.475	132.467	125.566	64.0943	58.2732	33.8719	49.6919	18.4812	40.2312	95.5989	87.7366	67.1664	35.8366	80.6601	57.4084	81.3746	33.7536	46.1548	151.57	109.073	69.7542	56.1982	52.0381	43.7978	3.29132	5.18987	10.2921	-	Heat shock factor protein [Source:PGSC_GENE;Acc:PGSC0003DMG400017334]
PGSC0003DMG400017432	0.56847	0.636282	0.926191	10.3707	11.0737	10.8396	58.1108	37.7485	53.2972	0.422101	1.01034	0.383408	3.45577	2.37857	4.07012	16.4802	14.2543	15.1907	1.43453	2.00132	1.77037	2.27989	4.24789	14.5213	3.14543	4.30783	2.36159	1.03627	1.10179	1.14803	5.20498	8.02466	7.69625	10.0097	5.61026	11.7189	-	Multidrug resistance-associated protein 2, 6 (Mrp2, 6), abc-transoprter [Source:PGSC_GENE;Acc:PGSC0003DMG400017432]
PGSC0003DMG400017454	25.0011	21.6563	27.4535	10.6512	4.34304	7.4569	4.68324	3.02581	3.99596	24.4003	17.4754	22.0415	13.3204	20.2754	15.1114	19.606	16.242	20.5524	23.37	25.3436	23.5789	27.8562	16.6497	24.443	21.4073	22.8878	23.58	28.1644	28.8864	24.8122	9.18253	10.1374	15.8007	11.4545	12.6208	11.736	-	Hydrolase [Source:PGSC_GENE;Acc:PGSC0003DMG400017454]
PGSC0003DMG400018109	0.0468235	0	0	0.0548573	0	0	0.124312	0	0.0787942	0.0942086	0.0215753	0	0.103061	0	0.153047	0.577677	0.730547	0.387546	0.0217661	0.136647	0.101231	0	0.0457797	0.0875186	4.91713	2.76702	3.79938	0.0232786	0	0	0.0935393	0.0896957	0.141621	1.99576	2.24948	0.969364	-	Raffionse synthase 2 [Source:PGSC_GENE;Acc:PGSC0003DMG400018109]
PGSC0003DMG400018141	0	0	0.0310399	1.67401	2.53035	0.646775	6.76119	5.08104	7.04166	0	0.0313518	0	7.84747	1.44537	3.84431	33.0288	22.5918	30.4105	0.126516	0	0	0.501421	1.89594	2.86147	23.4536	12.9807	21.9564	0	0	0	3.87387	1.727	1.44056	9.60427	7.25978	5.00841	-	Cytochrome P450 71A4 [Source:PGSC_GENE;Acc:PGSC0003DMG400018141]
PGSC0003DMG400018182	74.6742	97.9237	128.356	11.7266	15.6853	14.0184	16.7766	15.8753	18.9273	216.715	205.372	185.948	67.8946	63.7673	39.6066	104.098	69.9999	93.8334	149.052	147.826	175.572	20.206	47.7539	58.183	82.8774	83.93	76.7928	152.09	150.317	115.979	19.2741	25.104	59.0217	19.6873	32.7033	39.8136	-	Ring finger protein [Source:PGSC_GENE;Acc:PGSC0003DMG400018182]
PGSC0003DMG400018190	2.77664	4.06424	4.2607	18.5202	35.2023	9.5978	84.6555	72.4546	67.9639	5.49137	10.3517	3.82658	27.5852	10.0845	19.448	186.224	166.887	173.929	15.6942	14.5796	18.0432	22.9868	22.6743	35.6509	183.193	126.998	176.467	6.96487	5.31014	8.09839	26.789	28.8917	15.5875	98.3334	96.0628	82.306	-	Elongation factor TuA, chloroplastic [Source:PGSC_GENE;Acc:PGSC0003DMG400018190]
PGSC0003DMG400018408	1.89005	2.9335	2.13505	4.42867	3.80432	1.3546	2.61705	2.48927	1.58186	9.14474	6.74599	3.45246	2.66773	1.76705	2.96983	6.80469	8.19133	8.77357	4.8811	3.32699	6.06448	1.10544	4.51713	2.9159	8.25549	8.04079	4.69982	1.84946	1.75615	1.02447	2.51717	1.46548	1.57281	3.91921	3.6535	2.95363	-	Zinc finger protein [Source:PGSC_GENE;Acc:PGSC0003DMG400018408]
PGSC0003DMG400018756	7.32475	8.39236	6.00662	15.2174	12.4746	17.1248	7.26576	12.3951	7.83477	3.60976	5.27445	4.3577	9.05971	7.47349	11.9085	2.42032	4.88705	3.43624	3.77715	3.83674	3.36593	7.02447	5.68279	2.93771	1.75894	2.78735	2.03073	11.3522	11.8801	7.08861	6.78316	6.64645	15.6066	5.35141	6.09628	7.09431	-	Lustrin A [Source:PGSC_GENE;Acc:PGSC0003DMG400018756]
PGSC0003DMG400018840	27.9073	35.5604	31.2023	10.7314	10.5856	10.7343	5.99375	6.91644	5.53327	5.72126	4.87	7.81892	8.79561	6.58479	10.7868	1.93442	4.14703	2.97145	3.1818	3.25577	3.31869	1.08619	4.45322	1.10533	1.49259	1.8969	1.2275	6.6056	8.30891	7.31805	2.63922	4.45899	5.75909	7.71704	7.64726	5.58013	-	Nodulation receptor kinase [Source:PGSC_GENE;Acc:PGSC0003DMG400018840]
PGSC0003DMG400018943	46.7994	102.884	79.8189	22.491	34.8118	24.3259	36.1445	34.6319	36.2123	119.658	257.053	118.465	47.8254	26.1151	31.5496	21.2603	8.10025	15.8439	191.674	229.6	225.054	45.9295	75.9725	86.3121	18.0941	11.9306	15.9221	156.639	102.151	168.093	158.399	143.621	58.7557	5.53958	5.33463	5.62707	-	Sulfate adenylyltransferase [Source:PGSC_GENE;Acc:PGSC0003DMG400018943]
PGSC0003DMG400018990	0	0.330532	0	2.82426	7.89942	3.10307	8.41915	9.16762	6.81739	0	0	0.133373	4.77536	0.242466	1.82916	22.0675	12.4392	20.0632	0.0466919	0	0.0542892	0.528724	2.89705	3.7079	28.9094	18.9755	18.6561	0	0.0918701	0	3.16035	3.51151	1.2152	11.8429	11.166	11.0904	-	Alpha-L-fucosidase 2 [Source:PGSC_GENE;Acc:PGSC0003DMG400018990]
PGSC0003DMG400019139	0.0450754	0.23309	0.102816	0.501688	0.577086	0.0803387	0.0341918	0	0	0.793551	1.99391	1.29681	1.78583	0.435237	2.652	0.235278	1.62632	0.820771	0.544792	0.197318	0.121815	0.854176	0.837342	0.105314	0.394463	0.335586	0.0845674	0.649875	0.164911	0.620661	0.292653	1.31679	1.52239	4.76571	3.65114	6.78107	-	Rop guanine nucleotide exchange factor [Source:PGSC_GENE;Acc:PGSC0003DMG400019139]
PGSC0003DMG400019241	0.586338	0.771786	0.695461	7.8311	8.69823	3.18157	14.6476	15.0209	10.0642	1.21903	1.80115	0.813163	5.7989	1.81169	2.95689	9.38546	4.11666	7.52749	3.25257	3.1751	3.73955	2.42797	4.20396	3.50699	8.51391	7.43916	5.5919	1.72957	1.10833	1.2487	5.77855	4.56767	2.28574	3.4404	2.83871	2.75143	-	Conserved gene of unknown function [Source:PGSC_GENE;Acc:PGSC0003DMG400019241]
PGSC0003DMG400019404	81.5828	84.3879	80.1392	74.1403	79.6304	77.1434	131.213	121.055	165.947	110.284	81.202	132.505	52.5173	61.2053	51.8254	80.5066	72.164	80.4353	71.0104	101.173	64.8588	43.6427	45.0381	51.7323	25.9783	32.3062	32.9577	100.252	92.6987	64.1307	51.3143	46.6301	47.0407	45.1213	46.9009	58.2913	-	Delta-8 sphingolipid desaturase [Source:PGSC_GENE;Acc:PGSC0003DMG400019404]
PGSC0003DMG400019446	42.0552	37.4619	54.2186	33.1144	89.0145	99.9409	6.06874	9.66265	8.14875	5.24209	8.92512	6.66288	138.327	15.0436	47.2378	2.39769	1.64243	2.20727	9.44447	6.75868	4.66559	23.9382	42.4043	7.37854	2.20072	1.66543	1.03687	11.5138	19.1123	13.7992	74.0245	95.9881	80.1293	5.76889	4.23405	5.56943	-	Annexin 11 [Source:PGSC_GENE;Acc:PGSC0003DMG400019446]
PGSC0003DMG400019512	65.7259	58.2607	57.446	39.2872	35.7581	35.1844	50.8351	46.9953	49.9549	62.1742	27.8598	61.8523	36.6272	30.5445	31.4589	29.9824	30.3414	28.439	14.5396	18.3171	10.1828	14.8916	18.1119	13.5423	6.02727	11.4805	8.92228	38.4251	47.2895	27.2677	21.7414	28.0017	24.4137	16.3687	14.2255	23.2065	-	Membrane associated ring finger 1,8 [Source:PGSC_GENE;Acc:PGSC0003DMG400019512]
PGSC0003DMG400019718	606.29	545.871	535.824	500.803	547.576	500.017	707.799	834.225	701.226	335.649	179.034	260.665	275.959	338.113	220.247	301.437	335.428	308.044	211.297	183.566	153.736	336.089	228.291	199.187	74.1113	60.8488	90.9219	471.86	495.261	391.567	263.887	322.808	151.09	183.775	144.043	178.151	-	Amine oxidase [Source:PGSC_GENE;Acc:PGSC0003DMG400019718]
PGSC0003DMG400019778	0.266794	0.68981	0.547696	1.79727	1.54519	3.40783	0.404751	0.276711	0.0748263	1.07357	0.799066	0.413301	5.51991	3.67094	7.53693	0.949478	1.17072	1.47212	2.97649	1.55719	3.1003	4.70463	12.0641	6.85669	1.16738	1.55178	1.06365	1.72429	1.46412	0.146943	6.72879	5.2385	4.57263	4.43049	3.20431	4.60275	-	Gene of unknown function [Source:PGSC_GENE;Acc:PGSC0003DMG400019778]
PGSC0003DMG400019970	2.3839	2.24135	2.30768	6.19892	6.69959	4.76703	14.4664	14.9557	15.0354	2.13498	2.14333	2.44484	2.55955	1.99306	1.60184	1.48986	3.60033	2.34205	2.16228	1.8948	1.72845	1.4691	2.58658	2.17356	1.63956	3.67949	1.09086	1.44533	1.88792	1.88943	4.03636	3.61989	2.66721	5.66464	3.60536	5.88488	-	RGC1 [Source:PGSC_GENE;Acc:PGSC0003DMG400019970]
PGSC0003DMG400020016	1.60574	2.0051	1.41928	3.43915	3.85458	2.35514	4.52954	5.0223	5.22129	2.54926	5.98851	2.221	15.7498	11.3862	4.82676	27.3348	9.39487	23.4242	7.97754	10.1776	12.3403	8.84861	10.1556	26.8008	11.4417	11.5344	13.3212	7.25956	5.14036	3.95218	18.4448	17.3024	3.06071	4.86091	4.0926	8.28763	-	Conserved gene of unknown function [Source:PGSC_GENE;Acc:PGSC0003DMG400020016]
PGSC0003DMG400020083	2.14968	2.66654	2.35692	15.8095	21.2112	21.5933	3.83679	4.81516	3.14122	1.7446	4.37832	2.03088	19.5624	14.7391	55.4019	5.6403	8.38492	6.89767	2.88871	3.09283	3.39779	8.3869	16.09	4.76084	7.43006	5.91758	6.49022	4.22102	3.23843	4.01961	10.3932	9.25677	18.3036	13.1395	12.9169	11.0532	-	Conserved gene of unknown function [Source:PGSC_GENE;Acc:PGSC0003DMG400020083]
PGSC0003DMG400020271	6.11276	7.32688	8.61046	3.05727	4.533	3.35554	4.85374	3.2256	8.66231	16.4704	39.3011	12.721	13.2184	18.777	10.3156	16.1144	11.3986	14.5962	44.5674	45.3107	69.4012	8.2794	11.3239	21.2139	14.5987	19.5943	14.7881	19.94	15.6286	19.9643	11.4616	12.7368	7.53233	6.56952	6.35022	9.80162	-	Ubiquitin-protein ligase [Source:PGSC_GENE;Acc:PGSC0003DMG400020271]
PGSC0003DMG400020391	22.6898	29.7713	23.6769	35.4043	64.6763	65.9428	98.8308	147.405	116.281	12.5458	10.9042	14.5806	16.9578	5.51775	9.29205	18.6302	56.5759	30.0476	2.75015	3.17185	3.12496	2.33564	1.61039	0.408391	0.686388	1.93951	0.882912	8.79031	17.1558	8.62754	2.78679	4.57186	4.03288	3.53537	3.26736	4.33007	-	Multidrug resistance pump [Source:PGSC_GENE;Acc:PGSC0003DMG400020391]
PGSC0003DMG400020493	101.392	125.538	112.565	84.527	88.7915	55.9513	474.599	386.771	424.261	98.7099	44.2373	115.898	34.7669	30.8382	16.1707	162.868	195.022	171.767	26.4283	46.8831	20.1217	20.7612	22.949	23.8691	26.4713	30.3933	40.7432	71.4986	113.678	81.2234	38.2426	49.6627	23.6159	82.3776	73.5679	126.617	-	Calcineurin B 1 [Source:PGSC_GENE;Acc:PGSC0003DMG400020493]
PGSC0003DMG400020589	178.081	187.407	170.04	436.764	401.131	480.575	103.279	136.987	65.1439	58.516	48.0456	83.8818	156.961	237.62	312.341	21.5462	20.5229	24.2501	48.2239	51.3608	44.3907	515.751	280.14	101.442	14.1156	13.6949	16.9757	88.5175	119.53	100.438	252.066	153.964	248.608	47.0407	46.5465	42.1453	-	NAD dependent epimerase [Source:PGSC_GENE;Acc:PGSC0003DMG400020589]
PGSC0003DMG400021123	5.09446	4.63531	2.47401	27.9174	20.3383	32.0727	11.6555	15.0419	10.5318	1.03327	1.93095	1.56386	3.83417	3.37196	9.40018	3.11921	5.4886	4.17122	2.82654	2.19813	2.6647	2.85467	2.69129	1.38225	6.11213	6.99684	5.89659	2.77784	2.29222	4.75194	2.5443	3.10872	2.52667	12.1443	13.3573	11.1138	-	Ubiquitin ligase SINAT5 [Source:PGSC_GENE;Acc:PGSC0003DMG400021123]
PGSC0003DMG400021339	36.8162	42.6772	34.0045	44.6786	51.2742	55.2574	24.518	30.1885	22.1082	41.0185	43.8447	40.875	73.0305	75.4367	103.993	35.0178	52.3837	39.9011	37.4864	35.9344	38.6836	46.8321	61.0674	37.4892	47.504	42.8563	50.3537	31.7286	30.0536	33.4249	55.1402	58.7581	102.791	91.7419	95.9461	75.4126	-	Lymphoid organ expressed yellow head virus receptor protein [Source:PGSC_GENE;Acc:PGSC0003DMG400021339]
PGSC0003DMG400021769	0	0	0.157372	1.71765	4.94225	3.89397	2.15879	1.25226	2.12851	0	0.397382	0.229028	9.94661	6.49525	16.6717	6.54762	8.15738	6.6621	0.0801793	0.0838938	0.0932255	0.272378	7.1671	0.886573	5.86999	3.61162	3.8023	0.0857506	0	0	4.22096	3.96492	13.9985	13.3668	16.38	10.7918	-	Conserved gene of unknown function [Source:PGSC_GENE;Acc:PGSC0003DMG400021769]
PGSC0003DMG400022340	0.355324	0	0	2.28959	3.35767	6.33301	0.0673825	0	0.24914	0.178728	1.71913	0.393177	5.86563	1.20082	5.39227	1.85467	4.93746	3.43108	0.495523	0.0864131	0.19205	5.33058	6.77437	2.65657	1.0365	4.05075	2.24989	0.441628	0.56874	1.17422	7.63069	5.0199	6.44821	17.1119	16.9712	26.8906	-	Ccd1 [Source:PGSC_GENE;Acc:PGSC0003DMG400022340]
PGSC0003DMG400022365	0.0236741	0	0	0.110944	1.81855	0.590726	0	0	0	0	0.218171	0.0419137	0.958781	0.571478	3.31633	0.314542	0.253939	0.209007	0.13206	0.276356	0.204731	1.81941	6.18007	1.30536	1.42721	1.2558	0.977144	0.0941575	0.0866131	0.234704	3.97267	4.51236	16.0631	2.96166	3.25333	2.83176	-	Beta-galactosidase [Source:PGSC_GENE;Acc:PGSC0003DMG400022365]
PGSC0003DMG400022592	1.00558	2.25857	3.0073	10.9957	21.7974	7.83284	20.1289	16.6293	24.0665	3.09103	7.4136	3.75846	32.6588	8.30712	7.56492	86.2599	50.7719	71.0838	2.64887	4.89103	3.44221	2.76424	9.5039	13.5745	77.2987	53.2374	65.2447	5.61031	2.91252	2.33847	24.6641	14.7683	4.39319	18.9256	21.2213	28.2199	-	ATP binding protein [Source:PGSC_GENE;Acc:PGSC0003DMG400022592]
PGSC0003DMG400022616	2146.47	1949.93	2943.62	296.298	153.497	242.833	109.658	103.102	124.254	2042.1	1259.32	2630.24	99.4256	331.946	312.557	464.826	402.734	468.657	974.938	952.452	854.791	281.759	185.175	417.269	446.041	411.093	494.946	1069.33	1208.86	1301.53	51.0535	92.8231	319.248	102.924	323.477	227.369	-	Conserved gene of unknown function [Source:PGSC_GENE;Acc:PGSC0003DMG400022616]
PGSC0003DMG400023144	57.0662	97.7087	116.855	45.3006	66.9799	68.9837	53.4013	72.1866	71.3285	58.2133	120.311	71.8628	42.9306	62.6057	99.8627	14.7505	31.8356	20.3475	199.931	136.114	140.383	211.997	105.964	127.028	12.8905	21.484	11.8285	141.134	113.624	118.631	207.493	147.009	236.587	106.449	61.5867	112.866	-	41 kD chloroplast nucleoid DNA binding protein (CND41) [Source:PGSC_GENE;Acc:PGSC0003DMG400023144]
PGSC0003DMG400023185	1.544	2.76171	2.81746	2.02951	8.72425	7.51737	2.94227	6.40556	3.92903	3.93997	7.94734	4.20036	1.98931	2.32718	2.07495	0.357389	0.550831	0.207793	3.46614	2.71088	6.35049	1.07044	3.42417	1.7597	0.805582	0.59578	0.282609	2.58365	1.96331	3.69197	2.18168	2.9577	2.80955	2.04288	1.43052	1.386	-	Conserved gene of unknown function [Source:PGSC_GENE;Acc:PGSC0003DMG400023185]
PGSC0003DMG400023361	0	0	0	0.114882	0.518102	0.194189	0	0	0	0.0328819	0.180732	0	3.1655	0.725897	6.95967	0	0.414351	0.541066	0.212719	0.286166	0.105999	0.0688217	1.34221	0.0916407	0.190694	0.821293	0.490584	0.1625	0.0896876	0.396057	1.33858	3.28721	5.17371	2.89491	4.82042	4.06008	-	Methylenetetrahydrofolate reductase [Source:PGSC_GENE;Acc:PGSC0003DMG400023361]
PGSC0003DMG400023561	3.8959	8.53426	8.31847	1.27049	1.27327	0.668126	2.28497	0.916451	1.66716	20.7277	12.1404	16.2838	3.53611	10.3158	1.42532	22.4126	5.16981	19.5467	4.07015	6.4076	4.90608	1.60678	2.31685	3.04038	14.8013	8.55945	10.474	6.78903	5.14298	2.83153	1.68495	4.27009	0.728871	3.29043	2.5129	1.92168	-	Conserved gene of unknown function [Source:PGSC_GENE;Acc:PGSC0003DMG400023561]
PGSC0003DMG400023587	0.366812	0.574795	0.382487	1.04367	2.9604	5.95662	3.78941	5.97844	5.31046	0.492015	0.708272	0.32471	0.676652	0.877029	1.61493	0.281807	0.323625	0.173486	0.438465	0.458778	0.774154	0.882674	2.01519	1.02842	0.288733	0.146299	0.131083	0.277886	0.527216	0.36558	3.85582	4.11563	1.39121	1.66306	0.585458	2.52327	-	Conserved gene of unknown function [Source:PGSC_GENE;Acc:PGSC0003DMG400023587]
PGSC0003DMG400023622	0.664736	4.06241	2.50181	3.11515	3.546	1.57969	2.45814	2.41306	1.72453	0.250771	2.83325	1.32399	7.0961	3.44996	4.8887	6.78166	5.75283	5.22676	13.0555	5.3348	15.4492	8.57275	19.1726	6.98889	12.604	6.18619	14.8876	1.48715	0.379997	1.09836	5.31177	5.96895	6.95311	3.77162	2.4137	2.90525	-	Peroxisomal small heat shock protein [Source:PGSC_GENE;Acc:PGSC0003DMG400023622]
PGSC0003DMG400023731	64.7734	69.8634	77.729	12.793	7.21358	5.58354	19.4637	19.7055	22.3006	270.136	227.928	205.774	19.6739	137.035	49.1567	148.289	71.1734	115.579	139.865	124.508	111.789	51.9268	53.5789	137.403	111.534	60.5313	123.394	113.011	97.2152	96.1156	19.8892	27.3288	79.9597	19.0878	43.9648	29.395	-	Glycosyltransferase [Source:PGSC_GENE;Acc:PGSC0003DMG400023731]
PGSC0003DMG400023852	6.68507	7.3104	6.88474	8.70604	11.4046	7.22737	12.3618	9.04637	8.99645	23.87	28.8469	12.2419	18.1874	13.1038	15.3264	15.6021	18.2975	13.9949	27.5549	25.7333	25.7113	8.94082	18.1775	12.3075	49.7423	44.9108	38.8374	8.81518	6.90171	10.0188	12.5523	13.5205	16.6037	33.1298	32.7927	24.9209	-	DNA binding protein [Source:PGSC_GENE;Acc:PGSC0003DMG400023852]
PGSC0003DMG400023943	16.1801	18.7279	17.6305	14.1105	22.5929	11.6767	30.2441	31.1264	31.4779	11.4838	11.6177	11.0132	18.7606	13.3867	17.2734	70.0253	83.18	81.8299	12.7048	11.4587	13.2698	13.4112	13.2961	20.3781	80.7872	67.2817	83.8357	14.9036	14.6476	15.0531	16.9216	16.7651	12.5764	57.8047	55.3776	45.3626	-	Conserved gene of unknown function [Source:PGSC_GENE;Acc:PGSC0003DMG400023943]
PGSC0003DMG400024100	151.683	185.321	183.189	107.034	68.9012	75.3484	25.6635	24.8759	17.4081	449.077	570.694	393.942	224.76	475.772	315.516	203.891	74.0974	160.254	543.476	586.576	599.341	457.487	349.721	498.254	203.567	89.6537	177.844	363.753	236.821	239.942	194.703	306.16	350.731	47.1919	59.2367	39.4889	-	Conserved gene of unknown function [Source:PGSC_GENE;Acc:PGSC0003DMG400024100]
PGSC0003DMG400024160	6.30276	15.8227	8.62588	25.0072	26.5013	24.706	17.9901	20.0829	16.8023	4.41225	11.6467	8.48407	17.5053	65.9399	30.4315	47.1119	34.8803	42.0558	29.8122	46.4265	19.9479	178.3	49.3617	110.853	76.7012	49.1311	82.5298	26.7474	22.7916	20.7569	17.0368	30.153	50.2126	15.9697	35.2814	21.4034	-	Phospholipase A1 [Source:PGSC_GENE;Acc:PGSC0003DMG400024160]
PGSC0003DMG400024185	0	0	0	2.35477	3.94243	3.21889	0.331438	0.362544	0.490184	0.0439559	0.845597	0.773577	2.9621	3.75489	16.6485	4.64426	10.6944	6.02738	7.23083	4.03793	6.14022	5.28997	13.4995	1.0617	19.8409	20.9819	9.01729	5.60444	6.99373	5.29441	5.01902	6.40309	25.1535	45.7127	50.7697	36.0623	-	Conserved gene of unknown function [Source:PGSC_GENE;Acc:PGSC0003DMG400024185]
PGSC0003DMG400024274	0.293241	0.654803	0.702322	4.20854	12.9612	12.2823	0.806336	0.570265	0.61683	0.110625	8.10719	0.843649	7.74525	4.70732	8.24985	2.05242	4.36073	2.62934	5.79338	7.27412	5.42845	15.05	23.8682	9.28349	4.31266	4.02524	4.33251	4.48294	2.74916	14.2533	19.0022	16.0095	39.8748	17.1251	9.09158	9.64588	-	Cytochrome P450 monooxygenase [Source:PGSC_GENE;Acc:PGSC0003DMG400024274]
PGSC0003DMG400024462	15.5996	16.2533	19.0401	6.73756	7.64186	6.42406	5.87734	8.07188	5.23473	34.6428	24.3725	30.057	11.1268	20.5158	7.39669	10.2945	9.20091	12.1229	18.6972	20.2334	18.3892	11.0573	8.85485	11.6501	13.7285	8.81298	13.1798	23.2492	22.3312	20.5978	7.98002	10.8515	6.56175	5.90925	7.34852	6.71726	-	Axonemal dynein light chain [Source:PGSC_GENE;Acc:PGSC0003DMG400024462]
PGSC0003DMG400024539	17.6654	18.5875	24.8587	13.0839	16.1377	14.2786	10.8516	8.76853	11.1516	31.6058	27.2179	21.9289	12.7251	11.2824	15.2218	33.3371	23.3101	29.2526	34.5292	33.4174	34.0615	13.9142	23.6424	32.2251	35.5925	33.7557	28.7963	51.5016	43.5931	36.5396	18.6407	15.4702	17.2703	20.9469	17.0556	21.6382	-	ATEXO70E2 [Source:PGSC_GENE;Acc:PGSC0003DMG400024539]
PGSC0003DMG400024586	0.274077	0.220875	0.142895	0.711011	1.88575	0.372185	2.42055	2.45686	1.86682	0.0196943	0.0721653	0.01733	1.39611	0.510381	0.822717	6.0196	5.84158	4.40731	0.0182009	0.171397	0.211624	0.391592	0.7082	1.53685	6.62442	4.664	6.09699	0.0389311	0	0	0.606187	0.712535	0.35527	3.46776	2.90902	3.81875	-	PBng143 [Source:PGSC_GENE;Acc:PGSC0003DMG400024586]
PGSC0003DMG400024588	4.12692	7.73526	4.83425	10.481	11.8495	10.2186	2.68614	4.74978	4.28633	4.63381	5.54533	4.73744	33.8729	22.0067	69.8209	5.68533	9.34677	7.66891	7.05484	8.3659	8.00128	19.4251	32.8522	8.65926	6.21342	6.1202	6.16915	10.3248	6.18556	5.48456	24.8395	26.369	68.719	11.0538	13.2077	12.6656	-	Permease I [Source:PGSC_GENE;Acc:PGSC0003DMG400024588]
PGSC0003DMG400024781	54.8286	83.1714	110.991	15.8875	40.1516	13.2745	44.859	35.5629	68.9985	190.824	167.707	142.974	68.9542	63.1404	34.668	112.225	109.306	113.26	175.679	154.472	227.885	30.6734	41.5845	44.0612	93.9635	98.6712	93.4403	128.409	109.23	110.576	37.5007	37.1263	40.6613	51.34	56.05	65.0377	-	GRAS4 [Source:PGSC_GENE;Acc:PGSC0003DMG400024781]
PGSC0003DMG400024954	3.55449	4.83863	5.41177	11.3689	7.73738	9.87207	5.39249	5.65431	3.46166	5.92311	11.2137	5.15411	8.48595	11.5808	12.3004	1.98673	2.95575	1.87708	10.4208	7.14882	9.80624	5.02769	6.0124	4.78921	2.39603	1.92791	1.61603	16.8257	11.3289	15.7819	4.24741	6.26597	9.62953	4.249	4.11743	4.37408	-	LIM domain kinase [Source:PGSC_GENE;Acc:PGSC0003DMG400024954]
PGSC0003DMG400025480	55.2427	78.3249	94.6929	571.677	897.844	884.863	629.425	571.125	295.549	60.6608	47.6475	102.168	234.725	112.541	454.632	116.97	184.412	140.622	12.458	11.6824	20.361	171.28	312.202	173.313	102.637	202.346	157.242	34.1888	37.3462	44.0033	303.675	245.671	360.807	595.214	398.425	357.318	-	Receptor protein kinase [Source:PGSC_GENE;Acc:PGSC0003DMG400025480]
PGSC0003DMG400025786	1.32144	1.22205	1.20567	1.26899	1.69048	0.952386	4.58463	3.90946	2.6004	4.62009	5.45009	2.22448	4.52017	5.66857	3.98545	8.49074	8.25959	7.43492	6.86783	8.80864	7.18912	4.7893	6.01513	5.91163	10.0265	6.45121	7.51886	2.11089	2.31822	2.17152	5.08494	4.44027	6.68314	4.65269	3.24319	5.84017	-	DJ-1 family protein [Source:PGSC_GENE;Acc:PGSC0003DMG400025786]
PGSC0003DMG400025878	10.8489	6.77029	4.08094	24.7888	9.24421	11.157	10.5875	13.983	11.4948	2.07429	5.5544	2.52729	3.29557	3.85938	1.9256	6.23173	4.94931	6.61638	4.60079	5.0608	4.9379	3.80715	2.35713	4.23939	7.49533	6.61275	8.59985	2.30253	2.17607	2.86536	2.47147	1.33687	0.767562	2.80954	3.0834	4.43654	-	Phenylpropanoid:glucosyltransferase 1 [Source:PGSC_GENE;Acc:PGSC0003DMG400025878]
PGSC0003DMG400025882	400.408	449.532	550.963	15.667	11.1832	18.6348	12.1088	11.9816	14.2167	115.581	193.049	115.65	373.176	150.823	60.677	4.91691	6.62244	4.94494	131.226	148.135	175.586	16.5844	29.2978	15.8345	6.94395	5.27766	3.87496	95.9995	122.247	128.719	71.5415	139.819	31.0582	14.6497	16.0357	14.6878	-	Caffeoyl-CoA O-methyltransferase 6 [Source:PGSC_GENE;Acc:PGSC0003DMG400025882]
PGSC0003DMG400025924	0.664736	0.791649	0.687366	7.99556	11.2932	4.1072	20.1693	21.8324	16.4809	0.802467	2.12366	1.45148	6.4377	4.62134	1.7382	4.20568	15.2112	6.99346	1.27722	2.62968	1.72457	6.29835	9.18551	7.45482	9.30756	14.187	9.93548	1.05753	1.13492	1.85501	7.25942	7.97983	7.14858	29.4861	24.7559	25.24	-	2-oxoglutarate-dependent dioxygenase [Source:PGSC_GENE;Acc:PGSC0003DMG400025924]
PGSC0003DMG400025931	135.35	145.693	136.059	58.894	73.2645	37.1314	63.1764	54.436	59.5734	264.479	118.426	174.943	135.268	175.302	118.595	263.451	167.08	224.501	151.682	183.078	106.497	205.309	230.63	303.845	192.571	184.881	202.911	306.453	297.241	184.693	200.312	209.035	169.888	115.063	118.751	124.254	-	GTP-binding protein alpha subunit, gna [Source:PGSC_GENE;Acc:PGSC0003DMG400025931]
PGSC0003DMG400025985	0.158504	0.223538	0.343466	0.742796	0.918004	0.565008	1.18729	1.06857	1.1336	0.159454	0.821647	0.350778	1.70948	0.63132	3.12701	0.37606	0.405726	0.371703	0.221044	0.250558	0.364098	0.14601	0.619882	0.166647	0.231182	0.405645	0.241616	0.275803	0.181217	0.982125	0.712446	0.797033	1.85769	1.11868	1.39457	1.40372	-	Conserved gene of unknown function [Source:PGSC_GENE;Acc:PGSC0003DMG400025985]
PGSC0003DMG400026181	102.253	87.9399	119.15	20.7283	24.0453	24.3959	20.7656	20.0329	16.7491	144.685	178.513	142.484	27.1369	84.1944	23.151	24.8735	35.5436	30.0988	104.02	117.913	141.277	4.05618	11.3505	7.86471	51.167	37.6955	32.7182	82.3145	85.6418	92.4769	7.6462	7.62335	13.2887	18.3527	20.4468	13.4339	-	Transcription factor [Source:PGSC_GENE;Acc:PGSC0003DMG400026181]
PGSC0003DMG400026268	3.12449	3.00151	5.45362	1.59155	2.31895	0.564954	0.463709	0.352242	0.0762009	11.2746	11.142	9.01914	3.94688	6.42737	6.78732	28.0407	14.9028	21.8878	22.9863	15.7919	31.8662	5.79217	5.17994	14.4097	28.4657	19.5955	26.6336	8.10446	5.77769	5.16268	1.35691	3.77335	13.3536	2.70712	5.53981	3.56235	-	Conserved gene of unknown function [Source:PGSC_GENE;Acc:PGSC0003DMG400026268]
PGSC0003DMG400026359	437.338	408.231	284.703	387.825	287.126	443.727	197.471	247.452	161.314	71.6448	39.8788	80.2338	174.987	223.427	247.017	65.2174	76.8365	66.0489	113.489	104.421	52.2699	959.957	523.237	531.531	74.1054	77.0959	142.621	262.828	388.429	254.701	406.601	388.862	396.294	180.332	204.693	221.108	-	Glucan endo-1,3-beta-glucosidase [Source:PGSC_GENE;Acc:PGSC0003DMG400026359]
PGSC0003DMG400026779	0.29507	0.194198	0	7.88188	13.7076	5.71487	15.0634	15.3019	12.7114	0.118736	0.788581	0.235082	17.2497	4.27368	10.6642	49.9852	36.8298	45.816	9.10773	6.88892	3.44483	39.0166	73.3059	77.1852	201.843	149.766	168.485	1.2029	0.94459	0.130014	72.5626	71.9267	69.0465	106.56	112.845	79.44	-	PAS/LOV protein A [Source:PGSC_GENE;Acc:PGSC0003DMG400026779]
PGSC0003DMG400027052	431.847	604.89	741.171	274.414	684.528	375.038	598.495	666.143	758.8	592.336	229.664	750.745	368.456	197.073	264.078	271.248	366.235	316.107	66.5406	95.21	49.2723	147.164	213.209	132.973	75.2087	76.6296	60.9153	370.255	424.397	343.558	223.277	319.957	163.908	115.873	111.355	127.47	-	Kunitz trypsin inhibitor [Source:PGSC_GENE;Acc:PGSC0003DMG400027052]
PGSC0003DMG400027155	120.263	84.5383	95.8031	46.1402	25.5635	36.989	19.2203	19.6726	14.5542	141.318	174.371	136.35	40.2825	126.105	75.2082	35.2595	22.1669	31.7655	101.122	109.722	121.3	81.0023	65.7986	84.0309	40.209	24.0656	31.0763	87.3304	78.6378	57.2904	31.7305	46.6802	88.3157	14.3306	16.5003	11.7237	-	Protein phosphatase 2c [Source:PGSC_GENE;Acc:PGSC0003DMG400027155]
PGSC0003DMG400027185	43.8973	71.6126	51.8286	8.28145	13.178	2.49537	25.2553	26.5099	29.2779	52.4568	70.6647	50.9655	55.5142	46.6891	22.961	50.1666	36.4623	49.4045	126.483	141.112	130.895	42.9784	85.8376	74.6773	41.2393	48.3835	42.8603	97.9906	100.118	69.2319	44.4608	80.2635	65.4298	18.033	20.4304	35.3946	-	Hydrolase [Source:PGSC_GENE;Acc:PGSC0003DMG400027185]
PGSC0003DMG400027194	15.8235	27.596	37.8332	12.4969	14.0396	6.33717	20.6835	26.1561	29.0843	15.6697	42.4449	18.9787	32.6825	48.6329	12.4024	47.2295	60.308	52.2699	55.0687	54.7681	51.2767	2.41698	3.10797	4.19213	14.0123	15.5475	15.5393	24.1972	25.069	19.0256	3.59853	3.21385	2.6351	9.4629	11.8779	5.49226	-	Serine/threonine-protein kinase Nek8 [Source:PGSC_GENE;Acc:PGSC0003DMG400027194]
PGSC0003DMG400027316	10.3121	17.3881	16.5646	22.8299	21.9595	19.2136	31.2338	39.794	30.7414	15.6583	19.7203	13.9285	40.557	32.0217	22.6516	59.6607	48.6497	56.1525	16.5639	18.6264	22.0328	17.7371	19.9988	30.5407	74.8966	59.6076	83.1097	17.3298	13.3286	17.119	20.6247	16.9486	14.7162	37.7333	39.3236	31.3826	-	Cysteine-type peptidase [Source:PGSC_GENE;Acc:PGSC0003DMG400027316]
PGSC0003DMG400027392	0.845164	1.55747	1.35717	0.594104	1.8137	0.321355	0.487233	0.350632	0.493041	3.06084	2.77278	1.40654	1.72631	0.750785	0.410429	1.95708	1.3516	1.71616	7.5747	8.78066	6.57799	9.07562	19.0716	15.1968	48.2889	26.6476	39.0067	5.04213	3.92695	1.75026	16.2085	15.4777	22.0179	17.965	20.2072	14.8686	-	2-oxoglutarate-dependent dioxygenase [Source:PGSC_GENE;Acc:PGSC0003DMG400027392]
PGSC0003DMG400027586	0.087881	0	0.0160364	2.45043	1.65016	2.15108	14.0256	11.0653	25.8997	0.0707264	0.113383	0.124471	6.79326	0.610962	1.9697	4.18675	5.33027	5.06249	0.0326815	0.0170978	0.0759985	0.111023	0.326504	1.97112	0.717792	1.58661	0.97277	0.0699048	0.0321518	0	3.01963	1.16159	0.124041	2.74365	1.92443	3.96216	-	Serine-threonine protein kinase, plant-type [Source:PGSC_GENE;Acc:PGSC0003DMG400027586]
PGSC0003DMG400027669	10.3539	11.8925	12.0033	15.5069	7.61379	14.3003	8.35999	7.30681	4.19122	10.6308	12.3699	7.93717	4.29945	15.4858	12.6848	1.03833	1.76948	1.03072	16.6225	15.9388	18.5195	10.788	8.60988	2.29439	3.89214	2.70691	2.85372	25.3396	23.7485	18.3133	7.41	7.23332	13.2098	7.68124	6.79765	5.05803	-	FH protein NFH2 [Source:PGSC_GENE;Acc:PGSC0003DMG400027669]
PGSC0003DMG400027759	33.3777	21.1821	22.42	6.47307	4.02976	6.23524	3.86572	4.16048	5.09457	27.0298	23.9473	24.8568	2.93197	1.75394	2.82729	1.38868	1.94351	1.55913	24.8393	36.5431	29.5901	3.95747	6.0926	5.54078	2.355	2.04263	2.74528	43.9744	56.1191	46.4384	6.67794	5.84776	5.90101	3.88236	3.94616	5.43191	-	U-box domain-containing protein 16 [Source:PGSC_GENE;Acc:PGSC0003DMG400027759]
PGSC0003DMG400027781	112.214	155.306	117.119	34.7051	12.8559	27.6413	45.575	33.5877	43.0425	381.679	246.539	410.747	49.803	108.998	34.4629	425.422	246.02	397.088	130.156	169.316	142.74	19.1168	35.8347	44.3414	171.032	121.951	165.236	124.972	119.168	112.272	9.94642	12.2628	7.33974	31.9612	64.7894	46.3507	-	Conserved gene of unknown function [Source:PGSC_GENE;Acc:PGSC0003DMG400027781]
PGSC0003DMG400028048	2.92813	4.88037	1.39652	14.6577	34.729	12.4145	2.92784	8.69677	4.51681	0.200842	0.0613283	0.471281	0.410133	0.385545	9.07368	0.315781	0.324468	0.660965	0.123741	0.64737	0.503565	4.83417	2.21221	12.874	0.0647085	0.371589	0.124853	5.0289	5.1129	7.11073	3.65595	5.0355	6.10549	1.76821	1.41267	1.46957	-	Pectin methylesterase inhibitor isoform [Source:PGSC_GENE;Acc:PGSC0003DMG400028048]
PGSC0003DMG400028127	613.971	511.306	433.616	638.601	466.493	856.311	249.173	324.625	243.918	255.191	404.139	285.58	820.669	331.417	878.446	91.7884	166.315	113.023	343.472	375.302	331.539	180.781	312.163	136.159	112.282	138.703	117.943	371.734	384.679	383.184	368.173	508.961	656.887	233.328	244.482	235.984	-	Methionine synthase [Source:PGSC_GENE;Acc:PGSC0003DMG400028127]
PGSC0003DMG400028158	14.1525	15.2335	15.7578	8.86521	10.3165	14.4842	4.64813	5.45075	6.38512	9.19179	11.6558	13.0687	15.9544	11.4545	13.6445	1.40727	2.23276	1.61236	10.7046	9.65196	12.3285	5.90008	12.8137	6.27692	1.80232	2.21202	1.41147	11.5135	13.0841	9.99281	16.9461	18.1087	13.5429	3.98344	2.46072	4.77537	-	Conserved gene of unknown function [Source:PGSC_GENE;Acc:PGSC0003DMG400028158]
PGSC0003DMG400028336	0.90896	1.895	1.17188	2.43079	4.11998	3.75665	1.30403	1.08621	1.44092	1.78907	3.89695	1.60927	7.01102	5.11339	13.8955	3.35675	5.56864	3.55446	2.3515	1.74922	1.85835	2.76678	5.96974	2.30836	4.45758	4.30306	3.67016	2.33806	1.22899	3.83094	5.1317	6.47279	10.6183	9.38489	9.97876	6.12714	-	Zinc finger protein [Source:PGSC_GENE;Acc:PGSC0003DMG400028336]
PGSC0003DMG400028337	0.997103	1.67965	1.36462	2.48239	2.4822	0.444289	1.63876	0.603264	0.605915	7.10518	10.4907	6.03151	9.87601	5.17494	7.99263	33.0014	10.2093	25.9045	11.5491	15.9236	9.92524	4.81124	12.7546	16.5404	65.9285	19.0612	35.3094	14.7475	11.3239	8.83265	6.9302	8.19736	16.8801	3.35766	6.31275	4.3961	-	Gene of unknown function [Source:PGSC_GENE;Acc:PGSC0003DMG400028337]
PGSC0003DMG400028369	0.100308	0.0377238	0.018304	0.211532	0.0978444	0.143024	0.258699	0.208072	0.371353	0.282546	0.554637	0.0710358	0.494551	0.271193	0.487115	1.23753	0.821633	1.32835	0.503588	0.487887	0.260235	0.147842	0.353058	0.506215	1.18992	1.34422	0.790399	0.199474	0.293586	0.0662965	0.340654	0.249796	0.161807	0.39978	0.336207	0.461471	-	RNA binding protein [Source:PGSC_GENE;Acc:PGSC0003DMG400028369]
PGSC0003DMG400028462	183.206	149.925	155.085	72.889	59.8374	65.2176	44.6194	47.3105	46.7971	292.007	265.164	251.205	64.1528	145.214	98.7362	122.465	81.6178	107.167	206.556	217.159	223.346	108.449	83.0052	156.887	131.632	84.5429	138.064	233.748	226.292	180.013	51.142	63.2719	140.086	39.6089	68.9029	46.6944	-	ACRE 276 [Source:PGSC_GENE;Acc:PGSC0003DMG400028462]
PGSC0003DMG400028694	20.8214	20.3189	21.0771	19.0314	18.2309	16.8063	35.3187	32.784	37.8069	22.1561	11.2813	17.4306	21.903	23.7096	23.5181	22.0767	21.4239	22.0864	20.8264	19.6435	18.1225	32.8048	40.0652	43.8159	23.9284	21.7155	23.3203	24.3081	25.7095	19.1198	23.0744	24.1893	21.9148	14.3275	12.9549	13.1629	-	Ethylene receptor homolog [Source:PGSC_GENE;Acc:PGSC0003DMG400028694]
PGSC0003DMG400029072	15.2151	20.4162	20.5536	26.9115	20.6231	30.1019	18.2644	21.3728	27.9653	9.36211	14.1577	10.0035	12.9404	10.7689	8.07023	8.76183	10.0112	9.69956	11.3302	10.2026	10.8584	6.76489	9.17107	9.18047	8.33084	8.17951	6.58208	6.24234	6.41772	7.15969	9.51692	12.663	9.68037	18.8887	14.5235	20.7955	-	Alpha-soluble NSF attachment protein [Source:PGSC_GENE;Acc:PGSC0003DMG400029072]
PGSC0003DMG400029086	0.19668	0.998565	0.861358	38.2968	270.461	106.239	9.60792	11.1787	4.28057	0.39572	4.45882	0.83571	13.9568	22.8272	1362.55	1.79189	1.95626	1.77981	0.292569	0.344389	0.595304	20.4161	389.284	9.92571	2.10367	3.18482	1.43909	1.79917	0.467719	0.519969	17.9952	9.00465	1335.37	6.9678	8.30623	9.77227	-	Conserved gene of unknown function [Source:PGSC_GENE;Acc:PGSC0003DMG400029086]
PGSC0003DMG400029159	0.283069	0.620999	0.08609	2.10037	17.3724	5.49366	7.65839	2.93591	7.03934	0	0.782596	0.417633	6.89507	1.00219	13.3058	28.2072	50.5136	32.5922	0.964965	0	0.713986	0.794688	2.49083	0.705453	43.672	35.7388	28.147	0.187639	0	0	3.58142	3.07276	3.32952	76.4658	70.8421	61.5543	-	Conserved gene of unknown function [Source:PGSC_GENE;Acc:PGSC0003DMG400029159]
PGSC0003DMG400029297	7.1626	7.58078	6.40732	11.6028	11.1729	8.81974	11.5189	10.1265	6.81217	15.3973	25.5181	9.741	21.3667	16.2662	18.2547	32.1457	19.6463	29.3214	31.3054	27.8316	31.6411	12.6379	20.8719	19.502	38.3052	27.2772	27.4202	18.8789	13.0841	13.2234	17.2864	16.806	16.742	17.0554	15.8707	15.8685	-	Abscisic insensitive 1B [Source:PGSC_GENE;Acc:PGSC0003DMG400029297]
PGSC0003DMG400029322	32.8254	30.6163	24.0819	137.67	372.53	241.387	232.948	348.937	355.54	20.5804	38.4301	22.0252	114.012	43.6656	90.2535	71.3353	125.455	85.5528	44.5327	42.3212	41.4922	67.1549	91.4444	52.5703	18.3076	22.6403	16.7065	47.8875	41.3355	34.5882	152.283	181.73	135.487	45.555	37.0644	61.3165	-	AMP dependent CoA ligase [Source:PGSC_GENE;Acc:PGSC0003DMG400029322]
PGSC0003DMG400029330	25.4325	44.8519	32.8917	31.5897	117.537	88.0759	26.5964	43.9973	62.6314	2.78206	4.27793	3.36609	2	1.14441	6.64107	4.82723	6.78993	4.85032	0.96416	0.912748	0.74736	0.415918	0.820806	1.52301	0.0960365	0.18383	0.046325	3.14257	4.29098	3.15511	0.345287	1.0879	1.14512	0.874756	0.662086	2.1356	-	Monooxygenase [Source:PGSC_GENE;Acc:PGSC0003DMG400029330]
PGSC0003DMG400029740	41.7565	50.7922	44.6483	50.3126	23.489	29.978	24.407	18.8019	16.1365	54.3466	134.053	36.2552	67.024	63.2588	37.9347	50.068	29.7139	40.9229	135.527	135.048	188.369	46.7875	76.2231	58.572	74.6004	54.6726	53.9954	37.4364	25.9338	35.216	54.6569	48.6268	63.8636	28.3889	25.9661	23.4753	-	Conserved gene of unknown function [Source:PGSC_GENE;Acc:PGSC0003DMG400029740]
PGSC0003DMG400029833	30.3515	26.8873	34.1427	66.572	100.264	62.7173	200.716	183.806	184.891	21.1221	38.2577	22.3036	84.8926	49.3235	46.1658	68.7572	86.9761	72.0345	47.0466	55.1209	56.0807	40.1794	77.2795	51.8622	50.9102	85.6278	70.9548	31.1302	28.9762	53.8687	73.3226	86.7544	49.0887	134.114	120.2	98.5995	-	Calcium-binding allergen Ole e [Source:PGSC_GENE;Acc:PGSC0003DMG400029833]
PGSC0003DMG400029898	170.797	192.345	185.404	179.408	106.287	183.246	48.4756	56.1434	40.8807	158.595	290.883	125.994	104.375	215.529	102.653	105.348	80.878	89.4486	441.459	470.307	606.84	183.18	197.895	224.044	255.059	299.436	246.923	236.38	222.929	306.58	132.118	146.782	206.081	122.388	174.793	160.728	-	Conserved gene of unknown function [Source:PGSC_GENE;Acc:PGSC0003DMG400029898]
PGSC0003DMG400030320	57.1849	60.8609	65.8029	9.63107	15.1994	6.75208	21.2628	18.9859	32.8453	101.747	57.6464	98.002	18.707	23.6611	14.1796	48.7919	36.4452	44.9138	55.6504	63.1883	59.4124	22.6529	29.1849	47.5023	39.9886	39.213	37.6303	79.8178	77.8598	76.3526	29.2551	32.3771	22.9843	22.8022	20.5271	31.7642	-	GTP1/OBG family member [Source:PGSC_GENE;Acc:PGSC0003DMG400030320]
PGSC0003DMG400030394	20.125	30.1652	36.1471	20.4974	26.1107	17.7844	23.7617	22.7873	20.8756	86.8582	81.292	60.8535	93.3556	30.1493	52.8653	44.9886	36.4386	41.3774	90.3554	90.3848	104.948	29.465	52.3551	33.7883	73.8495	40.4458	59.1972	117.348	98.6726	58.7082	40.8603	50.8292	71.5242	11.8959	18.1346	19.6106	-	Conserved gene of unknown function [Source:PGSC_GENE;Acc:PGSC0003DMG400030394]
PGSC0003DMG400030534	0.189317	0.415324	0.518193	5.47104	7.00198	1.19972	25.0113	16.5592	26.0528	0.571356	0.756023	0.698282	18.4457	4.50906	5.9228	53.1514	30.1221	45.5453	0.17601	0.890125	0.852703	1.32872	2.4988	6.104	11.7506	15.739	9.44195	0.407853	0.375173	0.382327	6.08269	3.47547	1.49513	23.2297	22.491	21.0483	-	Wall-associated kinase [Source:PGSC_GENE;Acc:PGSC0003DMG400030534]
PGSC0003DMG400030542	0.810431	1.05503	0.79631	2.26415	11.5539	12.3704	21.2325	37.5017	36.7873	0.0627147	0.517058	0.49667	0.713518	0.421364	1.68836	1.1241	10.0305	2.88949	2.20244	1.69803	2.02169	6.1693	3.35232	2.0974	4.72816	8.00619	4.6199	3.96712	4.50454	3.29624	5.41742	5.85163	7.79357	20.7742	21.5916	11.1853	-	Heat shock protein binding protein [Source:PGSC_GENE;Acc:PGSC0003DMG400030542]
PGSC0003DMG400030564	10.6819	10.1719	10.9019	3.12867	2.33773	2.84765	6.77826	4.65176	4.49387	11.4693	8.96061	7.54654	5.93814	4.62818	7.22599	13.809	13.3876	12.5439	13.9099	12.2896	14.8779	6.48788	9.5735	9.055	23.0703	16.2495	19.7517	15.0126	12.0874	13.9918	8.27582	7.80459	10.873	7.80813	8.91255	5.63883	-	Phosphatidylserine synthase [Source:PGSC_GENE;Acc:PGSC0003DMG400030564]
PGSC0003DMG400030573	1.89696	2.34088	1.83894	23.1966	13.5887	21.9764	14.1195	8.60769	11.4387	1.6698	1.6389	1.78419	6.36733	5.03707	7.97195	1.57523	3.69958	3.00929	1.43294	1.61466	1.53794	2.62116	6.37545	2.65923	3.11262	4.52373	3.11408	1.53251	2.60256	2.7426	5.56592	6.81346	12.5508	8.53172	7.81522	8.18164	-	Reticulon B14 [Source:PGSC_GENE;Acc:PGSC0003DMG400030573]
PGSC0003DMG400030663	107.63	129.21	121.872	115.669	40.899	77.455	56.7753	83.1464	59.9774	40.5148	43.5167	63.7102	19.4967	50.1022	37.1544	2.0604	12.2261	6.76845	37.8966	34.3195	33.4432	31.8275	8.75601	21.8623	1.21385	1.66687	2.44392	59.4725	56.3455	77.6652	38.6005	44.4484	31.9024	26.0788	18.4347	17.3294	-	Hydroxyproline-rich glycoprotein [Source:PGSC_GENE;Acc:PGSC0003DMG400030663]
PGSC0003DMG400030684	6.23561	6.93131	5.60524	12.1638	14.2698	8.24869	22.6248	18.0641	24.4842	7.75628	11.6062	5.16642	18.9849	12.2495	14.7161	62.0636	43.1929	56.475	8.85303	10.817	8.56687	7.82588	9.28006	10.9661	45.9968	36.962	39.4187	8.1854	7.97906	6.59815	11.4137	9.26768	6.59636	30.1301	25.0185	22.0171	-	Inner membrane transport protein yjjL [Source:PGSC_GENE;Acc:PGSC0003DMG400030684]
PGSC0003DMG400030698	170.58	145.159	142.875	61.6418	55.009	77.2977	52.3261	49.3848	75.8859	241.777	142.061	247.736	118.846	42.6425	90.6567	134.886	92.8037	121.513	92.2988	113.886	101.269	37.7211	59.1229	88.9978	101.104	119.696	107.086	108.003	103.814	97.8197	54.278	69.4349	64.0864	31.7603	47.346	70.0976	-	Stress induced protein [Source:PGSC_GENE;Acc:PGSC0003DMG400030698]
PGSC0003DMG400030834	0.0986024	0.278119	0.179928	2.71473	15.93	2.75327	16.3052	14.0618	17.8095	0.0495969	0.454341	0.0436426	22.6144	2.09458	22.5604	40.9864	70.4784	50.0002	1.69593	1.48674	0.426351	0.934255	7.76056	3.91637	53.595	51.7078	45.4153	0	0.0901858	0.380155	13.6407	16.9996	10.1895	84.9828	80.3093	86.2344	-	Thylakoid lumenal 29 kDa protein, chloroplastic [Source:PGSC_GENE;Acc:PGSC0003DMG400030834]
PGSC0003DMG400030842	74.6481	128.618	111.303	28.7275	63.2741	89.7469	12.0049	16.344	18.4787	32.9355	14.397	45.6368	49.6948	20.8562	39.3918	1.09584	5.82865	2.3237	26.9647	27.6193	27.167	31.3921	62.5578	55.9882	45.7037	52.0861	36.9557	60.1081	86.6654	76.3178	113.37	126.602	101.213	132.799	90.3064	134.994	-	PTP-1 [Source:PGSC_GENE;Acc:PGSC0003DMG400030842]
PGSC0003DMG400030890	136.894	131.034	122.326	121.276	157.526	132.064	187.224	262.969	293.197	101.717	67.1075	124.389	181.292	161.989	124.589	69.0084	96.5243	82.2067	50.4356	56.0937	49.6029	89.5007	83.4938	47.4425	21.9195	32.7813	24.3169	97.2447	123.902	76.3764	130.82	188.417	119.538	57.0112	41.6909	53.9222	-	12-oxophytodienoate reductase 3 [Source:PGSC_GENE;Acc:PGSC0003DMG400030890]
PGSC0003DMG400030954	0.525265	0.675803	0.403577	4.59922	4.24725	8.73777	0.146793	0.0860195	0.0310145	1.94679	2.777	1.93333	12.7783	5.41886	55.7664	0.524727	0.916576	0.427122	0.719666	1.1564	0.836764	3.66717	12.3794	1.57602	1.26342	0.951921	0.7002	0.63223	1.08729	1.30948	11.8463	14.2987	44.623	3.76457	4.84926	5.49439	-	Beta-galactosidase [Source:PGSC_GENE;Acc:PGSC0003DMG400030954]
PGSC0003DMG400031137	14.583	13.2594	16.4126	16.3689	8.67759	18.3653	0.827984	0.99626	1.1021	4.3045	8.97281	11.1699	17.0291	27.3188	17.3293	3.39775	1.49016	2.89101	19.5251	11.0855	23.1268	58.6524	25.7411	2.73389	4.28791	1.82846	3.31755	3.77695	4.0334	6.63718	8.59145	13.6331	13.1177	1.1601	0.878058	1.20521	-	Ripening regulated protein DDTFR8 [Source:PGSC_GENE;Acc:PGSC0003DMG400031137]
PGSC0003DMG400031288	5.60393	6.77421	8.50946	3.75167	3.66048	2.71102	16.4568	13.9494	14.1229	14.6576	27.076	13.2877	2.67835	1.12085	1.23359	29.6684	22.678	27.3435	17.6025	14.6409	23.2791	0.421405	1.33062	1.3093	28.3737	23.1329	21.891	10.0695	11.4593	12.4783	0.919587	0.690105	0.201779	14.6682	15.9655	10.6071	-	Transcription factor [Source:PGSC_GENE;Acc:PGSC0003DMG400031288]
PGSC0003DMG400031437	0	0	0.181136	8.78031	36.6125	8.6691	14.1181	18.2743	8.15717	0	0.045739	0	1.26721	0.143771	3.70806	26.1888	59.6263	40.3672	0	0	0	1.8288	8.39496	14.1472	88.8949	100.876	76.0295	0	0	0.0546723	19.9292	10.0305	26.6205	221.054	254.245	163.077	-	Neryl diphosphate synthase 1 [Source:PGSC_GENE;Acc:PGSC0003DMG400031437]
PGSC0003DMG400031742	3.56016	8.56507	0.668759	5.39776	16.853	1.24418	25.2978	23.8926	26.8127	1.00072	1.39921	0.695192	0.138284	0.151659	0.0977877	3.67681	13.6823	7.33775	0.486752	2.03721	0.679144	5.01577	1.22852	2.59324	14.7124	15.9324	8.79117	0.312345	0.0478863	0	5.2818	2.90848	0.369488	25.2715	21.7013	22.9784	-	UPA16 [Source:PGSC_GENE;Acc:PGSC0003DMG400031742]
PGSC0003DMG400031750	33.2839	45.3044	34.683	18.2951	10.1186	6.41468	9.40855	7.49654	8.78439	6.95703	18.7904	12.0067	48.1587	69.1013	39.4167	26.9297	14.2268	23.0923	43.0567	43.3153	44.9984	50.7758	67.6576	73.5114	35.4005	22.6706	47.6289	14.2404	15.7927	13.6138	37.7022	25.2558	37.5149	13.0896	8.92276	11.4536	-	Protein SIS1 [Source:PGSC_GENE;Acc:PGSC0003DMG400031750]
PGSC0003DMG400031765	4.27184	5.90119	5.46534	11.827	13.1817	13.0441	8.5445	6.63357	9.98643	6.77031	7.6316	6.12651	14.939	15.2779	21.2397	12.3888	16.2901	14.8539	6.65628	5.71101	8.74545	14.0949	19.0865	13.1589	20.6527	19.7219	16.9022	6.38318	5.26054	5.73091	17.5922	17.2579	30.8215	37.1742	34.4489	31.752	-	Phosphorylase [Source:PGSC_GENE;Acc:PGSC0003DMG400031765]
PGSC0003DMG400031791	1.89954	2.33326	1.20201	12.5989	13.5605	24.1723	0.650724	1.71593	0.996767	0.123286	0.903505	0.43394	8.9284	7.42535	39.9425	0.14538	0.268883	0.169054	0.0854527	0.208627	0.0993569	0.83862	2.39638	0.286328	0.0595815	0	0.143701	0.0913903	0.168135	1.6537	2.60121	6.16246	9.94614	0.91581	0.958441	1.35313	-	Pectinesterase [Source:PGSC_GENE;Acc:PGSC0003DMG400031791]
PGSC0003DMG400031821	0.377305	0.141897	0.1377	4.06678	3.6804	4.39352	7.55578	4.30463	4.48681	0	0.0695419	0.2004	11.7594	9.98229	6.62437	10.5273	9.78676	9.24367	0.210471	0.220221	0.326289	1.90664	4.35296	5.5713	13.3542	12.2895	23.643	0.375159	0.483138	0	4.44708	4.84257	3.11924	5.09609	5.05854	3.26333	-	Heat shock protein binding protein [Source:PGSC_GENE;Acc:PGSC0003DMG400031821]
PGSC0003DMG400031834	185.21	188.807	264.261	37.5213	36.5885	42.8513	52.1501	56.8511	52.6743	119.15	86.0027	132.646	63.8098	93.1841	59.5642	12.5628	39.9366	22.0199	91.2747	88.2904	52.8323	103.929	136.522	24.8151	19.0243	34.7539	23.743	182.496	186.017	169.167	93.8748	146.274	137.178	82.9031	72.0835	104.834	-	Protein SSM1 [Source:PGSC_GENE;Acc:PGSC0003DMG400031834]
PGSC0003DMG400032113	893.701	1059.86	718.175	737.898	757.271	759.792	345.27	366.59	343.767	760.147	953.921	696.417	808.31	739.084	685.588	664.672	516.46	629.775	1028.84	1095.15	1127.33	1057.54	1175.23	1295.93	709.65	685.468	679.407	1033.29	1046.54	886.146	927.818	1001.01	731.258	327.907	385.573	533.845	-	Conserved gene of unknown function [Source:PGSC_GENE;Acc:PGSC0003DMG400032113]
PGSC0003DMG400032231	4.96664	4.05161	8.19673	18.141	43.1033	36.6235	16.6764	17.1961	25.4012	8.52332	4.37513	7.04747	7.00922	7.19351	17.871	47.4813	43.1609	32.3219	9.64251	7.24718	8.0533	12.9181	31.4207	71.8086	36.6461	69.8749	50.2902	19.6083	16.9683	12.4707	29.6197	33.6494	40.7212	100.591	103.064	166.33	-	NDR1 [Source:PGSC_GENE;Acc:PGSC0003DMG400032231]
PGSC0003DMG400033160	1.88086	1.80054	1.65367	3.72603	5.00364	3.6164	4.12451	3.01483	3.04999	4.1971	3.11998	1.15035	10.8389	4.58981	12.04	11.3914	7.96994	10.3028	26.5795	25.9812	28.5384	27.0016	64.4294	59.4127	17.9561	16.7399	16.553	33.1188	30.34	9.83192	42.6634	45.5287	58.4392	24.0788	24.4907	32.5038	-	TMV resistance protein N [Source:PGSC_GENE;Acc:PGSC0003DMG400033160]
PGSC0003DMG400033317	230.759	276.089	264.7	86.439	78.2368	103.288	74.4225	67.2626	124.377	525.974	131.374	273.667	169.736	148.354	124.244	642.837	411.582	577.853	249.657	241.276	200.661	164.437	151.945	267.922	552.935	546.827	537.21	368.753	375.46	231.065	77.5173	132.877	87.4412	160.105	381.243	322.549	-	Avr9/Cf-9 rapidly elicited protein 180 [Source:PGSC_GENE;Acc:PGSC0003DMG400033317]
PGSC0003DMG400033649	4.27673	6.74633	1.69089	5.90127	6.3155	14.0593	4.79406	2.71071	5.97072	6.26236	3.7661	3.49141	6.48471	25.2359	12.2038	11.4997	14.272	12.7955	4.77135	5.87068	4.16078	6.30341	12.4513	11.058	13.6768	8.26962	8.24659	3.40192	3.1728	7.95643	7.83166	23.895	22.7565	35.7737	35.3586	21.5117	-	Acyl-protein thioesterase [Source:PGSC_GENE;Acc:PGSC0003DMG400033649]
PGSC0003DMG400033872	0	0	0	1.56888	1.46532	4.36547	0.0260457	0.0356126	0.0770412	0	0.348073	0.486325	0.0302303	0.298389	0.480993	0.553963	1.57368	0.985202	0.0319228	0	0	0.0361484	0.0671419	0.0962679	0.600967	0.60713	0.354307	0	0	0.0378232	0.171484	0.197325	0.380792	2.92704	2.57027	2.36949	-	Delta-8 sphingolipid desaturase [Source:PGSC_GENE;Acc:PGSC0003DMG400033872]
PGSC0003DMG400034322	741.88	850.289	1310.4	97.7749	44.7991	31.6289	38.5633	40.6737	38.5692	1629.87	1149.15	1319.43	124.969	482.557	141.941	194.909	89.7162	155.65	858.716	995.146	784.454	438.985	168.103	430.897	266.704	177.592	285.927	922.336	929.497	891.557	63.737	101.839	217.265	36.8578	81.5965	45.8111	-	Zinc finger protein [Source:PGSC_GENE;Acc:PGSC0003DMG400034322]
PGSC0003DMG400041402	144.989	153.473	166.302	14.5876	15.0941	11.8443	16.0235	15.3028	19.5399	271.878	214.137	232.485	51.4215	71.5799	53.4352	97.5038	70.604	93.8027	181.871	182.105	160.815	62.17	75.0126	96.1183	109.033	62.7597	87.2631	278.381	262.362	160.862	38.2454	59.9053	112.253	22.1512	38.3965	35.7272	-	Basic 7S globulin 2 small subunit [Source:PGSC_GENE;Acc:PGSC0003DMG400041402]
PGSC0003DMG400042498	0	0	0	0.260572	9.58194	0.880907	2.58688	0.999608	2.28722	0	0.888185	0.459396	18.9941	1.71804	10.0392	8.16155	12.3622	8.99968	1.99886	0.504835	0.961695	0	0.652361	0.415713	6.34371	7.72731	3.12955	0	0	0	7.40519	9.94127	0.747443	21.7504	23.7722	21.2829	-	Chlorophyll a/b binding protein [Source:PGSC_GENE;Acc:PGSC0003DMG400042498]
PGSC0003DMG400042814	81.5962	112.332	111.924	41.8743	40.6221	21.4057	78.6755	66.393	67.8261	241.593	135.118	201.553	87.6361	174.923	47.825	163.992	99.8046	145.74	134.928	166.695	139.174	78.4678	97.2734	111.568	156.532	110.025	135.983	192.19	175.187	104.594	72.7692	82.1796	63.6417	70.7627	67.9768	70.9447	-	S-locus lectin protein kinase family protein [Source:PGSC_GENE;Acc:PGSC0003DMG400042814]
PGSC0003DMG400043507	4.28289	3.21542	2.72663	8.68742	6.80048	7.5955	2.92147	1.80667	1.37152	3.21536	1.79674	2.37665	2.13863	3.53366	11.9246	5.24756	4.53482	4.90282	4.04128	3.96422	3.88691	19.7854	18.9215	12.5156	5.51639	9.14643	6.68606	3.44814	2.29484	1.32029	8.93904	6.93392	25.6822	10.1555	11.0342	13.9985	-	Cation-transporting atpase plant [Source:PGSC_GENE;Acc:PGSC0003DMG400043507]
PGSC0003DMG401000100	2.89573	2.7877	2.40185	2.82443	2.39889	2.23895	2.49082	2.37108	2.07506	5.17109	5.51593	2.42845	5.02571	4.32116	4.08876	4.29969	3.21553	4.73992	11.387	10.6476	11.0831	6.53468	7.99232	8.46829	5.9412	3.71345	3.89911	8.29335	5.76598	4.33445	6.43523	6.47603	7.45924	2.9144	2.39935	2.43492	-	Helicase domain-containing protein [Source:PGSC_GENE;Acc:PGSC0003DMG401000100]
PGSC0003DMG401000287	10.8145	8.61271	11.3761	36.7429	61.742	55.0277	55.541	68.9482	46.6381	3.2638	6.21421	8.27802	3.19242	2.88696	2.31694	13.7648	16.9969	14.7426	2.77972	7.79725	5.08871	0.602745	0.87075	0.594515	0.494846	0.53281	0.417722	4.61744	4.59657	4.695	1.8427	1.03582	0.769625	3.8735	1.63469	2.39983	-	Myo-inositol oxygenase [Source:PGSC_GENE;Acc:PGSC0003DMG401000287]
PGSC0003DMG401002053	12.4863	13.3914	8.87722	29.764	28.5379	40.3024	24.6627	31.0026	26.3937	8.42853	6.07725	11.9145	16.2281	18.5023	23.7255	10.5161	16.419	10.9461	12.3625	13.3296	9.46582	19.3765	26.3714	16.0641	10.5644	10.6392	12.9553	10.2117	11.2722	13.3673	22.1364	20.4243	38.2835	30.8786	28.8066	25.0168	-	Lyase [Source:PGSC_GENE;Acc:PGSC0003DMG401002053]
PGSC0003DMG401002270	1.28333	1.14626	0.995264	2.10492	9.62332	3.20222	51.6423	79.6622	75.9091	0	0.709599	0	0.790906	0.185873	0.659165	4.44538	10.0113	6.44389	0	0	0.138726	0	0.250945	0.239869	7.29992	9.55437	6.80173	0.0638014	0.234757	0	0.576834	0.553132	1.09976	21.8088	14.9115	12.9889	-	Mutt domain protein [Source:PGSC_GENE;Acc:PGSC0003DMG401002270]
PGSC0003DMG401004281	3.62764	3.01159	3.5387	2.50934	1.88221	2.59083	3.42504	3.3222	3.63676	4.93057	6.18828	1.82769	4.16219	2.99971	2.70303	7.89264	5.85183	5.98372	8.43164	8.84103	9.05267	5.05826	4.62213	9.73795	9.49384	6.21322	8.32641	6.88785	5.5594	4.6337	4.97264	6.28382	3.75462	4.44339	4.09611	4.43861	-	Importin beta-3 [Source:PGSC_GENE;Acc:PGSC0003DMG401004281]
PGSC0003DMG401009662	0.630926	0.501937	0.265686	0.909757	2.30787	1.61468	4.82269	4.73166	4.628	1.41589	1.61013	0.515549	9.99862	2.76486	5.03097	18.4236	9.79648	14.0325	3.69996	4.72118	3.88228	7.91958	8.77843	11.702	20.3865	10.9301	15.6157	1.59247	1.42048	0.801921	8.48347	7.57706	7.9267	6.34019	6.12724	8.57387	-	Peroxisomal membrane protein [Source:PGSC_GENE;Acc:PGSC0003DMG401009662]
PGSC0003DMG401009818	0.535398	0.566305	0.447785	2.58744	4.51529	4.90378	5.77035	4.25729	5.23059	0.583493	0.904569	0.434451	1.90514	0.861613	1.64583	0.76216	2.41464	1.18169	1.16145	1.71438	1.54335	1.05685	2.05023	1.9389	1.25811	1.70237	0.732431	1.0647	1.12222	0.9338	4.38967	3.52555	2.92382	4.17385	2.34285	4.41311	-	Disease resistance protein BS2 [Source:PGSC_GENE;Acc:PGSC0003DMG401009818]
PGSC0003DMG401010796	42.7537	43.8826	41.2869	14.5086	12.9637	10.6547	7.19659	9.3363	5.68171	87.7826	104.902	79.6545	16.9194	47.2775	26.9852	22.7316	13.818	19.2363	115.311	108.168	137.524	31.5527	25.674	47.9147	24.0155	15.8182	21.7857	106.578	79.4143	77.7983	12.6641	17.2936	50.2033	8.16077	10.6191	9.4316	-	Conserved gene of unknown function [Source:PGSC_GENE;Acc:PGSC0003DMG401010796]
PGSC0003DMG401013418	0	0	0	0.0711624	1.62935	0.721729	0	0	0.272571	0	0.223905	0	4.17122	0	3.46022	0.979958	1.18461	1.0725	0.112943	0.0590874	0	0	0.593868	0.0567658	2.36246	3.50466	1.02562	0	0	0	0.728051	0.698135	2.87819	4.37097	5.29329	6.2036	-	Chlorophyll a-b binding protein 3C, chloroplastic [Source:PGSC_GENE;Acc:PGSC0003DMG401013418]
PGSC0003DMG401014665	3.76572	3.72688	2.77276	4.37313	7.49149	5.22022	4.96125	4.38534	3.72433	1.52861	1.03501	1.66675	5.6711	7.94199	9.47055	28.3707	24.9959	25.955	0.552794	1.44601	0.32137	6.19011	6.49156	6.23593	36.4234	32.2473	31.5136	0.591205	0.513621	0.727744	4.45428	4.33453	3.92977	19.0165	19.8184	13.0693	-	Mitochondrial phosphate carrier protein [Source:PGSC_GENE;Acc:PGSC0003DMG401014665]
PGSC0003DMG401018223	3.35575	3.83118	3.10152	4.82504	7.57226	4.66053	36.9097	23.5724	24.9961	1.3372	0.44179	0.578687	13.2184	2.96671	9.09641	192.55	83.8476	152.076	1.11424	0.763109	0.75377	2.56935	9.88546	9.10298	222.243	142.317	142.515	0.476666	0.976598	0.0480069	8.14031	10.5191	5.93164	74.1097	73.9862	53.6332	-	Ferric-chelate reductase [Source:PGSC_GENE;Acc:PGSC0003DMG401018223]
PGSC0003DMG401021357	0.261199	0.859528	0.714946	1.07105	0.7962	1.39662	0	0	0.146514	3.54733	9.14699	1.38731	0.57491	1.13493	0.609824	2.72673	0.509407	1.44125	6.07097	12.8315	5.64704	0.274983	1.0215	4.638	2.92074	0.97231	4.77792	6.62267	5.37532	5.46675	1.30449	0.625444	3.16005	0	0	0.120166	-	U-box protein [Source:PGSC_GENE;Acc:PGSC0003DMG401021357]
PGSC0003DMG401024548	58.4698	68.7293	45.969	88.5724	113.458	112.209	133.339	161.899	195.233	25.5299	8.08988	26.2327	59.6282	42.0731	101.904	75.8372	114.291	81.2585	5.93558	9.00531	7.82155	53.0419	32.8746	25.1092	14.5367	18.765	15.0721	34.3851	61.0701	26.1381	56.0112	73.4814	68.3354	36.3416	32.633	53.3093	-	Leucine-rich repeat containing protein [Source:PGSC_GENE;Acc:PGSC0003DMG401024548]
PGSC0003DMG401024899	0.608921	0.723169	0.76026	1.50189	1.56307	2.39906	0.267413	0.664795	0.59324	1.93444	1.6244	0.19859	2.73696	4.30139	7.24296	2.15945	1.43757	2.6172	2.8008	3.99055	3.60297	4.18374	3.44675	2.42605	5.07948	2.47548	3.09655	3.88767	2.78472	1.72985	3.39323	4.1133	5.00819	1.17086	1.00257	0.855157	-	Non-imprinted in Prader-Willi/Angelman syndrome region protein [Source:PGSC_GENE;Acc:PGSC0003DMG401024899]
PGSC0003DMG401027394	3.87944	5.2225	7.15958	2.99561	11.8255	7.85727	1.60513	3.20063	2.22555	2.57224	11.1317	1.01464	6.83106	5.87425	17.6207	7.69808	4.98665	6.71373	2.6231	8.31962	3.90769	1.6708	5.86185	2.71917	21.9473	8.9437	17.1206	1.22735	1.53222	1.65109	4.84373	4.138	10.4892	2.92835	3.84177	2.92052	-	2-oxoglutarate-dependent dioxygenase [Source:PGSC_GENE;Acc:PGSC0003DMG401027394]
PGSC0003DMG401029345	3.95763	6.15391	6.20335	120.256	124.846	161.935	27.7497	36.3111	29.5709	5.00223	9.30502	9.4322	107.39	44.8279	118.603	83.4964	50.1204	79.119	2.35862	5.67614	5.75903	8.43981	26.441	18.1138	2.02278	1.22769	2.33222	4.69187	3.80544	3.9124	25.8977	12.4411	28.0837	4.9432	7.76626	8.59011	-	Isoform 2 of TMV resistance protein N [Source:PGSC_GENE;Acc:PGSC0003DMG401029345]
PGSC0003DMG401032252	5.01679	4.12241	2.38168	5.66252	7.58408	4.79789	12.4993	14.2984	9.426	10.9144	11.6898	3.46614	12.4606	7.85689	10.551	24.7343	20.6619	23.0907	12.0207	10.3755	13.8222	9.70432	15.6121	12.2358	22.9231	15.7713	20.6035	9.8954	6.93881	5.93062	11.6924	10.8604	10.013	13.2982	9.66069	13.1162	-	Integral membrane transporter family protein [Source:PGSC_GENE;Acc:PGSC0003DMG401032252]
PGSC0003DMG402000722	188.899	156.314	139.54	224.734	242.942	216.458	123.297	105.733	127.745	125.708	77.0134	151.897	210.145	141.043	287.993	253.559	266.914	254.395	18.1186	28.3468	12.9912	89.2977	116.003	111.664	38.5762	69.8685	59.5018	69.0674	112.552	77.5388	131.072	106.486	159.524	158.94	145.468	204.847	-	Glucan endo-1,3-beta-glucosidase [Source:PGSC_GENE;Acc:PGSC0003DMG402000722]
PGSC0003DMG402007810	16.213	14.3518	13.6388	28.8889	21.5306	31.8748	21.1023	23.5137	28.7523	10.3131	11.1955	15.5914	18.4093	18.969	27.1611	7.75755	13.5638	8.1237	9.86696	10.7634	8.73858	8.27279	9.44911	10.7203	7.1578	12.2723	8.17632	14.2796	12.9702	22.7844	13.1269	14.2312	15.1619	15.9494	16.6507	18.2005	-	Guanine nucleotide regulatory protein [Source:PGSC_GENE;Acc:PGSC0003DMG402007810]
PGSC0003DMG402008955	4.32334	4.59966	3.21795	9.19719	13.7335	10.6796	54.1973	60.0625	47.2255	6.06608	10.6945	1.51071	28.1469	10.4363	12.4313	113.155	79.5461	97.5563	8.56778	9.07537	7.99409	10.0612	20.8011	26.4754	156.758	88.9383	136.395	7.46624	6.65988	3.3838	22.8419	25.1725	12.6174	60.4591	55.4208	69.4048	-	Conserved gene of unknown function [Source:PGSC_GENE;Acc:PGSC0003DMG402008955]
PGSC0003DMG402011095	27.7162	22.9791	12.2302	120.972	103.35	72.2723	134.363	141.851	154.79	4.91744	6.22299	3.79178	20.4088	5.839	13.0831	56.8632	34.6437	51.9417	7.1682	5.44138	6.64585	28.5423	10.6915	18.8381	115.787	79.9594	83.0096	5.31128	5.66926	2.38696	21.0401	18.5345	3.25157	35.1476	26.9685	32.318	-	Undecaprenyl pyrophosphate synthetase [Source:PGSC_GENE;Acc:PGSC0003DMG402011095]
PGSC0003DMG402014186	0.153766	0.939713	0.175369	4.18845	2.9998	5.70958	0.0291597	0.0398704	0.150941	1.12149	2.40898	1.08894	7.41197	7.01534	20.7143	0.583712	0.862169	0.975723	0.714789	0.860089	0.540211	1.37599	7.51692	0.323333	0.747575	0.679717	0.252425	1.18491	0.668043	2.83714	3.18698	4.5288	16.5877	3.0642	3.17821	2.5113	-	ATP binding protein [Source:PGSC_GENE;Acc:PGSC0003DMG402014186]
PGSC0003DMG402022253	65.1397	46.4261	61.1331	50.0285	30.4826	33.7644	61.6614	54.999	69.3324	40.0681	34.4154	42.4742	28.9827	27.5879	16.5315	35.8095	18.1702	32.1302	48.3622	43.9564	43.7262	44.3833	23.1523	46.3651	24.6863	21.8928	24.8354	34.8163	38.4888	43.6173	29.159	32.497	14.5592	13.4949	15.9607	14.5018	-	Ubiquitin carrier protein [Source:PGSC_GENE;Acc:PGSC0003DMG402022253]
PGSC0003DMG402024557	0.221371	0.1561	0.201977	2.78805	7.82764	1.31518	0.923563	1.0332	0.651913	0.278374	0.816028	0.0979816	15.9817	6.19877	32.3024	2.73113	9.2283	5.37455	0.411622	0.323019	0.897372	2.79665	16.3951	5.68932	7.10329	7.88001	7.63153	0.165084	0	0.548667	9.12107	10.8666	32.6407	16.8492	18.8587	14.5126	-	Conserved gene of unknown function [Source:PGSC_GENE;Acc:PGSC0003DMG402024557]
PGSC0003DMG402028141	0	0	0	0	0	0	0	0	0.0826537	0	0.0678965	0	0	0.0711394	0	0.769121	3.16112	1.70742	0	0	0	0	0	0.137708	3.08046	4.25098	2.7645	0	0	0	0	0.211701	0.222837	10.0326	10.0423	7.11792	-	ML domain protein [Source:PGSC_GENE;Acc:PGSC0003DMG402028141]
PGSC0003DMG402030700	2.95192	3.35362	4.60107	3.8907	5.92383	6.06507	6.85746	5.35789	5.24344	3.27896	1.81358	3.53859	2.43649	1.00948	2.41216	2.68473	1.91901	3.46125	3.83077	2.4528	1.19662	8.02825	18.5193	17.5295	11.3019	19.8022	19.7298	3.97466	4.66866	5.55498	19.534	11.1917	7.50224	33.9061	37.3778	32.0839	-	Ubiquitin-protein ligase [Source:PGSC_GENE;Acc:PGSC0003DMG402030700]
PGSC0003DMG402031322	12.2667	15.2575	14.4856	22.2308	29.6801	22.5844	16.8651	18.9184	21.6279	14.8469	12.3055	11.3678	23.3435	13.5409	22.7026	30.7407	29.219	30.9874	8.64248	10.8141	11.3955	13.1495	33.3876	49.0205	6.39867	9.33473	7.34171	17.3425	15.3394	11.7178	36.1517	36.4102	38.1966	19.2743	12.9912	21.486	-	Endomembrane protein emp70 [Source:PGSC_GENE;Acc:PGSC0003DMG402031322]
PGSC0003DMG402031520	0.224096	0.300994	0.146046	5.36344	8.04111	2.16823	7.7223	4.48251	3.87882	0.0644116	2.2422	0.396751	20.3499	6.0587	7.32481	15.829	10.7701	15.1563	0.773852	0.90313	1.34965	4.01069	12.0819	6.73172	15.0974	11.3213	12.3428	0.095495	0	0	8.40994	6.19393	7.48802	8.9669	6.86735	4.74246	-	Cytochrome P450 [Source:PGSC_GENE;Acc:PGSC0003DMG402031520]
PGSC0003DMG403026842	12.929	19.1309	19.2027	15.3677	22.6469	21.6542	13.8443	16.4483	19.9776	13.9529	17.5378	15.5138	6.27125	3.03663	3.86574	7.42318	9.3049	9.37356	7.62196	7.55669	10.0534	2.26383	4.33623	7.86267	4.31248	9.73067	5.44635	13.7908	19.4467	15.9889	6.52417	5.53523	6.12448	15.0575	13.0335	19.9835	-	NRC1 [Source:PGSC_GENE;Acc:PGSC0003DMG403026842]
