# Supplementary material for: Transcriptome analysis reveals multiple effects of nitrogen accumulation and metabolism in the roots, shoots, and leaves of potato (Solanum tuberosum L.)
Source: BMC Plant Biol. 2022 Jun 9;22:282. doi: 10.1186/s12870-022-03652-3 (PMC9178895; doi:10.1186/s12870-022-03652-3)
Supplement: Supplementary file 6 — Additional file 6: Table S6. The GO enrichment of DEGs and hub-genes in the root (R), shoot (S), and leaf (L) of N9 and 65 potatoes under N0 and N1 treatment. [file 12870_2022_3652_MOESM6_ESM.xlsx]

## Sheet: GO enrichment of DEGs 
GO_accession	Description	Term_type	Over_represented_pValue	Corrected_pValue	DEG_item	DEG_list	Bg_item	Bg_list	Gene
GO:0008150	biological_process	biological_process	6.1777e-17	2.4621e-13	9027	14416	15124	25233	PGSC0003DMG400006923,Novel04902,Novel03289,PGSC0003DMG400012250,PGSC0003DMG400001455,PGSC0003DMG400029033,PGSC0003DMG400030509,Novel01375,PGSC0003DMG400024746,PGSC0003DMG400028371,PGSC0003DMG400007458,PGSC0003DMG400011384,PGSC0003DMG400013830,PGSC0003DMG400028809,PGSC0003DMG400031269,PGSC0003DMG400009710,PGSC0003DMG400018114,PGSC0003DMG400006892,PGSC0003DMG400027696,PGSC0003DMG400028810,PGSC0003D…
MG400007315,Novel00108,PGSC0003DMG400016605,PGSC0003DMG400021553,PGSC0003DMG400007510,PGSC0003DMG400042013,PGSC0003DMG400011726,Novel01117,Novel01838,PGSC0003DMG400003986,PGSC0003DMG400028343,PGSC0003DMG400027586,PGSC0003DMG400027120,PGSC0003DMG400016323,Novel04680,PGSC0003DMG400019167,PGSC0003DMG402030114,PGSC0003DMG400032801,PGSC0003DMG400002579,PGSC0003DMG400016288,PGSC0003DMG400027740,PGSC000…
00020386,PGSC0003DMG400030986,PGSC0003DMG400032582,PGSC0003DMG400022176,Novel01745,PGSC0003DMG400020700,PGSC0003DMG400008191,PGSC0003DMG400009985,PGSC0003DMG400007508,PGSC0003DMG400023923,PGSC0003DMG400024904,PGSC0003DMG400025259,Novel05464,Novel01713,Novel04138,Novel03299,PGSC0003DMG400012525,PGSC0003DMG400018492,Novel03423,PGSC0003DMG400024011,PGSC0003DMG401012699,PGSC0003DMG400003289,PGSC0003D…
,PGSC0003DMG400006157,PGSC0003DMG400008262,PGSC0003DMG400019741,PGSC0003DMG400023333,PGSC0003DMG400006866,PGSC0003DMG400008188,PGSC0003DMG400003632,PGSC0003DMG400008270,PGSC0003DMG400002120,PGSC0003DMG400024634,PGSC0003DMG401017090,PGSC0003DMG401017504,PGSC0003DMG400030601,PGSC0003DMG400028710,PGSC0003DMG400028369,Novel02192,PGSC0003DMG401022150,PGSC0003DMG400011379,PGSC0003DMG400007507,PGSC0003D…
6,PGSC0003DMG400009882,PGSC0003DMG400005668,Novel05235,PGSC0003DMG400000483,PGSC0003DMG400008622,Novel04595,PGSC0003DMG400034309,PGSC0003DMG400020157,PGSC0003DMG400024059,PGSC0003DMG400020728,PGSC0003DMG400018145,PGSC0003DMG400029012,PGSC0003DMG400027520,PGSC0003DMG400013826,PGSC0003DMG400032546,PGSC0003DMG400032500,PGSC0003DMG400019935,PGSC0003DMG400024291,PGSC0003DMG400026072,PGSC0003DMG4000177…
PGSC0003DMG400013543,PGSC0003DMG400012494,Novel04714,PGSC0003DMG400002768,PGSC0003DMG400001209,PGSC0003DMG400002507,PGSC0003DMG400017163,Novel00943,PGSC0003DMG400010235,PGSC0003DMG400020892,PGSC0003DMG400020446,PGSC0003DMG401019771,PGSC0003DMG400014405,PGSC0003DMG400027451,PGSC0003DMG400012501,Novel02618,PGSC0003DMG400008441,Novel06191,PGSC0003DMG400025538,PGSC0003DMG400028220,PGSC0003DMG40001706…
GO:0032559	adenyl ribonucleotide binding	molecular_function	9.4042e-17	2.4621e-13	2056	14416	3004	25233	PGSC0003DMG400021265,PGSC0003DMG400019477,PGSC0003DMG400024055,PGSC0003DMG400036104,PGSC0003DMG400007469,PGSC0003DMG400010504,PGSC0003DMG400024571,PGSC0003DMG400026452,PGSC0003DMG400027611,Novel00121,PGSC0003DMG400024011,PGSC0003DMG400019913,PGSC0003DMG400026909,PGSC0003DMG401004603,PGSC0003DMG402029739,PGSC0003DMG400004579,PGSC0003DMG400009985,PGSC0003DMG402002925,Novel02115,Novel01713,Novel0225…
MG400004100,PGSC0003DMG400015128,PGSC0003DMG400026636,Novel02917,PGSC0003DMG400023814,Novel05926,PGSC0003DMG400027585,PGSC0003DMG400002593,PGSC0003DMG402013112,PGSC0003DMG400023950,PGSC0003DMG400031028,Novel04088,PGSC0003DMG400015319,PGSC0003DMG400015547,PGSC0003DMG400001406,PGSC0003DMG400020389,PGSC0003DMG400000754,PGSC0003DMG400024532,PGSC0003DMG400028602,PGSC0003DMG400024820,PGSC0003DMG4000195…
GO:0030554	adenyl nucleotide binding	molecular_function	1.0374e-16	2.4621e-13	2060	14416	3011	25233	PGSC0003DMG400004149,PGSC0003DMG401000479,PGSC0003DMG400018337,PGSC0003DMG401003025,PGSC0003DMG400005052,Novel05066,PGSC0003DMG400010710,Novel05173,PGSC0003DMG400016656,PGSC0003DMG400011989,Novel02262,PGSC0003DMG400008822,PGSC0003DMG400000383,PGSC0003DMG400027377,PGSC0003DMG400019267,PGSC0003DMG400014047,PGSC0003DMG403016979,Novel01053,PGSC0003DMG400027744,PGSC0003DMG400023419,PGSC0003DMG40001227…
GSC0003DMG400029344,PGSC0003DMG400012233,Novel05604,PGSC0003DMG400019698,PGSC0003DMG400013627,Novel05767,PGSC0003DMG400011527,PGSC0003DMG400014219,PGSC0003DMG400027790,PGSC0003DMG400004860,PGSC0003DMG400029693,PGSC0003DMG400029314,PGSC0003DMG400016993,PGSC0003DMG400024954,PGSC0003DMG402029358,PGSC0003DMG401002925,PGSC0003DMG401030114,PGSC0003DMG400020740,Novel00590,PGSC0003DMG400023249,PGSC0003DM…
GO:0032555	purine ribonucleotide binding	molecular_function	2.4526e-16	3.2899e-13	2221	14416	3275	25233	PGSC0003DMG400022565,PGSC0003DMG404025785,PGSC0003DMG400010260,PGSC0003DMG400005660,PGSC0003DMG400031124,PGSC0003DMG400018939,PGSC0003DMG401004423,PGSC0003DMG400011088,PGSC0003DMG400017524,PGSC0003DMG400020898,PGSC0003DMG400001985,PGSC0003DMG400020682,PGSC0003DMG402007403,PGSC0003DMG400020173,PGSC0003DMG400014577,PGSC0003DMG400019542,PGSC0003DMG400024212,PGSC0003DMG400033160,PGSC0003DMG402008032,…
G400016433,PGSC0003DMG400022992,PGSC0003DMG400003429,PGSC0003DMG401002542,PGSC0003DMG400013803,PGSC0003DMG400013098,PGSC0003DMG400019106,PGSC0003DMG400009689,PGSC0003DMG400023358,PGSC0003DMG402002977,PGSC0003DMG400001981,PGSC0003DMG400007517,PGSC0003DMG400003527,PGSC0003DMG400003898,PGSC0003DMG400024935,PGSC0003DMG400022156,PGSC0003DMG400017738,PGSC0003DMG400003318,PGSC0003DMG400003749,PGSC0003DM…
GO:0017076	purine nucleotide binding	molecular_function	2.6759e-16	3.2899e-13	2225	14416	3282	25233	PGSC0003DMG400024909,PGSC0003DMG400015422,PGSC0003DMG400028479,PGSC0003DMG402030816,PGSC0003DMG400030594,PGSC0003DMG401026585,PGSC0003DMG400008499,PGSC0003DMG400009938,PGSC0003DMG400009078,PGSC0003DMG400009130,PGSC0003DMG400002217,PGSC0003DMG401029739,PGSC0003DMG400029745,PGSC0003DMG400006729,PGSC0003DMG400029617,PGSC0003DMG400012304,PGSC0003DMG400004340,PGSC0003DMG400018249,PGSC0003DMG400012830,…
C0003DMG402013876,PGSC0003DMG400030635,PGSC0003DMG400009941,PGSC0003DMG400018502,PGSC0003DMG400018490,PGSC0003DMG400004928,Novel02498,PGSC0003DMG400034877,PGSC0003DMG400002923,PGSC0003DMG400021804,PGSC0003DMG400035515,PGSC0003DMG403024882,PGSC0003DMG400010601,PGSC0003DMG400000238,Novel00173,PGSC0003DMG400017105,PGSC0003DMG400008292,Novel03675,PGSC0003DMG400004885,PGSC0003DMG400012846,PGSC0003DMG4…
GO:0043168	anion binding	molecular_function	2.9996e-16	3.2899e-13	2523	14416	3768	25233	PGSC0003DMG400003035,PGSC0003DMG400005573,PGSC0003DMG400023062,PGSC0003DMG400025546,PGSC0003DMG400042498,PGSC0003DMG400020457,PGSC0003DMG400007465,Novel05001,PGSC0003DMG400013506,PGSC0003DMG400002789,PGSC0003DMG400010411,PGSC0003DMG400022190,PGSC0003DMG400023250,PGSC0003DMG400012306,PGSC0003DMG400012416,PGSC0003DMG400018850,PGSC0003DMG400028169,PGSC0003DMG400024909,PGSC0003DMG400015422,PGSC0003DM…
003DMG400027585,Novel05926,PGSC0003DMG400005057,PGSC0003DMG400008752,PGSC0003DMG402013112,PGSC0003DMG400002593,PGSC0003DMG400023950,PGSC0003DMG400031028,PGSC0003DMG402023433,Novel04088,PGSC0003DMG400015319,PGSC0003DMG400020389,PGSC0003DMG400000754,PGSC0003DMG400015547,PGSC0003DMG400032556,PGSC0003DMG400001406,PGSC0003DMG400028602,PGSC0003DMG400024820,PGSC0003DMG400024532,PGSC0003DMG400019566,PGSC…
GO:0009507	chloroplast	cellular_component	3.2344e-16	3.2899e-13	500	14416	685	25233	PGSC0003DMG400029575,PGSC0003DMG400018194,PGSC0003DMG400000613,PGSC0003DMG400024739,PGSC0003DMG402018552,PGSC0003DMG400003073,PGSC0003DMG400008832,PGSC0003DMG400033037,PGSC0003DMG400020691,PGSC0003DMG400030374,PGSC0003DMG400020780,PGSC0003DMG400027515,PGSC0003DMG400002547,PGSC0003DMG400000926,PGSC0003DMG400013362,PGSC0003DMG400024508,PGSC0003DMG400017556,PGSC0003DMG400008569,PGSC0003DMG400024697,…
GO:0032553	ribonucleotide binding	molecular_function	6.2306e-16	5.5452e-13	2244	14416	3318	25233	PGSC0003DMG400021008,PGSC0003DMG400009114,PGSC0003DMG401000669,PGSC0003DMG400012254,PGSC0003DMG400006157,PGSC0003DMG400019741,PGSC0003DMG400005730,PGSC0003DMG400031335,PGSC0003DMG400021986,PGSC0003DMG400010080,PGSC0003DMG400003344,PGSC0003DMG400014875,PGSC0003DMG401009323,PGSC0003DMG400012767,PGSC0003DMG400022596,Novel06235,PGSC0003DMG400030209,PGSC0003DMG400012163,PGSC0003DMG400021353,PGSC0003DM…
0013187,PGSC0003DMG400031878,PGSC0003DMG400018184,PGSC0003DMG401007575,PGSC0003DMG400022711,Novel05624,PGSC0003DMG400008588,Novel05086,PGSC0003DMG400017840,PGSC0003DMG400003020,PGSC0003DMG400020848,PGSC0003DMG400023322,PGSC0003DMG400004303,PGSC0003DMG400008997,PGSC0003DMG401000057,Novel04620,PGSC0003DMG400030498,PGSC0003DMG400003313,PGSC0003DMG400001014,PGSC0003DMG400028229,PGSC0003DMG400030474,P…
GO:0009536	plastid	cellular_component	8.6878e-16	6.873e-13	516	14416	712	25233	PGSC0003DMG400008564,PGSC0003DMG400024214,PGSC0003DMG400017258,PGSC0003DMG400026016,PGSC0003DMG400008298,PGSC0003DMG400006405,PGSC0003DMG400031088,PGSC0003DMG400001299,PGSC0003DMG400018545,PGSC0003DMG400013417,PGSC0003DMG401011339,PGSC0003DMG400026452,PGSC0003DMG400016695,PGSC0003DMG400004458,PGSC0003DMG400004306,PGSC0003DMG400009981,PGSC0003DMG400006590,PGSC0003DMG400019647,PGSC0003DMG400009672,…
GO:0036094	small molecule binding	molecular_function	1.1277e-15	8.0291e-13	2546	14416	3811	25233	PGSC0003DMG400022975,PGSC0003DMG400046353,PGSC0003DMG400012084,Novel04647,PGSC0003DMG400014901,Novel01949,Novel06119,Novel02319,Novel01768,PGSC0003DMG400022027,Novel01554,PGSC0003DMG402017089,PGSC0003DMG400017350,PGSC0003DMG400026226,PGSC0003DMG400027746,PGSC0003DMG400022318,PGSC0003DMG400011907,PGSC0003DMG400008589,PGSC0003DMG400014180,PGSC0003DMG400012443,PGSC0003DMG400023282,Novel03162,Novel04…
DMG400004963,PGSC0003DMG400003583,PGSC0003DMG400024260,PGSC0003DMG401024882,PGSC0003DMG400030220,PGSC0003DMG400012503,PGSC0003DMG400030533,PGSC0003DMG401007970,PGSC0003DMG402026767,Novel02607,PGSC0003DMG401007845,PGSC0003DMG400026810,PGSC0003DMG402026432,PGSC0003DMG400032576,PGSC0003DMG401007173,PGSC0003DMG400027971,PGSC0003DMG400002778,PGSC0003DMG402001979,PGSC0003DMG400018811,PGSC0003DMG4000314…
GO:0097367	carbohydrate derivative binding	molecular_function	1.313e-15	8.4988e-13	2265	14416	3359	25233	PGSC0003DMG400027472,PGSC0003DMG401009161,PGSC0003DMG400021253,PGSC0003DMG401007612,PGSC0003DMG400012761,PGSC0003DMG400004718,PGSC0003DMG400001470,PGSC0003DMG400019204,PGSC0003DMG400015019,PGSC0003DMG400021039,PGSC0003DMG400018461,PGSC0003DMG400025598,PGSC0003DMG400013198,Novel04327,PGSC0003DMG400020732,Novel00946,PGSC0003DMG400028435,Novel02440,PGSC0003DMG400001993,PGSC0003DMG400012672,Novel0539…
0003DMG400023639,PGSC0003DMG400013798,PGSC0003DMG400013525,PGSC0003DMG400015492,PGSC0003DMG400030534,PGSC0003DMG400013543,PGSC0003DMG400012572,Novel04109,PGSC0003DMG400030431,Novel02823,PGSC0003DMG400004966,PGSC0003DMG400014919,Novel03518,PGSC0003DMG400027690,Novel04336,PGSC0003DMG400032150,PGSC0003DMG400015458,PGSC0003DMG400022135,PGSC0003DMG400016720,Novel00928,PGSC0003DMG400007437,PGSC0003DMG4…
GO:0000166	nucleotide binding	molecular_function	4.2852e-15	2.347e-12	2414	14416	3602	25233	PGSC0003DMG400032107,PGSC0003DMG401018708,PGSC0003DMG400006822,PGSC0003DMG400002980,PGSC0003DMG400007078,PGSC0003DMG400042937,PGSC0003DMG400032581,PGSC0003DMG400005045,PGSC0003DMG401028902,PGSC0003DMG402002262,PGSC0003DMG402020715,PGSC0003DMG400004986,Novel00066,PGSC0003DMG401028586,PGSC0003DMG400017824,Novel03885,PGSC0003DMG400024696,PGSC0003DMG400027958,PGSC0003DMG400006297,PGSC0003DMG400033107…
00034859,PGSC0003DMG400022785,PGSC0003DMG400022231,Novel01960,PGSC0003DMG400020459,PGSC0003DMG400028801,PGSC0003DMG402015976,Novel01772,PGSC0003DMG400019284,Novel01028,Novel01012,PGSC0003DMG400021403,PGSC0003DMG400013495,Novel02055,PGSC0003DMG400004923,PGSC0003DMG400007743,PGSC0003DMG400007899,PGSC0003DMG400024962,PGSC0003DMG400015546,PGSC0003DMG400005947,PGSC0003DMG400018024,PGSC0003DMG400002389…
GO:1901265	nucleoside phosphate binding	molecular_function	4.2852e-15	2.347e-12	2414	14416	3602	25233	PGSC0003DMG400006769,PGSC0003DMG400021499,PGSC0003DMG400018677,PGSC0003DMG400011525,PGSC0003DMG400014917,PGSC0003DMG400020299,PGSC0003DMG400019023,PGSC0003DMG400007495,PGSC0003DMG400009455,PGSC0003DMG400000652,PGSC0003DMG400000304,PGSC0003DMG400027803,PGSC0003DMG400019398,Novel02798,PGSC0003DMG402031202,PGSC0003DMG401018576,PGSC0003DMG400028617,PGSC0003DMG400017735,PGSC0003DMG400008508,PGSC0003DM…
3DMG400024556,Novel03940,PGSC0003DMG400017284,PGSC0003DMG400009924,PGSC0003DMG401027165,PGSC0003DMG400018263,PGSC0003DMG402030883,PGSC0003DMG400023620,PGSC0003DMG400022219,PGSC0003DMG400010331,PGSC0003DMG400012471,PGSC0003DMG400014372,PGSC0003DMG402007810,PGSC0003DMG401013112,PGSC0003DMG400007352,PGSC0003DMG400011613,PGSC0003DMG400013989,Novel03184,PGSC0003DMG402006188,PGSC0003DMG400011530,PGSC00…
GO:0016020	membrane	cellular_component	4.9034e-15	2.4937e-12	4531	14416	7425	25233	PGSC0003DMG400030659,PGSC0003DMG400020350,PGSC0003DMG400010166,Novel02625,PGSC0003DMG400012448,PGSC0003DMG400029317,PGSC0003DMG400008711,PGSC0003DMG401008987,PGSC0003DMG400027524,PGSC0003DMG400013667,PGSC0003DMG400001508,PGSC0003DMG400015728,PGSC0003DMG401002888,PGSC0003DMG400023187,PGSC0003DMG401004033,PGSC0003DMG400011291,PGSC0003DMG400030839,Novel06144,Novel04337,PGSC0003DMG400000509,PGSC0003D…
71,PGSC0003DMG400029712,PGSC0003DMG400017007,PGSC0003DMG400013415,PGSC0003DMG400003949,PGSC0003DMG400010096,PGSC0003DMG400009105,PGSC0003DMG400004602,PGSC0003DMG400046303,PGSC0003DMG400019058,PGSC0003DMG400005898,PGSC0003DMG400005455,PGSC0003DMG401022215,PGSC0003DMG400011293,PGSC0003DMG400009196,PGSC0003DMG400024409,PGSC0003DMG400018264,PGSC0003DMG400022677,PGSC0003DMG400020833,PGSC0003DMG4000257…
C0003DMG400001773,PGSC0003DMG401020367,PGSC0003DMG400002090,PGSC0003DMG400014238,PGSC0003DMG400017946,Novel05147,PGSC0003DMG400017829,PGSC0003DMG400021855,PGSC0003DMG400009093,PGSC0003DMG400025276,PGSC0003DMG400018567,Novel00580,PGSC0003DMG400001014,PGSC0003DMG400007886,PGSC0003DMG400003313,PGSC0003DMG400027343,PGSC0003DMG400005695,PGSC0003DMG401026447,PGSC0003DMG400018747,Novel04620,PGSC0003DMG4…
GO:0006796	phosphate-containing compound metabolic process	biological_process	8.3453e-15	3.9612e-12	1539	14416	2264	25233	PGSC0003DMG400015391,PGSC0003DMG400025117,PGSC0003DMG400015790,PGSC0003DMG400005792,PGSC0003DMG400017277,Novel03699,PGSC0003DMG400026097,PGSC0003DMG400016126,PGSC0003DMG400007677,PGSC0003DMG400005485,PGSC0003DMG400017394,PGSC0003DMG403030532,PGSC0003DMG400031485,PGSC0003DMG400024985,PGSC0003DMG400006384,PGSC0003DMG400017713,PGSC0003DMG402008483,PGSC0003DMG400016726,PGSC0003DMG400013379,PGSC0003DM…
GO:0006793	phosphorus metabolic process	biological_process	1.0491e-14	4.6686e-12	1543	14416	2271	25233	PGSC0003DMG400026916,Novel03745,PGSC0003DMG400009047,PGSC0003DMG400008149,Novel00324,PGSC0003DMG400008493,PGSC0003DMG400020529,PGSC0003DMG400001510,PGSC0003DMG400000994,PGSC0003DMG400016129,PGSC0003DMG400023636,PGSC0003DMG400020484,PGSC0003DMG400012955,PGSC0003DMG401011882,PGSC0003DMG400020190,PGSC0003DMG401003998,PGSC0003DMG400032508,PGSC0003DMG401028661,PGSC0003DMG400030894,PGSC0003DMG400018043…
GO:0016773	phosphotransferase activity, alcohol group as acceptor	molecular_function	3.1234e-14	1.3082e-11	1093	14416	1555	25233	PGSC0003DMG401011539,PGSC0003DMG400007389,PGSC0003DMG400005145,PGSC0003DMG400026052,PGSC0003DMG400000728,PGSC0003DMG400009744,PGSC0003DMG401019242,PGSC0003DMG401021514,PGSC0003DMG400023803,PGSC0003DMG400005484,PGSC0003DMG400026997,PGSC0003DMG400020040,PGSC0003DMG402004902,PGSC0003DMG400001509,PGSC0003DMG400030274,PGSC0003DMG400004164,PGSC0003DMG400001416,PGSC0003DMG400020370,PGSC0003DMG400031228,…
GO:0016301	kinase activity	molecular_function	8.6984e-14	3.4407e-11	1143	14416	1638	25233	PGSC0003DMG400008897,PGSC0003DMG401002542,PGSC0003DMG400003429,PGSC0003DMG400016433,PGSC0003DMG400013803,PGSC0003DMG400019125,PGSC0003DMG400007058,PGSC0003DMG400013187,PGSC0003DMG400012203,PGSC0003DMG400006610,PGSC0003DMG402002977,PGSC0003DMG400009689,Novel03142,Novel01804,PGSC0003DMG400030653,PGSC0003DMG400003318,PGSC0003DMG400012817,PGSC0003DMG400020326,Novel02595,PGSC0003DMG400022436,PGSC0003D…
GO:0016310	phosphorylation	biological_process	1.5048e-13	5.639e-11	1159	14416	1670	25233	PGSC0003DMG400005571,PGSC0003DMG400027893,PGSC0003DMG400012929,PGSC0003DMG400030502,PGSC0003DMG400020436,PGSC0003DMG400011106,Novel04145,PGSC0003DMG400022562,PGSC0003DMG400005103,PGSC0003DMG400004695,Novel04348,PGSC0003DMG400027651,PGSC0003DMG400012603,PGSC0003DMG400002894,PGSC0003DMG400025509,PGSC0003DMG400009317,PGSC0003DMG400004037,PGSC0003DMG400000295,PGSC0003DMG400006088,PGSC0003DMG400017282…
GO:0005840	ribosome	cellular_component	1.1399e-12	4.058e-10	304	14416	453	25233	PGSC0003DMG400019360,PGSC0003DMG400028631,PGSC0003DMG400000286,PGSC0003DMG400011840,PGSC0003DMG400006892,PGSC0003DMG400012101,PGSC0003DMG400003368,Novel01132,PGSC0003DMG400005385,PGSC0003DMG401024850,PGSC0003DMG400002405,PGSC0003DMG400004355,PGSC0003DMG400021100,PGSC0003DMG400027903,PGSC0003DMG400024546,Novel01884,PGSC0003DMG400000168,PGSC0003DMG400026946,PGSC0003DMG400033341,PGSC0003DMG400001421…
GO:0004672	protein kinase activity	molecular_function	1.286e-12	4.36e-10	999	14416	1425	25233	PGSC0003DMG400011502,Novel02513,Novel01836,Novel04302,Novel03081,PGSC0003DMG400017642,PGSC0003DMG400012975,PGSC0003DMG400017596,PGSC0003DMG400013884,PGSC0003DMG400030704,PGSC0003DMG400004035,Novel05677,PGSC0003DMG400027467,PGSC0003DMG402006333,PGSC0003DMG400024149,PGSC0003DMG400005254,Novel05550,PGSC0003DMG400006498,PGSC0003DMG400030113,PGSC0003DMG400025472,PGSC0003DMG400001721,PGSC0003DMG4000137…
GO:0031224	intrinsic component of membrane	cellular_component	1.5834e-12	5.1243e-10	3968	14416	6532	25233	PGSC0003DMG400023731,PGSC0003DMG400030282,PGSC0003DMG400017204,PGSC0003DMG400030682,PGSC0003DMG403019589,PGSC0003DMG400035823,PGSC0003DMG400031313,Novel05148,PGSC0003DMG400003598,PGSC0003DMG400001105,PGSC0003DMG400015553,PGSC0003DMG400025834,PGSC0003DMG400013815,PGSC0003DMG402024894,PGSC0003DMG401011679,PGSC0003DMG400006268,PGSC0003DMG400020518,PGSC0003DMG400026565,PGSC0003DMG401020232,PGSC0003DM…
6458,PGSC0003DMG400010774,PGSC0003DMG400012326,PGSC0003DMG400007189,PGSC0003DMG400000862,Novel05553,PGSC0003DMG400018515,PGSC0003DMG400007358,PGSC0003DMG400008090,PGSC0003DMG400022932,PGSC0003DMG401003142,PGSC0003DMG400020601,PGSC0003DMG400016892,PGSC0003DMG401022708,PGSC0003DMG400017848,PGSC0003DMG400017081,PGSC0003DMG400017325,PGSC0003DMG400029836,PGSC0003DMG400029171,PGSC0003DMG400008085,PGSC0…
SC0003DMG400007373,PGSC0003DMG400005612,PGSC0003DMG400023310,PGSC0003DMG400019287,PGSC0003DMG402027676,PGSC0003DMG400019051,PGSC0003DMG400028815,PGSC0003DMG400017862,PGSC0003DMG400014411,PGSC0003DMG400012582,PGSC0003DMG400002536,PGSC0003DMG400001895,PGSC0003DMG400020315,PGSC0003DMG400011580,PGSC0003DMG400014415,PGSC0003DMG400010653,PGSC0003DMG400024708,PGSC0003DMG400019651,PGSC0003DMG400005071,PG…
GO:0016021	integral component of membrane	cellular_component	2.3728e-12	7.3454e-10	3956	14416	6516	25233	PGSC0003DMG400029061,PGSC0003DMG401026447,PGSC0003DMG400018747,PGSC0003DMG400005695,PGSC0003DMG400027343,PGSC0003DMG400006175,PGSC0003DMG400026267,PGSC0003DMG400022234,PGSC0003DMG400003313,PGSC0003DMG400007886,PGSC0003DMG400027136,PGSC0003DMG400029800,PGSC0003DMG400004722,PGSC0003DMG400018567,PGSC0003DMG400030582,PGSC0003DMG400030474,PGSC0003DMG400023349,PGSC0003DMG400026250,PGSC0003DMG400025276,…
C0003DMG401013731,PGSC0003DMG400011581,PGSC0003DMG400003697,Novel05059,PGSC0003DMG400025796,PGSC0003DMG400014415,PGSC0003DMG400010653,PGSC0003DMG400019651,PGSC0003DMG400024708,PGSC0003DMG400005071,PGSC0003DMG401020090,PGSC0003DMG400012582,PGSC0003DMG400002536,PGSC0003DMG400001895,PGSC0003DMG400011580,PGSC0003DMG400020315,PGSC0003DMG400005563,PGSC0003DMG400019483,PGSC0003DMG400007634,PGSC0003DMG40…
MG400020572,PGSC0003DMG402007955,PGSC0003DMG400000598,PGSC0003DMG400014383,PGSC0003DMG400027225,PGSC0003DMG400031171,PGSC0003DMG400029320,Novel02692,Novel03889,PGSC0003DMG400008419,PGSC0003DMG400025240,PGSC0003DMG400028832,PGSC0003DMG400023849,PGSC0003DMG400021609,PGSC0003DMG400016458,PGSC0003DMG400004051,PGSC0003DMG402000056,PGSC0003DMG400030298,PGSC0003DMG400004980,PGSC0003DMG400012890,PGSC0003…
GO:0005524	ATP binding	molecular_function	2.5561e-12	7.5832e-10	1704	14416	2515	25233	PGSC0003DMG401019242,PGSC0003DMG400012347,PGSC0003DMG400012167,PGSC0003DMG400026052,PGSC0003DMG400000728,PGSC0003DMG400037250,PGSC0003DMG401011539,PGSC0003DMG400007389,PGSC0003DMG400005145,Novel01798,PGSC0003DMG400019637,Novel04907,PGSC0003DMG400005484,Novel00585,PGSC0003DMG400023803,Novel02618,PGSC0003DMG401021514,PGSC0003DMG400010338,PGSC0003DMG400001509,PGSC0003DMG402004902,PGSC0003DMG40002004…
SC0003DMG400027967,PGSC0003DMG400019062,Novel06293,Novel00331,PGSC0003DMG400007463,PGSC0003DMG400046324,Novel00239,PGSC0003DMG400015020,PGSC0003DMG400017282,PGSC0003DMG400010007,PGSC0003DMG400028812,PGSC0003DMG400025222,PGSC0003DMG401013919,PGSC0003DMG400023574,Novel00013,Novel04577,PGSC0003DMG400025668,PGSC0003DMG402005726,PGSC0003DMG400013928,PGSC0003DMG400041311,PGSC0003DMG400017167,PGSC0003DM…
GO:0006468	protein phosphorylation	biological_process	3.8199e-12	1.0879e-09	999	14416	1431	25233	PGSC0003DMG402020263,PGSC0003DMG400020894,PGSC0003DMG400024698,PGSC0003DMG401023679,PGSC0003DMG400023004,PGSC0003DMG400010351,PGSC0003DMG400017763,PGSC0003DMG400016709,PGSC0003DMG400028066,PGSC0003DMG400007455,PGSC0003DMG400005829,PGSC0003DMG400034531,Novel03749,PGSC0003DMG400008907,PGSC0003DMG400028440,PGSC0003DMG400015835,PGSC0003DMG400010466,PGSC0003DMG400004393,PGSC0003DMG400027689,PGSC0003DM…
GO:0035639	purine ribonucleoside triphosphate binding	molecular_function	5.0815e-12	1.3916e-09	1867	14416	2783	25233	PGSC0003DMG400000311,PGSC0003DMG400025080,PGSC0003DMG400030533,PGSC0003DMG400012503,PGSC0003DMG400030220,PGSC0003DMG401024882,PGSC0003DMG400024260,PGSC0003DMG400004963,PGSC0003DMG400025461,PGSC0003DMG400003583,PGSC0003DMG401002393,PGSC0003DMG400025309,PGSC0003DMG400043507,PGSC0003DMG400007026,PGSC0003DMG400021343,Novel04486,PGSC0003DMG400000578,PGSC0003DMG400008062,PGSC0003DMG400011878,Novel03532…
022183,Novel01117,PGSC0003DMG400002012,PGSC0003DMG401000669,PGSC0003DMG400022967,PGSC0003DMG400009114,PGSC0003DMG400004646,PGSC0003DMG400027115,PGSC0003DMG400006157,PGSC0003DMG400012254,PGSC0003DMG400039680,PGSC0003DMG400033335,PGSC0003DMG400019167,PGSC0003DMG400005730,PGSC0003DMG402030114,PGSC0003DMG400028437,PGSC0003DMG400031335,PGSC0003DMG400016323,Novel04680,PGSC0003DMG400027586,PGSC0003DMG40…
GO:0009579	thylakoid	cellular_component	5.424e-12	1.4303e-09	197	14416	261	25233	Novel00145,PGSC0003DMG400008404,PGSC0003DMG400008300,PGSC0003DMG400009533,PGSC0003DMG400023133,PGSC0003DMG400000325,PGSC0003DMG400027125,PGSC0003DMG400004211,PGSC0003DMG400008301,PGSC0003DMG400017714,PGSC0003DMG400000327,PGSC0003DMG400002626,PGSC0003DMG400021144,PGSC0003DMG400012966,PGSC0003DMG400029704,PGSC0003DMG400023598,PGSC0003DMG400000494,PGSC0003DMG400029873,PGSC0003DMG400001117,PGSC0003DM…
GO:0110165	cellular anatomical entity	cellular_component	6.457e-12	1.6419e-09	7239	14416	12249	25233	PGSC0003DMG400031019,PGSC0003DMG402017934,PGSC0003DMG400010818,Novel03712,PGSC0003DMG402015684,PGSC0003DMG401004334,PGSC0003DMG401007333,PGSC0003DMG400004672,PGSC0003DMG402019457,PGSC0003DMG400005794,PGSC0003DMG400026312,PGSC0003DMG400027869,PGSC0003DMG402021138,PGSC0003DMG400021449,PGSC0003DMG400012900,PGSC0003DMG400012654,PGSC0003DMG400005033,PGSC0003DMG400027094,PGSC0003DMG400002776,Novel04223…
00494,PGSC0003DMG400012564,PGSC0003DMG400030077,PGSC0003DMG402021263,PGSC0003DMG401021097,PGSC0003DMG400018292,PGSC0003DMG400023511,PGSC0003DMG400023376,PGSC0003DMG402024654,PGSC0003DMG400000496,PGSC0003DMG400011156,PGSC0003DMG400002808,PGSC0003DMG400009181,PGSC0003DMG400030890,PGSC0003DMG400016403,PGSC0003DMG400004318,PGSC0003DMG400026483,Novel00920,PGSC0003DMG400014546,PGSC0003DMG400026982,PGSC…
20899,Novel02200,PGSC0003DMG401009541,PGSC0003DMG400008454,PGSC0003DMG400022427,PGSC0003DMG400008749,PGSC0003DMG400007147,Novel04468,PGSC0003DMG400025028,PGSC0003DMG400004338,PGSC0003DMG400017258,PGSC0003DMG400016939,PGSC0003DMG400026267,PGSC0003DMG400006175,PGSC0003DMG400022234,PGSC0003DMG400000128,PGSC0003DMG400026428,PGSC0003DMG400024719,PGSC0003DMG400011026,PGSC0003DMG402019982,PGSC0003DMG400…
003DMG400023663,PGSC0003DMG400029315,PGSC0003DMG400009703,PGSC0003DMG400001748,PGSC0003DMG402019860,PGSC0003DMG400024878,PGSC0003DMG400009830,Novel03689,PGSC0003DMG402025903,PGSC0003DMG400004317,PGSC0003DMG400028285,Novel01163,PGSC0003DMG400002074,PGSC0003DMG400029167,PGSC0003DMG400014295,PGSC0003DMG400005217,PGSC0003DMG400001849,PGSC0003DMG400017776,PGSC0003DMG400006493,PGSC0003DMG400030352,PGSC…
0011830,Novel05604,PGSC0003DMG400002204,PGSC0003DMG402029578,PGSC0003DMG400012233,PGSC0003DMG400010866,PGSC0003DMG400022887,Novel05821,PGSC0003DMG400015111,PGSC0003DMG400014566,PGSC0003DMG400005293,PGSC0003DMG400043830,PGSC0003DMG400007973,PGSC0003DMG400008437,PGSC0003DMG401009662,PGSC0003DMG400020679,PGSC0003DMG400008538,PGSC0003DMG400020594,PGSC0003DMG400016365,PGSC0003DMG400000511,PGSC0003DMG4…
GO:1901564	organonitrogen compound metabolic process	biological_process	1.2854e-11	3.1559e-09	2856	14416	4531	25233	PGSC0003DMG400031090,PGSC0003DMG400026500,PGSC0003DMG400017293,PGSC0003DMG400011160,PGSC0003DMG400001618,PGSC0003DMG402025508,PGSC0003DMG400001753,PGSC0003DMG400008796,PGSC0003DMG400028474,PGSC0003DMG400009237,PGSC0003DMG400007018,PGSC0003DMG400004122,Novel00750,PGSC0003DMG400018644,PGSC0003DMG400017680,PGSC0003DMG400020364,Novel00198,Novel02360,PGSC0003DMG401023552,PGSC0003DMG402021549,PGSC0003D…
8,PGSC0003DMG400004744,PGSC0003DMG400043836,PGSC0003DMG400023925,PGSC0003DMG400041402,PGSC0003DMG400030407,Novel00173,PGSC0003DMG400012518,PGSC0003DMG400017105,PGSC0003DMG400006149,PGSC0003DMG400033875,PGSC0003DMG400012951,PGSC0003DMG400003726,PGSC0003DMG400015800,PGSC0003DMG402013876,PGSC0003DMG400009941,PGSC0003DMG400003923,Novel06267,PGSC0003DMG400004928,PGSC0003DMG400002923,Novel02498,PGSC000…
GO:0003735	structural constituent of ribosome	molecular_function	1.8052e-11	4.2842e-09	290	14416	437	25233	PGSC0003DMG400008754,PGSC0003DMG400019631,PGSC0003DMG400014695,PGSC0003DMG400014378,PGSC0003DMG400021956,PGSC0003DMG400002541,PGSC0003DMG400015641,PGSC0003DMG400026910,PGSC0003DMG400009063,PGSC0003DMG400019764,PGSC0003DMG400020637,PGSC0003DMG400020150,PGSC0003DMG400022192,PGSC0003DMG400026987,PGSC0003DMG400031258,PGSC0003DMG400008256,Novel04595,PGSC0003DMG400015392,PGSC0003DMG402029927,PGSC0003DM…
GO:0005575	cellular_component	cellular_component	1.9416e-11	4.4593e-09	7418	14416	12574	25233	PGSC0003DMG400030376,PGSC0003DMG400026536,Novel00682,Novel04438,PGSC0003DMG400027943,PGSC0003DMG400023442,PGSC0003DMG400024732,PGSC0003DMG400013327,PGSC0003DMG400042498,PGSC0003DMG401011224,Novel06105,PGSC0003DMG400023395,PGSC0003DMG400005395,PGSC0003DMG400016222,PGSC0003DMG401027676,PGSC0003DMG400027984,PGSC0003DMG400029174,PGSC0003DMG401021153,PGSC0003DMG400004319,Novel03808,PGSC0003DMG40001823…
C0003DMG400032132,Novel02156,PGSC0003DMG400019535,PGSC0003DMG400029372,PGSC0003DMG400026132,PGSC0003DMG400026091,PGSC0003DMG400005199,Novel06119,PGSC0003DMG401013418,PGSC0003DMG400000329,PGSC0003DMG400023392,PGSC0003DMG400027746,PGSC0003DMG400017350,PGSC0003DMG400000272,PGSC0003DMG400035400,PGSC0003DMG400022027,PGSC0003DMG400024632,Novel01554,PGSC0003DMG401012474,PGSC0003DMG400011588,PGSC0003DMG4…
vel04468,PGSC0003DMG400004338,PGSC0003DMG400017258,PGSC0003DMG400022427,PGSC0003DMG400007147,PGSC0003DMG400008749,PGSC0003DMG401009541,Novel02200,PGSC0003DMG400020899,PGSC0003DMG400008454,PGSC0003DMG400016437,Novel01342,PGSC0003DMG400012388,PGSC0003DMG400030164,PGSC0003DMG400021113,PGSC0003DMG400019362,PGSC0003DMG400041767,PGSC0003DMG400025345,PGSC0003DMG400008834,Novel01102,PGSC0003DMG400010634,…
003DMG400012242,PGSC0003DMG400017150,PGSC0003DMG400026290,PGSC0003DMG400026549,PGSC0003DMG400020206,PGSC0003DMG400031203,PGSC0003DMG400011741,PGSC0003DMG400027341,PGSC0003DMG400001474,Novel03783,PGSC0003DMG400028310,PGSC0003DMG400007512,PGSC0003DMG400023469,PGSC0003DMG400006959,PGSC0003DMG400027130,PGSC0003DMG400014371,PGSC0003DMG400007431,PGSC0003DMG400014303,PGSC0003DMG400023447,PGSC0003DMG4000…
GSC0003DMG400043836,PGSC0003DMG400018093,PGSC0003DMG400019635,PGSC0003DMG401025767,PGSC0003DMG400001464,PGSC0003DMG400028389,PGSC0003DMG400013881,PGSC0003DMG400000333,PGSC0003DMG400018703,PGSC0003DMG400026586,PGSC0003DMG400016365,PGSC0003DMG400020594,PGSC0003DMG400000511,PGSC0003DMG400020679,PGSC0003DMG400008538,PGSC0003DMG402013876,PGSC0003DMG400022397,PGSC0003DMG400000443,PGSC0003DMG400031044,P…
GO:0009987	cellular process	biological_process	3.069e-11	6.8285e-09	6771	14416	11259	25233	Novel05752,PGSC0003DMG400030620,PGSC0003DMG400004288,PGSC0003DMG400019518,Novel03542,PGSC0003DMG402014138,PGSC0003DMG400012421,PGSC0003DMG400026105,PGSC0003DMG400025063,PGSC0003DMG400029675,PGSC0003DMG400002965,PGSC0003DMG401020091,PGSC0003DMG400015111,PGSC0003DMG400024209,Novel05821,PGSC0003DMG400022891,PGSC0003DMG400043830,PGSC0003DMG400008437,PGSC0003DMG400007973,PGSC0003DMG401009662,Novel0101…
00002405,PGSC0003DMG400000168,Novel02523,PGSC0003DMG400000988,PGSC0003DMG400007859,PGSC0003DMG400015011,PGSC0003DMG400009026,PGSC0003DMG400005903,PGSC0003DMG400027856,PGSC0003DMG400010870,PGSC0003DMG400022361,PGSC0003DMG400007518,Novel03156,PGSC0003DMG400006381,PGSC0003DMG400003700,Novel03148,PGSC0003DMG400024707,PGSC0003DMG400012686,Novel04979,PGSC0003DMG400023180,PGSC0003DMG400020414,PGSC0003DM…
015835,PGSC0003DMG400023146,Novel03749,PGSC0003DMG403026197,PGSC0003DMG400008495,PGSC0003DMG402028776,PGSC0003DMG400000676,PGSC0003DMG401009425,PGSC0003DMG400004615,PGSC0003DMG400019268,Novel01106,PGSC0003DMG400014590,PGSC0003DMG400020894,Novel00146,PGSC0003DMG400007201,Novel00865,PGSC0003DMG400014401,PGSC0003DMG400037737,PGSC0003DMG402005047,PGSC0003DMG400028730,PGSC0003DMG400006793,PGSC0003DMG4…
8,PGSC0003DMG400009076,PGSC0003DMG401023679,PGSC0003DMG400022359,PGSC0003DMG400008248,PGSC0003DMG400006994,Novel02968,PGSC0003DMG400010237,PGSC0003DMG401019891,Novel04453,PGSC0003DMG400019472,PGSC0003DMG400005405,Novel03709,PGSC0003DMG400023478,PGSC0003DMG400020625,PGSC0003DMG400031296,PGSC0003DMG400002202,PGSC0003DMG400023605,Novel00478,PGSC0003DMG400004682,PGSC0003DMG400012607,PGSC0003DMG400027…
C0003DMG400027503,PGSC0003DMG400027643,PGSC0003DMG400006613,PGSC0003DMG400015538,PGSC0003DMG400012635,PGSC0003DMG402018758,PGSC0003DMG401029444,PGSC0003DMG400011937,PGSC0003DMG401028844,PGSC0003DMG400014730,PGSC0003DMG400027052,PGSC0003DMG400002201,PGSC0003DMG400025884,PGSC0003DMG400002749,PGSC0003DMG400041536,PGSC0003DMG400007862,PGSC0003DMG400016731,PGSC0003DMG400030630,PGSC0003DMG400001856,PGS…
GO:0009534	chloroplast thylakoid	cellular_component	3.5517e-11	7.4377e-09	133	14416	168	25233	PGSC0003DMG400012033,PGSC0003DMG400007787,PGSC0003DMG400013413,PGSC0003DMG400033084,PGSC0003DMG400025735,PGSC0003DMG400008269,PGSC0003DMG400044958,PGSC0003DMG400002651,PGSC0003DMG400013412,PGSC0003DMG400029008,PGSC0003DMG400022894,PGSC0003DMG400012549,PGSC0003DMG400001099,PGSC0003DMG400011295,PGSC0003DMG400012590,PGSC0003DMG400028255,PGSC0003DMG400020505,PGSC0003DMG400025866,PGSC0003DMG401012965,…
GO:0031976	plastid thylakoid	cellular_component	3.5517e-11	7.4377e-09	133	14416	168	25233	PGSC0003DMG400032277,PGSC0003DMG400024508,PGSC0003DMG400008569,PGSC0003DMG400010035,PGSC0003DMG400002547,PGSC0003DMG400000926,PGSC0003DMG400046303,PGSC0003DMG400029012,PGSC0003DMG400002905,PGSC0003DMG400033037,PGSC0003DMG400022088,PGSC0003DMG400011846,PGSC0003DMG400002901,PGSC0003DMG400029575,PGSC0003DMG400013415,PGSC0003DMG400018657,PGSC0003DMG400008299,PGSC0003DMG400019248,PGSC0003DMG400015900,…
GO:0016772	transferase activity, transferring phosphorus-containing groups	molecular_function	3.9984e-11	8.1339e-09	1279	14416	1881	25233	Novel02568,PGSC0003DMG400026126,PGSC0003DMG400011879,PGSC0003DMG400020426,Novel02825,Novel03495,PGSC0003DMG400027204,PGSC0003DMG400032101,PGSC0003DMG400024561,PGSC0003DMG400016156,PGSC0003DMG400017315,PGSC0003DMG400023283,PGSC0003DMG400024018,PGSC0003DMG400029128,PGSC0003DMG400031103,PGSC0003DMG400029309,PGSC0003DMG400003564,PGSC0003DMG400028147,PGSC0003DMG400020909,PGSC0003DMG401005047,PGSC0003D…
GO:0005737	cytoplasm	cellular_component	5.9092e-11	1.1687e-08	1681	14416	2604	25233	PGSC0003DMG400007677,PGSC0003DMG400033114,PGSC0003DMG400011811,PGSC0003DMG400017394,PGSC0003DMG400000905,PGSC0003DMG400031084,PGSC0003DMG400001454,PGSC0003DMG400008488,PGSC0003DMG400014136,PGSC0003DMG400016726,PGSC0003DMG400025117,PGSC0003DMG400013572,PGSC0003DMG400031457,PGSC0003DMG401022625,PGSC0003DMG400026970,PGSC0003DMG402014680,PGSC0003DMG400004829,PGSC0003DMG400022796,Novel06167,PGSC0003DM…
96,PGSC0003DMG400031348,PGSC0003DMG400018351,PGSC0003DMG400042965,PGSC0003DMG400016969,PGSC0003DMG400021248,PGSC0003DMG400019502,PGSC0003DMG400011575,PGSC0003DMG400004698,PGSC0003DMG400032248,PGSC0003DMG400018653,PGSC0003DMG400008871,PGSC0003DMG400024536,PGSC0003DMG400020534,PGSC0003DMG402021097,PGSC0003DMG400007199,PGSC0003DMG400019823,Novel02625,PGSC0003DMG400024141,PGSC0003DMG400019643,PGSC000…
GO:0009535	chloroplast thylakoid membrane	cellular_component	7.2862e-11	1.4021e-08	113	14416	141	25233	PGSC0003DMG400005175,PGSC0003DMG400028255,PGSC0003DMG400001099,PGSC0003DMG400012590,PGSC0003DMG400011295,PGSC0003DMG400008297,PGSC0003DMG400029008,PGSC0003DMG400013412,PGSC0003DMG400002651,PGSC0003DMG400005372,PGSC0003DMG400006986,PGSC0003DMG400005232,PGSC0003DMG400019619,PGSC0003DMG400008269,PGSC0003DMG400008488,PGSC0003DMG400013204,PGSC0003DMG400044958,PGSC0003DMG400007787,PGSC0003DMG400012033,…
GO:0034357	photosynthetic membrane	cellular_component	8.4635e-11	1.5858e-08	158	14416	209	25233	PGSC0003DMG400029637,PGSC0003DMG400016959,PGSC0003DMG400002312,PGSC0003DMG401009929,PGSC0003DMG400006149,Novel04901,PGSC0003DMG400008639,PGSC0003DMG400022241,PGSC0003DMG400015304,PGSC0003DMG400013751,PGSC0003DMG400022022,PGSC0003DMG400020141,PGSC0003DMG400024633,PGSC0003DMG400027671,PGSC0003DMG400016482,Novel03175,PGSC0003DMG400022731,PGSC0003DMG400030594,PGSC0003DMG400012494,PGSC0003DMG400019521…
GO:0042651	thylakoid membrane	cellular_component	9.5903e-11	1.7508e-08	132	14416	169	25233	PGSC0003DMG400008585,PGSC0003DMG400030594,PGSC0003DMG400012494,PGSC0003DMG400019521,PGSC0003DMG400022731,PGSC0003DMG400002687,PGSC0003DMG400025106,PGSC0003DMG400020392,PGSC0003DMG402011260,PGSC0003DMG400003731,PGSC0003DMG400008639,PGSC0003DMG400022241,PGSC0003DMG400006149,PGSC0003DMG401009929,PGSC0003DMG400029637,PGSC0003DMG400016959,PGSC0003DMG400002312,PGSC0003DMG400016482,PGSC0003DMG400024633,…
GO:0006518	peptide metabolic process	biological_process	1.0382e-10	1.848e-08	424	14416	645	25233	Novel05468,PGSC0003DMG401020055,Novel02977,PGSC0003DMG400004738,PGSC0003DMG400016697,PGSC0003DMG402018963,PGSC0003DMG400026130,PGSC0003DMG400009256,PGSC0003DMG400026078,PGSC0003DMG400025010,Novel00840,PGSC0003DMG400002120,PGSC0003DMG400013035,PGSC0003DMG400011645,PGSC0003DMG400024719,PGSC0003DMG400000128,PGSC0003DMG400018180,PGSC0003DMG400015059,Novel00559,PGSC0003DMG400008118,PGSC0003DMG40001693…
GO:0044267	cellular protein metabolic process	biological_process	1.5578e-10	2.7053e-08	2015	14416	3174	25233	PGSC0003DMG400025330,PGSC0003DMG400001495,PGSC0003DMG400023704,PGSC0003DMG400000168,PGSC0003DMG400015011,PGSC0003DMG400001617,PGSC0003DMG400005456,PGSC0003DMG400005987,PGSC0003DMG400023445,PGSC0003DMG401024850,PGSC0003DMG400010003,Novel06227,PGSC0003DMG400002405,PGSC0003DMG400001394,PGSC0003DMG400005741,PGSC0003DMG400031522,PGSC0003DMG400024148,PGSC0003DMG400030694,Novel06053,PGSC0003DMG401019681…
03DMG400027383,PGSC0003DMG400000540,PGSC0003DMG400007707,PGSC0003DMG400006166,PGSC0003DMG400014576,PGSC0003DMG400026965,PGSC0003DMG400004972,PGSC0003DMG400007882,PGSC0003DMG400027714,PGSC0003DMG400018024,PGSC0003DMG400005217,PGSC0003DMG400030537,Novel04832,PGSC0003DMG400018323,PGSC0003DMG400015575,PGSC0003DMG400007899,PGSC0003DMG400006976,PGSC0003DMG400001849,PGSC0003DMG400009514,PGSC0003DMG40002…
GO:0055035	plastid thylakoid membrane	cellular_component	2.2471e-10	3.8094e-08	113	14416	142	25233	PGSC0003DMG400005232,PGSC0003DMG400019619,PGSC0003DMG400008269,PGSC0003DMG400008488,PGSC0003DMG400044958,PGSC0003DMG400013204,PGSC0003DMG400012033,PGSC0003DMG400014386,PGSC0003DMG400007787,PGSC0003DMG400013413,PGSC0003DMG400033084,PGSC0003DMG400026417,PGSC0003DMG400025735,PGSC0003DMG400001099,PGSC0003DMG400012590,PGSC0003DMG400011295,PGSC0003DMG400005175,PGSC0003DMG400028255,PGSC0003DMG400008297,…
GO:0008152	metabolic process	biological_process	7.3244e-10	1.2128e-07	6714	14416	11228	25233	Novel03141,PGSC0003DMG400017097,Novel03283,PGSC0003DMG400029342,PGSC0003DMG400019649,PGSC0003DMG400020491,PGSC0003DMG401027007,PGSC0003DMG400004532,Novel02419,PGSC0003DMG400009991,PGSC0003DMG400022950,PGSC0003DMG400018408,PGSC0003DMG400001448,Novel03111,PGSC0003DMG400020667,PGSC0003DMG401002501,PGSC0003DMG400004842,PGSC0003DMG400023601,PGSC0003DMG400022231,PGSC0003DMG400025221,Novel05333,PGSC0003…
00018753,PGSC0003DMG400032265,PGSC0003DMG402002501,PGSC0003DMG400018004,PGSC0003DMG400030864,PGSC0003DMG400007733,PGSC0003DMG400016962,PGSC0003DMG400000596,PGSC0003DMG400031128,PGSC0003DMG400001424,PGSC0003DMG400023295,PGSC0003DMG400019758,PGSC0003DMG400007640,Novel02948,Novel02641,PGSC0003DMG400031515,PGSC0003DMG400035743,PGSC0003DMG400017516,PGSC0003DMG400032791,Novel04700,PGSC0003DMG400029962,…
281,PGSC0003DMG400015880,PGSC0003DMG400022196,PGSC0003DMG400006989,PGSC0003DMG400030771,PGSC0003DMG400012038,PGSC0003DMG400012000,PGSC0003DMG401015976,PGSC0003DMG400000711,PGSC0003DMG401007649,Novel00683,PGSC0003DMG400014311,PGSC0003DMG400005784,PGSC0003DMG401019343,PGSC0003DMG400034859,PGSC0003DMG400026248,PGSC0003DMG400027963,PGSC0003DMG400025308,PGSC0003DMG400010557,PGSC0003DMG400025756,PGSC00…
400030386,PGSC0003DMG401002240,PGSC0003DMG402000528,Novel04901,PGSC0003DMG400022386,PGSC0003DMG400003654,PGSC0003DMG400010913,PGSC0003DMG400024219,PGSC0003DMG400029500,PGSC0003DMG400000241,Novel03872,PGSC0003DMG400026185,PGSC0003DMG400007185,PGSC0003DMG400031013,PGSC0003DMG402010181,PGSC0003DMG400030212,PGSC0003DMG400024926,PGSC0003DMG400001278,PGSC0003DMG400020603,PGSC0003DMG400000488,PGSC0003DM…
00005206,PGSC0003DMG400008888,Novel03754,PGSC0003DMG400014544,PGSC0003DMG400009180,PGSC0003DMG400012823,PGSC0003DMG400001373,Novel05475,PGSC0003DMG400033080,Novel03396,PGSC0003DMG400017198,Novel02430,PGSC0003DMG400014552,PGSC0003DMG400027276,PGSC0003DMG402023696,Novel06054,PGSC0003DMG400000365,PGSC0003DMG400010350,PGSC0003DMG400015548,PGSC0003DMG400009340,PGSC0003DMG400011046,PGSC0003DMG400022126…
GO:0003824	catalytic activity	molecular_function	8.0352e-10	1.2832e-07	6101	14416	9978	25233	PGSC0003DMG400024137,PGSC0003DMG400018937,PGSC0003DMG400026989,PGSC0003DMG400000879,PGSC0003DMG400011392,PGSC0003DMG400014213,PGSC0003DMG400026096,Novel02966,Novel02404,PGSC0003DMG402024610,PGSC0003DMG400009126,PGSC0003DMG400001570,PGSC0003DMG401013267,PGSC0003DMG400025876,PGSC0003DMG400018063,PGSC0003DMG401019239,PGSC0003DMG400001555,PGSC0003DMG400011703,Novel02854,PGSC0003DMG400036103,PGSC0003D…
DMG400006855,PGSC0003DMG400006175,PGSC0003DMG400022263,PGSC0003DMG400026428,PGSC0003DMG400025827,PGSC0003DMG400011772,PGSC0003DMG400005056,PGSC0003DMG400023589,PGSC0003DMG400030474,PGSC0003DMG402019982,PGSC0003DMG400011026,PGSC0003DMG400023836,PGSC0003DMG403020240,PGSC0003DMG400004759,Novel01026,PGSC0003DMG400008359,PGSC0003DMG400028443,PGSC0003DMG400022751,PGSC0003DMG402006826,Novel01475,PGSC000…
4072,Novel03081,Novel02899,PGSC0003DMG400024547,PGSC0003DMG400037583,PGSC0003DMG400026263,Novel02344,PGSC0003DMG400012041,PGSC0003DMG400001035,Novel03408,PGSC0003DMG400030359,PGSC0003DMG400025165,PGSC0003DMG400020825,PGSC0003DMG400008787,Novel02291,Novel04887,PGSC0003DMG402019255,PGSC0003DMG400026382,PGSC0003DMG400027193,PGSC0003DMG400001320,PGSC0003DMG400008589,PGSC0003DMG400023033,PGSC0003DMG40…
DMG400008932,PGSC0003DMG400010060,PGSC0003DMG400011042,PGSC0003DMG400032821,PGSC0003DMG400012813,PGSC0003DMG400020589,PGSC0003DMG400030834,PGSC0003DMG400005204,PGSC0003DMG400002126,PGSC0003DMG400023978,PGSC0003DMG400009571,Novel00604,PGSC0003DMG400017541,PGSC0003DMG400020335,Novel02157,PGSC0003DMG400030658,PGSC0003DMG400012713,Novel01226,PGSC0003DMG400004000,Novel01913,PGSC0003DMG400028801,Novel0…
GO:1901566	organonitrogen compound biosynthetic process	biological_process	8.1103e-10	1.2832e-07	790	14416	1220	25233	PGSC0003DMG400012309,PGSC0003DMG400007122,PGSC0003DMG400028417,Novel05228,PGSC0003DMG400019758,PGSC0003DMG400023264,Novel02164,PGSC0003DMG400000736,PGSC0003DMG400016119,PGSC0003DMG400018611,Novel02948,PGSC0003DMG400017541,PGSC0003DMG400016779,PGSC0003DMG400025324,PGSC0003DMG400001424,PGSC0003DMG400038200,PGSC0003DMG400029561,PGSC0003DMG403017663,PGSC0003DMG400003582,PGSC0003DMG400029962,Novel0014…
GO:0043167	ion binding	molecular_function	1.029e-09	1.5928e-07	4200	14416	6745	25233	PGSC0003DMG400012591,PGSC0003DMG400001555,PGSC0003DMG400011703,PGSC0003DMG401019239,PGSC0003DMG400010495,PGSC0003DMG401013267,PGSC0003DMG400001570,PGSC0003DMG400008306,PGSC0003DMG400018122,Novel00398,PGSC0003DMG400008135,Novel02966,PGSC0003DMG400029426,PGSC0003DMG400021863,PGSC0003DMG400026096,PGSC0003DMG400014213,PGSC0003DMG400026989,Novel05105,PGSC0003DMG400000879,PGSC0003DMG400024137,PGSC0003D…
631,PGSC0003DMG400029363,PGSC0003DMG401033568,PGSC0003DMG400021157,PGSC0003DMG401009305,PGSC0003DMG400005744,PGSC0003DMG400016995,PGSC0003DMG400031096,PGSC0003DMG400039160,PGSC0003DMG400022038,PGSC0003DMG400003625,Novel03540,PGSC0003DMG402003705,PGSC0003DMG400000090,PGSC0003DMG400011881,PGSC0003DMG400009981,PGSC0003DMG400021176,Novel03140,PGSC0003DMG400012594,PGSC0003DMG400000614,PGSC0003DMG40102…
3DMG400012269,Novel00185,PGSC0003DMG400004660,PGSC0003DMG400010592,PGSC0003DMG400004393,Novel05718,PGSC0003DMG400021383,PGSC0003DMG400027523,PGSC0003DMG400010631,Novel02188,Novel03984,PGSC0003DMG400003948,PGSC0003DMG400027206,PGSC0003DMG400004060,PGSC0003DMG400044197,PGSC0003DMG400009129,Novel01288,PGSC0003DMG400000179,Novel02694,Novel05122,PGSC0003DMG400020170,Novel02375,PGSC0003DMG400020586,PGS…
GO:0043043	peptide biosynthetic process	biological_process	1.0555e-09	1.599e-07	408	14416	627	25233	Novel04285,PGSC0003DMG400011712,Novel05959,PGSC0003DMG400028243,PGSC0003DMG400020148,PGSC0003DMG401027007,PGSC0003DMG400000488,PGSC0003DMG400020108,PGSC0003DMG400022500,PGSC0003DMG400028162,PGSC0003DMG400026970,PGSC0003DMG400013572,PGSC0003DMG400004560,PGSC0003DMG400034098,PGSC0003DMG400007429,Novel02821,PGSC0003DMG400003838,PGSC0003DMG402015684,PGSC0003DMG400008285,PGSC0003DMG400008071,PGSC0003D…
GO:0006412	translation	biological_process	1.2194e-09	1.8088e-07	401	14416	617	25233	PGSC0003DMG400015992,PGSC0003DMG400019363,PGSC0003DMG400002860,PGSC0003DMG400030185,PGSC0003DMG400027010,Novel05269,PGSC0003DMG400023477,PGSC0003DMG400001422,PGSC0003DMG400005642,PGSC0003DMG400018260,PGSC0003DMG400000456,PGSC0003DMG400031088,PGSC0003DMG400001759,PGSC0003DMG400033684,PGSC0003DMG400041767,PGSC0003DMG400025305,Novel05047,PGSC0003DMG400031257,PGSC0003DMG400019019,PGSC0003DMG400015257…
GO:0031984	organelle subcompartment	cellular_component	2.6297e-09	3.8211e-07	179	14416	238	25233	PGSC0003DMG400013751,PGSC0003DMG400015304,PGSC0003DMG400014677,PGSC0003DMG400032205,PGSC0003DMG400024633,PGSC0003DMG400016482,PGSC0003DMG400016959,PGSC0003DMG400029637,PGSC0003DMG402019860,PGSC0003DMG400045075,PGSC0003DMG401009929,PGSC0003DMG400022241,PGSC0003DMG400008639,PGSC0003DMG400006149,PGSC0003DMG400015457,PGSC0003DMG402011260,PGSC0003DMG400003731,PGSC0003DMG400020392,PGSC0003DMG400025106,…
GO:0043604	amide biosynthetic process	biological_process	4.7082e-09	6.7045e-07	424	14416	656	25233	PGSC0003DMG400025015,PGSC0003DMG402011162,PGSC0003DMG400014700,PGSC0003DMG400027086,PGSC0003DMG400015736,PGSC0003DMG400027674,Novel04482,PGSC0003DMG400021744,PGSC0003DMG400019215,PGSC0003DMG400007051,PGSC0003DMG400026904,Novel06199,PGSC0003DMG400015245,PGSC0003DMG400014075,PGSC0003DMG400016883,PGSC0003DMG400017527,PGSC0003DMG400024838,PGSC0003DMG400004686,Novel04486,PGSC0003DMG400023664,PGSC0003D…
GO:0043603	cellular amide metabolic process	biological_process	5.1975e-09	7.2562e-07	468	14416	725	25233	PGSC0003DMG400011702,PGSC0003DMG400030873,PGSC0003DMG400029485,PGSC0003DMG400015215,PGSC0003DMG400027675,PGSC0003DMG402005911,PGSC0003DMG400013480,PGSC0003DMG400026911,PGSC0003DMG400011137,PGSC0003DMG400026852,PGSC0003DMG400009231,PGSC0003DMG401027528,PGSC0003DMG400023416,PGSC0003DMG400029905,Novel02957,PGSC0003DMG400027388,PGSC0003DMG400026909,PGSC0003DMG400015998,PGSC0003DMG400023272,PGSC0003DM…
GO:0015979	photosynthesis	biological_process	5.4855e-09	7.5109e-07	150	14416	203	25233	PGSC0003DMG400044958,Novel00549,Novel04761,PGSC0003DMG400025007,PGSC0003DMG400013413,PGSC0003DMG400000326,PGSC0003DMG400033084,PGSC0003DMG400026627,PGSC0003DMG400012033,PGSC0003DMG400007787,PGSC0003DMG400011295,PGSC0003DMG400012590,Novel00968,PGSC0003DMG400021727,PGSC0003DMG400002651,PGSC0003DMG400013412,Novel04884,PGSC0003DMG400017198,PGSC0003DMG400004458,PGSC0003DMG400019508,PGSC0003DMG40001669…
GO:0004674	protein serine/threonine kinase activity	molecular_function	1.4274e-08	1.9175e-06	384	14416	524	25233	PGSC0003DMG400015413,PGSC0003DMG400010331,PGSC0003DMG400002693,PGSC0003DMG400003813,PGSC0003DMG400019125,PGSC0003DMG400003999,PGSC0003DMG400007058,PGSC0003DMG400027771,PGSC0003DMG400023057,PGSC0003DMG400012903,PGSC0003DMG400013989,PGSC0003DMG400026384,Novel03142,PGSC0003DMG400004357,PGSC0003DMG400022264,Novel01804,PGSC0003DMG400020898,PGSC0003DMG402015827,PGSC0003DMG402005047,PGSC0003DMG400004401…
GO:0006952	defense response	biological_process	1.7469e-08	2.3033e-06	317	14416	455	25233	PGSC0003DMG400020286,PGSC0003DMG400020749,PGSC0003DMG400004296,PGSC0003DMG400031878,PGSC0003DMG401004423,PGSC0003DMG400025545,PGSC0003DMG400001598,PGSC0003DMG400014422,PGSC0003DMG400019517,PGSC0003DMG400011633,PGSC0003DMG400001981,PGSC0003DMG400010226,PGSC0003DMG400014559,PGSC0003DMG400003527,PGSC0003DMG400012451,PGSC0003DMG400011926,Novel00302,PGSC0003DMG400029484,PGSC0003DMG400001994,PGSC0003DM…
GO:0005198	structural molecule activity	molecular_function	2.4146e-08	3.1258e-06	351	14416	545	25233	PGSC0003DMG400008867,PGSC0003DMG400003696,PGSC0003DMG400016367,PGSC0003DMG403005640,PGSC0003DMG400004122,PGSC0003DMG400010469,PGSC0003DMG400006150,PGSC0003DMG400012136,PGSC0003DMG400019272,PGSC0003DMG400033691,PGSC0003DMG401031123,PGSC0003DMG400005199,PGSC0003DMG400004124,Novel00663,PGSC0003DMG400016318,PGSC0003DMG400021493,Novel02586,Novel02156,Novel02201,PGSC0003DMG400016534,PGSC0003DMG40002080…
GO:0007154	cell communication	biological_process	2.9681e-08	3.7738e-06	523	14416	767	25233	PGSC0003DMG401004946,PGSC0003DMG400027211,Novel02595,PGSC0003DMG400047233,PGSC0003DMG400025366,Novel02046,PGSC0003DMG401000057,PGSC0003DMG400029724,PGSC0003DMG400008997,PGSC0003DMG400026515,Novel02515,PGSC0003DMG400026155,PGSC0003DMG400016280,Novel06020,PGSC0003DMG400022711,PGSC0003DMG400015850,PGSC0003DMG400005750,PGSC0003DMG401001494,PGSC0003DMG402003586,PGSC0003DMG401027437,PGSC0003DMG40004510…
GO:0044237	cellular metabolic process	biological_process	3.3247e-08	4.153e-06	4937	14416	8231	25233	PGSC0003DMG400023057,PGSC0003DMG400026976,PGSC0003DMG400027966,PGSC0003DMG400015413,PGSC0003DMG400009300,PGSC0003DMG400026547,PGSC0003DMG400009103,PGSC0003DMG400008998,Novel03204,PGSC0003DMG400025803,Novel01326,PGSC0003DMG400017292,PGSC0003DMG400024567,PGSC0003DMG400019563,PGSC0003DMG400022604,PGSC0003DMG401015928,Novel00680,PGSC0003DMG400025013,PGSC0003DMG400012012,PGSC0003DMG400008712,PGSC0003D…
,PGSC0003DMG400018157,PGSC0003DMG400016248,PGSC0003DMG400021442,PGSC0003DMG400028560,PGSC0003DMG400018575,Novel01435,Novel04791,PGSC0003DMG400000343,PGSC0003DMG400012992,PGSC0003DMG400010469,PGSC0003DMG400017484,PGSC0003DMG400012409,PGSC0003DMG400021890,PGSC0003DMG400035643,PGSC0003DMG402003286,PGSC0003DMG400021186,PGSC0003DMG400007989,PGSC0003DMG400002971,Novel02055,PGSC0003DMG400021273,PGSC0003…
400020620,PGSC0003DMG400017330,PGSC0003DMG400011211,PGSC0003DMG400009072,PGSC0003DMG400019006,Novel03739,PGSC0003DMG400032129,Novel02368,PGSC0003DMG400019737,PGSC0003DMG401020784,PGSC0003DMG400019240,PGSC0003DMG400027675,PGSC0003DMG400026462,PGSC0003DMG400026748,PGSC0003DMG400013437,PGSC0003DMG400019212,Novel04039,Novel02957,PGSC0003DMG400004685,PGSC0003DMG400004306,PGSC0003DMG400008264,PGSC0003D…
GO:0016740	transferase activity	molecular_function	3.8236e-08	4.6938e-06	2463	14416	3870	25233	PGSC0003DMG400018321,PGSC0003DMG401004946,PGSC0003DMG400005795,PGSC0003DMG400003741,PGSC0003DMG400027482,PGSC0003DMG400015579,PGSC0003DMG400027499,PGSC0003DMG400008591,PGSC0003DMG400015504,PGSC0003DMG400005667,PGSC0003DMG400009153,PGSC0003DMG400018263,PGSC0003DMG400017284,PGSC0003DMG402014186,PGSC0003DMG400008977,PGSC0003DMG402029795,PGSC0003DMG400028632,PGSC0003DMG403022167,PGSC0003DMG400013989,…
G400015730,PGSC0003DMG400027874,PGSC0003DMG400001514,PGSC0003DMG400022210,PGSC0003DMG400014807,PGSC0003DMG400023356,PGSC0003DMG400000652,PGSC0003DMG400019023,Novel05151,PGSC0003DMG400010509,PGSC0003DMG400018677,PGSC0003DMG400014917,PGSC0003DMG400011578,PGSC0003DMG400009061,PGSC0003DMG400015233,PGSC0003DMG400014914,PGSC0003DMG400028617,PGSC0003DMG400021569,PGSC0003DMG400026128,PGSC0003DMG401004500…
GO:0019538	protein metabolic process	biological_process	5.6042e-08	6.7631e-06	2357	14416	3781	25233	PGSC0003DMG400019698,PGSC0003DMG400001923,PGSC0003DMG400017396,PGSC0003DMG400008569,PGSC0003DMG400003238,PGSC0003DMG400003416,PGSC0003DMG400021678,PGSC0003DMG402003285,PGSC0003DMG401025960,PGSC0003DMG401005570,PGSC0003DMG400004860,PGSC0003DMG400029693,PGSC0003DMG400004316,PGSC0003DMG400016993,PGSC0003DMG400004086,PGSC0003DMG400024954,PGSC0003DMG401030114,PGSC0003DMG402029358,PGSC0003DMG401002925,…
0014213,PGSC0003DMG400029077,PGSC0003DMG400024802,PGSC0003DMG400005627,PGSC0003DMG400004601,PGSC0003DMG401013267,PGSC0003DMG400033667,PGSC0003DMG400012591,PGSC0003DMG400014964,PGSC0003DMG400011703,PGSC0003DMG400001555,PGSC0003DMG401019239,PGSC0003DMG400009126,PGSC0003DMG400012143,PGSC0003DMG400013572,PGSC0003DMG400034098,PGSC0003DMG400026097,PGSC0003DMG400019672,PGSC0003DMG400026970,Novel03699,No…
GO:0050896	response to stimulus	biological_process	1.4507e-07	1.7215e-05	1345	14416	2151	25233	PGSC0003DMG400003647,PGSC0003DMG400018271,PGSC0003DMG400012761,PGSC0003DMG402006332,PGSC0003DMG400005956,PGSC0003DMG400004151,PGSC0003DMG400031800,PGSC0003DMG401029332,Novel04256,PGSC0003DMG400021253,PGSC0003DMG400026017,PGSC0003DMG400025896,Novel00946,PGSC0003DMG400031832,Novel04327,PGSC0003DMG400000174,PGSC0003DMG400018461,PGSC0003DMG400001648,PGSC0003DMG400026575,PGSC0003DMG400022341,PGSC0003D…
GO:0009521	photosystem	cellular_component	2.3062e-07	2.6918e-05	86	14416	111	25233	PGSC0003DMG400012591,PGSC0003DMG400007536,PGSC0003DMG400007375,PGSC0003DMG400027672,PGSC0003DMG400008585,PGSC0003DMG400023461,PGSC0003DMG400007427,Novel03175,PGSC0003DMG400004301,PGSC0003DMG400027671,PGSC0003DMG400021287,PGSC0003DMG400020141,PGSC0003DMG400022022,PGSC0003DMG400029399,PGSC0003DMG400013460,Novel04901,PGSC0003DMG400006149,PGSC0003DMG400022241,PGSC0003DMG400019248,PGSC0003DMG400008299…
GO:0016168	chlorophyll binding	molecular_function	2.42e-07	2.7791e-05	42	14416	47	25233	PGSC0003DMG400013415,PGSC0003DMG400019508,PGSC0003DMG400004458,PGSC0003DMG400016695,PGSC0003DMG401009929,PGSC0003DMG400015062,PGSC0003DMG400008299,PGSC0003DMG400019248,PGSC0003DMG400008301,PGSC0003DMG400004211,PGSC0003DMG400006149,PGSC0003DMG400013460,PGSC0003DMG400008300,PGSC0003DMG400013417,PGSC0003DMG400021287,PGSC0003DMG400008309,PGSC0003DMG400004301,PGSC0003DMG400023461,PGSC0003DMG400008564,…
GO:0009522	photosystem I	cellular_component	3.078e-07	3.4787e-05	53	14416	63	25233	PGSC0003DMG400015960,Novel04761,PGSC0003DMG400008488,PGSC0003DMG400013413,PGSC0003DMG400033084,PGSC0003DMG400026500,PGSC0003DMG400007787,PGSC0003DMG400012033,PGSC0003DMG400014386,PGSC0003DMG400023344,PGSC0003DMG401013418,PGSC0003DMG400013411,PGSC0003DMG400022249,PGSC0003DMG400011295,PGSC0003DMG400008804,PGSC0003DMG400012590,PGSC0003DMG400042498,PGSC0003DMG400013412,PGSC0003DMG400011816,PGSC0003DM…
GO:0018298	protein-chromophore linkage	biological_process	3.6614e-07	4.0733e-05	46	14416	52	25233	PGSC0003DMG400017258,PGSC0003DMG400012591,PGSC0003DMG400008298,PGSC0003DMG400007375,PGSC0003DMG400008564,PGSC0003DMG400024017,Novel03224,PGSC0003DMG400023461,PGSC0003DMG400004301,PGSC0003DMG400008309,PGSC0003DMG400027211,PGSC0003DMG400021287,PGSC0003DMG400003072,PGSC0003DMG400013460,PGSC0003DMG400008300,PGSC0003DMG400013417,PGSC0003DMG400004211,PGSC0003DMG400008301,PGSC0003DMG400019248,PGSC0003DM…
GO:0009628	response to abiotic stimulus	biological_process	3.7979e-07	4.1601e-05	245	14416	339	25233	PGSC0003DMG400026473,PGSC0003DMG400025866,PGSC0003DMG400024708,PGSC0003DMG400001123,PGSC0003DMG400008834,PGSC0003DMG400033102,PGSC0003DMG400014391,PGSC0003DMG400008143,PGSC0003DMG400029773,PGSC0003DMG400029303,PGSC0003DMG400028384,PGSC0003DMG400016727,PGSC0003DMG400028419,PGSC0003DMG400021589,PGSC0003DMG400013010,PGSC0003DMG400017198,PGSC0003DMG400004458,PGSC0003DMG400026531,PGSC0003DMG400010207,…
GO:0023052	signaling	biological_process	4.6447e-07	5.0106e-05	427	14416	625	25233	PGSC0003DMG400026433,PGSC0003DMG400030896,Novel01765,Novel00731,PGSC0003DMG400008659,PGSC0003DMG400018343,PGSC0003DMG400011401,Novel00066,Novel02194,PGSC0003DMG400026104,PGSC0003DMG400017317,PGSC0003DMG400014452,PGSC0003DMG400024206,PGSC0003DMG400032814,PGSC0003DMG400024030,PGSC0003DMG400021660,PGSC0003DMG400006102,PGSC0003DMG400005955,PGSC0003DMG400028694,Novel01049,PGSC0003DMG400001295,Novel026…
GO:0007165	signal transduction	biological_process	5.3966e-07	5.7348e-05	422	14416	617	25233	PGSC0003DMG400009686,PGSC0003DMG400023882,PGSC0003DMG400033164,Novel00107,PGSC0003DMG403016981,PGSC0003DMG400012771,PGSC0003DMG400001460,Novel05059,PGSC0003DMG400029839,PGSC0003DMG400009634,Novel00545,PGSC0003DMG400001498,PGSC0003DMG400017690,PGSC0003DMG400006083,PGSC0003DMG400019518,Novel03916,PGSC0003DMG400031318,PGSC0003DMG400003356,PGSC0003DMG400022019,PGSC0003DMG401026432,PGSC0003DMG40002946…
GO:1901576	organic substance biosynthetic process	biological_process	7.5657e-07	7.9218e-05	2229	14416	3698	25233	PGSC0003DMG401029709,Novel00104,PGSC0003DMG400008082,PGSC0003DMG400014486,PGSC0003DMG400004514,PGSC0003DMG400000995,PGSC0003DMG402021097,PGSC0003DMG400042965,PGSC0003DMG400018351,Novel00296,PGSC0003DMG400012527,PGSC0003DMG400026196,PGSC0003DMG400025279,PGSC0003DMG400013443,PGSC0003DMG400028700,PGSC0003DMG400023664,PGSC0003DMG403028564,PGSC0003DMG402012812,PGSC0003DMG400000681,PGSC0003DMG400026821…
0003DMG400012524,PGSC0003DMG400029545,PGSC0003DMG400006493,PGSC0003DMG400012697,PGSC0003DMG401030816,PGSC0003DMG400017485,PGSC0003DMG400013511,PGSC0003DMG400000809,Novel01163,PGSC0003DMG402025903,PGSC0003DMG402019860,PGSC0003DMG400001748,PGSC0003DMG400002660,PGSC0003DMG400017776,PGSC0003DMG400014643,PGSC0003DMG400036493,PGSC0003DMG400001849,PGSC0003DMG400028887,PGSC0003DMG400007882,PGSC0003DMG400…
GO:0003700	DNA-binding transcription factor activity	molecular_function	7.9422e-07	8.1954e-05	449	14416	699	25233	PGSC0003DMG400015376,PGSC0003DMG401005575,PGSC0003DMG400000498,PGSC0003DMG400005837,PGSC0003DMG400006482,PGSC0003DMG400021365,Novel02732,PGSC0003DMG400019824,PGSC0003DMG400014417,PGSC0003DMG400012436,PGSC0003DMG400025525,PGSC0003DMG400036566,Novel00620,PGSC0003DMG400002620,PGSC0003DMG400012486,PGSC0003DMG400017231,PGSC0003DMG401025624,PGSC0003DMG400000248,PGSC0003DMG400009072,PGSC0003DMG400006604…
GO:0009523	photosystem II	cellular_component	1.0344e-06	0.00010521	67	14416	83	25233	PGSC0003DMG400000326,PGSC0003DMG400033084,PGSC0003DMG400007201,PGSC0003DMG400013413,PGSC0003DMG400014386,PGSC0003DMG400007787,PGSC0003DMG400008488,PGSC0003DMG400021727,PGSC0003DMG400013412,PGSC0003DMG400008297,Novel04884,PGSC0003DMG400012590,Novel00968,PGSC0003DMG400008300,PGSC0003DMG400013417,PGSC0003DMG400016695,PGSC0003DMG400004458,PGSC0003DMG400019508,PGSC0003DMG400004211,PGSC0003DMG400008301…
GO:0009765	photosynthesis, light harvesting	biological_process	1.7364e-06	0.0001726	37	14416	41	25233	PGSC0003DMG400008564,PGSC0003DMG400029873,PGSC0003DMG400007375,PGSC0003DMG400000494,PGSC0003DMG400008298,PGSC0003DMG400012591,PGSC0003DMG400008309,PGSC0003DMG400004301,PGSC0003DMG400023461,PGSC0003DMG400013460,PGSC0003DMG400008300,PGSC0003DMG400013417,PGSC0003DMG400021287,PGSC0003DMG400013415,PGSC0003DMG400019508,PGSC0003DMG400004458,PGSC0003DMG401009929,PGSC0003DMG400008299,PGSC0003DMG400016695,…
GO:0044249	cellular biosynthetic process	biological_process	1.7454e-06	0.0001726	2166	14416	3600	25233	PGSC0003DMG400026260,PGSC0003DMG400016731,PGSC0003DMG400000211,PGSC0003DMG400021441,PGSC0003DMG400027208,PGSC0003DMG400032243,PGSC0003DMG400022931,PGSC0003DMG400039898,PGSC0003DMG400035337,PGSC0003DMG400001770,Novel03551,PGSC0003DMG400026206,PGSC0003DMG400001399,PGSC0003DMG400008122,PGSC0003DMG403026197,PGSC0003DMG400002835,Novel02130,PGSC0003DMG400012222,PGSC0003DMG400009321,PGSC0003DMG400026261…
04435,PGSC0003DMG400025882,PGSC0003DMG401025733,PGSC0003DMG400017349,Novel05152,PGSC0003DMG400011268,PGSC0003DMG401015537,PGSC0003DMG400008422,PGSC0003DMG400004660,PGSC0003DMG400032264,PGSC0003DMG400027125,PGSC0003DMG400014622,Novel03525,PGSC0003DMG400000088,PGSC0003DMG400032202,PGSC0003DMG401000201,PGSC0003DMG400000086,PGSC0003DMG400023422,PGSC0003DMG400008865,PGSC0003DMG400022055,PGSC0003DMG400…
GO:0009532	plastid stroma	cellular_component	1.928e-06	0.00018805	124	14416	161	25233	PGSC0003DMG400020691,PGSC0003DMG400046303,PGSC0003DMG400002559,PGSC0003DMG400019257,PGSC0003DMG400033037,PGSC0003DMG400021288,PGSC0003DMG400022300,PGSC0003DMG400026308,PGSC0003DMG400015060,PGSC0003DMG400014158,PGSC0003DMG400026536,PGSC0003DMG400000613,PGSC0003DMG400024739,PGSC0003DMG400003322,PGSC0003DMG400008852,PGSC0003DMG400026078,PGSC0003DMG400029051,PGSC0003DMG400026121,PGSC0003DMG400010682,…
GO:0043229	intracellular organelle	cellular_component	1.9795e-06	0.00018947	2959	14416	4965	25233	PGSC0003DMG400014268,PGSC0003DMG400001434,PGSC0003DMG400001690,PGSC0003DMG400019508,PGSC0003DMG400021589,PGSC0003DMG400039821,Novel05699,PGSC0003DMG400025246,PGSC0003DMG400023593,PGSC0003DMG400023394,PGSC0003DMG400011729,PGSC0003DMG400002778,PGSC0003DMG400024579,PGSC0003DMG400018811,Novel04548,PGSC0003DMG400019210,PGSC0003DMG400045092,PGSC0003DMG400015899,PGSC0003DMG401007845,PGSC0003DMG400016117…
PGSC0003DMG400028311,PGSC0003DMG400021100,PGSC0003DMG400001557,PGSC0003DMG400033047,PGSC0003DMG400005666,PGSC0003DMG400017341,PGSC0003DMG400004255,PGSC0003DMG400021119,PGSC0003DMG400001616,PGSC0003DMG400008914,PGSC0003DMG400012109,PGSC0003DMG400020147,PGSC0003DMG400022569,PGSC0003DMG400018090,PGSC0003DMG400016606,PGSC0003DMG400001421,PGSC0003DMG400017556,PGSC0003DMG401000117,PGSC0003DMG400029381,…
GO:0009058	biosynthetic process	biological_process	1.9958e-06	0.00018947	2306	14416	3834	25233	PGSC0003DMG400012318,PGSC0003DMG400014379,PGSC0003DMG402008350,PGSC0003DMG400026568,PGSC0003DMG400007705,PGSC0003DMG400012454,PGSC0003DMG402024581,PGSC0003DMG400002049,PGSC0003DMG400016608,PGSC0003DMG400008579,PGSC0003DMG400009374,PGSC0003DMG400029571,PGSC0003DMG400020657,PGSC0003DMG400022305,PGSC0003DMG400011436,PGSC0003DMG400005862,PGSC0003DMG400024105,PGSC0003DMG400026048,PGSC0003DMG400020323,…
03014680,PGSC0003DMG400022852,PGSC0003DMG400022964,PGSC0003DMG400010819,Novel05543,PGSC0003DMG400013703,PGSC0003DMG400020484,PGSC0003DMG400030351,PGSC0003DMG400009588,PGSC0003DMG400025481,Novel02295,PGSC0003DMG400003545,PGSC0003DMG401014160,PGSC0003DMG400019030,PGSC0003DMG400008072,PGSC0003DMG400012431,PGSC0003DMG400016317,PGSC0003DMG400006491,PGSC0003DMG400006432,Novel01678,PGSC0003DMG400001414,…
GO:0044260	cellular macromolecule metabolic process	biological_process	3.0869e-06	0.0002892	3443	14416	5708	25233	PGSC0003DMG401029709,PGSC0003DMG400001529,PGSC0003DMG400008082,Novel00104,PGSC0003DMG400014486,Novel05421,PGSC0003DMG400004514,PGSC0003DMG402021097,Novel00807,PGSC0003DMG400042965,PGSC0003DMG400014823,PGSC0003DMG400026196,PGSC0003DMG400012527,PGSC0003DMG400032248,PGSC0003DMG400025279,PGSC0003DMG400000372,PGSC0003DMG400002694,PGSC0003DMG400017196,PGSC0003DMG400016969,PGSC0003DMG400001301,PGSC0003D…
DMG400020951,PGSC0003DMG400003218,PGSC0003DMG400003291,Novel02042,PGSC0003DMG400026531,PGSC0003DMG400000665,PGSC0003DMG401017953,PGSC0003DMG400024615,PGSC0003DMG400013147,PGSC0003DMG400025129,PGSC0003DMG400018081,Novel03420,PGSC0003DMG400005476,PGSC0003DMG400002350,Novel03409,Novel04909,PGSC0003DMG400025435,PGSC0003DMG400007819,PGSC0003DMG400007084,Novel01478,PGSC0003DMG400018294,PGSC0003DMG40101…
C0003DMG400004898,PGSC0003DMG400020550,Novel03350,PGSC0003DMG400021238,PGSC0003DMG400020112,Novel04285,PGSC0003DMG400028243,PGSC0003DMG400020148,Novel06165,PGSC0003DMG401015759,PGSC0003DMG400026213,PGSC0003DMG400032820,PGSC0003DMG400006868,PGSC0003DMG400006384,PGSC0003DMG400014136,PGSC0003DMG400031084,PGSC0003DMG400031808,PGSC0003DMG400024606,Novel03991,PGSC0003DMG400008677,PGSC0003DMG400007677,P…
GO:0043226	organelle	cellular_component	3.2369e-06	0.00029931	3007	14416	5050	25233	PGSC0003DMG400005199,PGSC0003DMG400026091,PGSC0003DMG401026177,PGSC0003DMG400011378,PGSC0003DMG400031085,PGSC0003DMG400016318,PGSC0003DMG401013418,PGSC0003DMG400037371,Novel02156,PGSC0003DMG400014901,PGSC0003DMG400005892,PGSC0003DMG400022563,PGSC0003DMG400021911,PGSC0003DMG400029372,PGSC0003DMG400019535,PGSC0003DMG400022300,PGSC0003DMG400022134,PGSC0003DMG400014310,PGSC0003DMG403005640,PGSC0003DM…
07,PGSC0003DMG401022314,PGSC0003DMG400000401,PGSC0003DMG400007682,PGSC0003DMG400013743,PGSC0003DMG400000285,PGSC0003DMG400030187,PGSC0003DMG400024636,PGSC0003DMG400023729,PGSC0003DMG400001672,PGSC0003DMG400040232,PGSC0003DMG400021351,PGSC0003DMG400012101,PGSC0003DMG400029339,PGSC0003DMG400031317,PGSC0003DMG400021388,PGSC0003DMG400018598,Novel01483,PGSC0003DMG400023467,PGSC0003DMG400014323,PGSC000…
GO:0003674	molecular_function	molecular_function	3.5934e-06	0.00032802	11701	14416	19913	25233	PGSC0003DMG400021423,PGSC0003DMG400014449,PGSC0003DMG400033683,Novel01815,PGSC0003DMG400033062,PGSC0003DMG400017690,PGSC0003DMG400013417,PGSC0003DMG400002383,PGSC0003DMG400029556,PGSC0003DMG400027769,Novel03329,PGSC0003DMG400012017,PGSC0003DMG400015377,PGSC0003DMG400020088,PGSC0003DMG402001782,PGSC0003DMG400004458,PGSC0003DMG400015581,PGSC0003DMG400006778,Novel03511,PGSC0003DMG400030544,PGSC0003D…
Novel03396,PGSC0003DMG401025397,Novel03754,PGSC0003DMG400014544,PGSC0003DMG400012823,PGSC0003DMG400015591,PGSC0003DMG400023492,PGSC0003DMG400024929,PGSC0003DMG400020717,Novel05601,PGSC0003DMG400016618,PGSC0003DMG402030531,PGSC0003DMG400005268,PGSC0003DMG400007025,Novel02623,PGSC0003DMG400022004,PGSC0003DMG400014877,PGSC0003DMG400008367,PGSC0003DMG400016219,PGSC0003DMG400019431,PGSC0003DMG40002371…
003DMG400013736,Novel01544,PGSC0003DMG400007872,PGSC0003DMG401019060,PGSC0003DMG400014771,PGSC0003DMG400001662,PGSC0003DMG400012982,PGSC0003DMG400015000,PGSC0003DMG400014299,PGSC0003DMG401029358,PGSC0003DMG400024944,PGSC0003DMG400012225,PGSC0003DMG400028156,PGSC0003DMG400001958,Novel01841,PGSC0003DMG400000359,PGSC0003DMG400007998,PGSC0003DMG400000843,PGSC0003DMG400031193,PGSC0003DMG400032538,PGSC…
1,PGSC0003DMG400000232,Novel00229,PGSC0003DMG400013663,PGSC0003DMG401004726,PGSC0003DMG402021713,PGSC0003DMG400011111,PGSC0003DMG400025664,PGSC0003DMG400021474,PGSC0003DMG400015251,PGSC0003DMG400007159,PGSC0003DMG400026848,PGSC0003DMG400015708,PGSC0003DMG400028127,PGSC0003DMG400020424,Novel02577,PGSC0003DMG402016574,PGSC0003DMG400023846,PGSC0003DMG400041450,PGSC0003DMG400028180,PGSC0003DMG4000139…
03DMG402009395,PGSC0003DMG403011252,PGSC0003DMG400004065,PGSC0003DMG402018293,PGSC0003DMG400020514,PGSC0003DMG400010295,PGSC0003DMG400019408,PGSC0003DMG400002937,PGSC0003DMG400027825,PGSC0003DMG400022268,PGSC0003DMG400014228,PGSC0003DMG400003220,PGSC0003DMG400005064,PGSC0003DMG400018534,Novel02459,PGSC0003DMG400024822,PGSC0003DMG400011030,PGSC0003DMG400027327,PGSC0003DMG400003623,PGSC0003DMG40001…
009562,PGSC0003DMG400010032,PGSC0003DMG400027783,PGSC0003DMG400003180,PGSC0003DMG402021183,Novel00763,PGSC0003DMG400015018,PGSC0003DMG400030701,PGSC0003DMG400011655,PGSC0003DMG400027919,PGSC0003DMG400026853,PGSC0003DMG400006680,PGSC0003DMG400009432,PGSC0003DMG400003681,PGSC0003DMG400026647,PGSC0003DMG400011560,PGSC0003DMG400029803,PGSC0003DMG402008665,PGSC0003DMG400019135,PGSC0003DMG400017990,Nov…
GSC0003DMG400011950,PGSC0003DMG400025154,PGSC0003DMG400027131,PGSC0003DMG400003923,PGSC0003DMG400018502,PGSC0003DMG400011234,PGSC0003DMG400007113,PGSC0003DMG400034877,PGSC0003DMG400020064,PGSC0003DMG400002923,PGSC0003DMG400014474,Novel00555,PGSC0003DMG400023707,PGSC0003DMG400009125,PGSC0003DMG400010445,PGSC0003DMG400026121,PGSC0003DMG400030059,Novel04784,PGSC0003DMG400019799,PGSC0003DMG400014487,…
41,PGSC0003DMG400005667,PGSC0003DMG400005963,PGSC0003DMG400005795,PGSC0003DMG400004936,PGSC0003DMG401004946,PGSC0003DMG401028577,Novel05110,PGSC0003DMG400028197,PGSC0003DMG400004401,Novel02439,PGSC0003DMG400003939,Novel05233,Novel01185,PGSC0003DMG400016095,Novel04490,PGSC0003DMG400027168,PGSC0003DMG400008401,PGSC0003DMG400027259,PGSC0003DMG400021828,PGSC0003DMG400016013,PGSC0003DMG400018094,PGSC0…
GO:0005622	intracellular	cellular_component	3.8239e-06	0.00034463	3520	14416	5917	25233	PGSC0003DMG400000364,PGSC0003DMG401018664,PGSC0003DMG400019142,PGSC0003DMG400028633,PGSC0003DMG400036639,PGSC0003DMG400028892,PGSC0003DMG400000282,PGSC0003DMG400003535,PGSC0003DMG401031123,PGSC0003DMG400020924,Novel00558,PGSC0003DMG400004124,PGSC0003DMG400000584,PGSC0003DMG400006450,PGSC0003DMG400028621,PGSC0003DMG400002039,PGSC0003DMG400022748,PGSC0003DMG400003507,PGSC0003DMG400022627,PGSC0003DM…
02824,PGSC0003DMG400023024,PGSC0003DMG402016226,PGSC0003DMG400019631,PGSC0003DMG400023428,PGSC0003DMG400016907,PGSC0003DMG402031533,PGSC0003DMG400018150,PGSC0003DMG400027117,PGSC0003DMG400000857,PGSC0003DMG400015641,PGSC0003DMG400022088,PGSC0003DMG401025422,PGSC0003DMG400020150,PGSC0003DMG400014291,PGSC0003DMG400002905,PGSC0003DMG400023930,Novel01264,PGSC0003DMG400022648,PGSC0003DMG400026027,PGSC…
DMG400026344,PGSC0003DMG400008401,PGSC0003DMG403012723,PGSC0003DMG400007146,PGSC0003DMG400010600,Novel04490,Novel05233,PGSC0003DMG400031777,PGSC0003DMG400006801,PGSC0003DMG400014496,PGSC0003DMG400028197,PGSC0003DMG400018288,PGSC0003DMG400000572,PGSC0003DMG400028382,PGSC0003DMG400029547,PGSC0003DMG400021568,PGSC0003DMG400006970,PGSC0003DMG400030936,PGSC0003DMG400027904,PGSC0003DMG400018581,PGSC000…
GO:0022857	transmembrane transporter activity	molecular_function	5.7371e-06	0.00050993	740	14416	1123	25233	PGSC0003DMG400007701,Novel01540,PGSC0003DMG400008141,PGSC0003DMG400025180,PGSC0003DMG400005267,PGSC0003DMG400023591,PGSC0003DMG400004101,PGSC0003DMG400009480,PGSC0003DMG400027414,PGSC0003DMG400013022,PGSC0003DMG400000570,PGSC0003DMG400020391,PGSC0003DMG400026506,PGSC0003DMG400009914,PGSC0003DMG400028635,Novel02692,PGSC0003DMG400001066,PGSC0003DMG400032824,PGSC0003DMG400018616,PGSC0003DMG400031079…
GO:0019684	photosynthesis, light reaction	biological_process	5.8012e-06	0.00050993	83	14416	111	25233	PGSC0003DMG400019248,PGSC0003DMG400008639,PGSC0003DMG400022241,PGSC0003DMG400006149,PGSC0003DMG400018657,PGSC0003DMG400013415,PGSC0003DMG400016959,PGSC0003DMG400008299,PGSC0003DMG401009929,Novel03729,PGSC0003DMG400021287,PGSC0003DMG400016482,PGSC0003DMG400013460,PGSC0003DMG400015304,PGSC0003DMG400012494,PGSC0003DMG400023461,PGSC0003DMG400004301,PGSC0003DMG400022731,PGSC0003DMG400009162,PGSC0003DM…
GO:0044264	cellular polysaccharide metabolic process	biological_process	7.537e-06	0.00065443	124	14416	160	25233	PGSC0003DMG400003976,PGSC0003DMG402018552,PGSC0003DMG400012288,PGSC0003DMG400021398,PGSC0003DMG400022208,PGSC0003DMG400022852,PGSC0003DMG400003774,PGSC0003DMG400013523,PGSC0003DMG400024755,PGSC0003DMG400025875,Novel04435,PGSC0003DMG400026916,PGSC0003DMG400022307,PGSC0003DMG400007794,Novel05199,PGSC0003DMG400031183,Novel02249,PGSC0003DMG400010794,PGSC0003DMG400009026,PGSC0003DMG400029792,PGSC0003D…
GO:0006950	response to stress	biological_process	8.385e-06	0.00071929	744	14416	1167	25233	Novel04696,PGSC0003DMG400014558,PGSC0003DMG400009906,PGSC0003DMG401031484,Novel00619,PGSC0003DMG400002920,Novel03513,Novel03789,PGSC0003DMG400010946,Novel00144,PGSC0003DMG400000766,PGSC0003DMG400023288,PGSC0003DMG400021691,PGSC0003DMG400028672,PGSC0003DMG400002808,PGSC0003DMG400025931,PGSC0003DMG400030890,PGSC0003DMG400030166,PGSC0003DMG401022784,PGSC0003DMG401000097,PGSC0003DMG400026180,Novel062…
GO:0005215	transporter activity	molecular_function	8.8197e-06	0.00074757	766	14416	1168	25233	PGSC0003DMG400008078,PGSC0003DMG400014474,PGSC0003DMG400032481,PGSC0003DMG400001464,PGSC0003DMG400001181,PGSC0003DMG401027676,Novel05041,PGSC0003DMG400011649,PGSC0003DMG400022490,Novel03808,PGSC0003DMG400019371,PGSC0003DMG400028316,PGSC0003DMG400024268,Novel01250,PGSC0003DMG400007968,Novel04709,PGSC0003DMG400014539,PGSC0003DMG400008549,PGSC0003DMG400016667,PGSC0003DMG400003848,Novel01834,PGSC0003…
GO:0006073	cellular glucan metabolic process	biological_process	1.006e-05	0.00083285	107	14416	136	25233	PGSC0003DMG400026916,PGSC0003DMG400022852,PGSC0003DMG400003774,PGSC0003DMG400013523,PGSC0003DMG400024755,PGSC0003DMG400021398,PGSC0003DMG400022208,PGSC0003DMG400003976,PGSC0003DMG402018552,PGSC0003DMG400012288,PGSC0003DMG400017298,PGSC0003DMG401020473,PGSC0003DMG400006799,PGSC0003DMG400029792,PGSC0003DMG400003124,PGSC0003DMG400007854,Novel02249,PGSC0003DMG400010794,PGSC0003DMG400009026,PGSC0003DM…
GO:0044042	glucan metabolic process	biological_process	1.006e-05	0.00083285	107	14416	136	25233	PGSC0003DMG402007052,PGSC0003DMG400022382,PGSC0003DMG400017110,PGSC0003DMG400006672,PGSC0003DMG400009300,PGSC0003DMG402010181,PGSC0003DMG400020783,PGSC0003DMG400004670,Novel05594,PGSC0003DMG402022167,PGSC0003DMG400001549,PGSC0003DMG400002084,PGSC0003DMG400004306,PGSC0003DMG400029691,PGSC0003DMG400031015,PGSC0003DMG400027327,PGSC0003DMG400018504,Novel05129,PGSC0003DMG401018740,PGSC0003DMG400012910…
GO:0071704	organic substance metabolic process	biological_process	1.1189e-05	0.00091569	5429	14416	9053	25233	PGSC0003DMG400027327,PGSC0003DMG400003623,PGSC0003DMG400015806,PGSC0003DMG400023779,PGSC0003DMG400015769,PGSC0003DMG400014228,PGSC0003DMG400003220,PGSC0003DMG400004930,PGSC0003DMG400001296,Novel03796,PGSC0003DMG400022775,PGSC0003DMG400027825,PGSC0003DMG400019408,PGSC0003DMG400011208,PGSC0003DMG400005807,PGSC0003DMG400024824,PGSC0003DMG402009395,PGSC0003DMG400029146,Novel02675,PGSC0003DMG400010426…
SC0003DMG400023133,PGSC0003DMG400009068,PGSC0003DMG400013765,PGSC0003DMG400025178,PGSC0003DMG401031484,PGSC0003DMG400019241,PGSC0003DMG400021722,Novel03831,Novel01077,PGSC0003DMG400015161,PGSC0003DMG400023248,PGSC0003DMG400006509,Novel00605,Novel04696,PGSC0003DMG400018194,PGSC0003DMG402012256,PGSC0003DMG400032553,PGSC0003DMG400019712,PGSC0003DMG400019721,PGSC0003DMG400010528,Novel02903,PGSC0003DM…
MG400004923,PGSC0003DMG400007989,PGSC0003DMG400021273,PGSC0003DMG400014409,Novel02055,Novel04332,PGSC0003DMG400016906,Novel01028,PGSC0003DMG401024472,PGSC0003DMG400004499,PGSC0003DMG400026965,PGSC0003DMG400027714,PGSC0003DMG400016812,PGSC0003DMG400030537,PGSC0003DMG400018323,PGSC0003DMG400024962,PGSC0003DMG400023957,PGSC0003DMG400015575,PGSC0003DMG400007899,PGSC0003DMG400006976,PGSC0003DMG4000010…
03853,PGSC0003DMG401024581,PGSC0003DMG400023897,PGSC0003DMG400005254,PGSC0003DMG400026307,PGSC0003DMG400014677,PGSC0003DMG400030704,PGSC0003DMG400013884,Novel01836,PGSC0003DMG400023660,PGSC0003DMG401006212,PGSC0003DMG400006344,PGSC0003DMG400023360,PGSC0003DMG401018962,PGSC0003DMG400031121,PGSC0003DMG400017209,PGSC0003DMG400024963,PGSC0003DMG402026153,Novel05118,PGSC0003DMG400026578,PGSC0003DMG400…
GO:0044262	cellular carbohydrate metabolic process	biological_process	1.2624e-05	0.0010214	188	14416	255	25233	PGSC0003DMG401017546,PGSC0003DMG401000669,PGSC0003DMG400022307,PGSC0003DMG400031183,PGSC0003DMG400007854,Novel02514,PGSC0003DMG400026428,PGSC0003DMG400017298,PGSC0003DMG400015302,PGSC0003DMG400018405,PGSC0003DMG400012288,PGSC0003DMG400032124,PGSC0003DMG400003976,PGSC0003DMG400021398,PGSC0003DMG400022208,PGSC0003DMG400020619,PGSC0003DMG400022852,PGSC0003DMG400026916,Novel04435,Novel02513,PGSC0003D…
GO:0009570	chloroplast stroma	cellular_component	1.3812e-05	0.001105	116	14416	153	25233	PGSC0003DMG400005232,PGSC0003DMG400019647,PGSC0003DMG400017394,PGSC0003DMG400032155,PGSC0003DMG400000302,PGSC0003DMG400014225,PGSC0003DMG400022796,PGSC0003DMG400014254,PGSC0003DMG400006801,PGSC0003DMG400020501,PGSC0003DMG400006590,PGSC0003DMG400022894,PGSC0003DMG400022992,PGSC0003DMG400012910,PGSC0003DMG400016613,PGSC0003DMG400028255,PGSC0003DMG400026493,PGSC0003DMG400029047,PGSC0003DMG400024095,…
GO:0006464	cellular protein modification process	biological_process	1.9092e-05	0.0014938	1506	14416	2340	25233	Novel05674,PGSC0003DMG400000996,Novel02577,PGSC0003DMG400030292,PGSC0003DMG400023742,PGSC0003DMG400015708,PGSC0003DMG400017389,PGSC0003DMG400027469,PGSC0003DMG400025664,PGSC0003DMG400012392,PGSC0003DMG400001939,PGSC0003DMG400000908,PGSC0003DMG400021359,PGSC0003DMG400018580,PGSC0003DMG400018298,PGSC0003DMG400022815,PGSC0003DMG400004687,PGSC0003DMG400003528,PGSC0003DMG400005677,Novel02822,Novel0091…
GO:0036211	protein modification process	biological_process	1.9092e-05	0.0014938	1506	14416	2340	25233	PGSC0003DMG400009606,PGSC0003DMG400021609,PGSC0003DMG400008579,PGSC0003DMG400008419,PGSC0003DMG400030058,PGSC0003DMG400023913,PGSC0003DMG400024010,PGSC0003DMG400030092,PGSC0003DMG400030298,PGSC0003DMG400010746,PGSC0003DMG400023587,PGSC0003DMG400002664,PGSC0003DMG400029442,PGSC0003DMG400008377,PGSC0003DMG400010230,PGSC0003DMG400003213,PGSC0003DMG400027155,PGSC0003DMG400022825,PGSC0003DMG400008021,…
GO:0009416	response to light stimulus	biological_process	3.2251e-05	0.002496	101	14416	130	25233	PGSC0003DMG400001299,PGSC0003DMG400027211,PGSC0003DMG400022472,PGSC0003DMG400017354,PGSC0003DMG400006635,PGSC0003DMG400000230,PGSC0003DMG400016179,PGSC0003DMG400021003,PGSC0003DMG401025066,Novel03224,PGSC0003DMG400024017,PGSC0003DMG400026515,PGSC0003DMG402021097,PGSC0003DMG400019873,PGSC0003DMG401000463,PGSC0003DMG400025465,PGSC0003DMG400008223,PGSC0003DMG400010207,PGSC0003DMG400004458,PGSC0003DM…
GO:0043232	intracellular non-membrane-bounded organelle	cellular_component	3.2833e-05	0.0025137	597	14416	983	25233	Novel03540,PGSC0003DMG400027161,PGSC0003DMG400022038,PGSC0003DMG400019019,PGSC0003DMG400002026,PGSC0003DMG400031257,Novel05047,PGSC0003DMG400018545,PGSC0003DMG400006441,PGSC0003DMG400033684,PGSC0003DMG400008834,PGSC0003DMG400023424,PGSC0003DMG400001759,PGSC0003DMG400030627,Novel01342,PGSC0003DMG400005642,Novel02200,Novel04096,PGSC0003DMG400032236,PGSC0003DMG400027010,PGSC0003DMG400030185,PGSC0003…
GO:0043228	non-membrane-bounded organelle	cellular_component	3.7334e-05	0.0028278	599	14416	987	25233	PGSC0003DMG400001690,Novel01969,PGSC0003DMG400012628,PGSC0003DMG400042965,PGSC0003DMG402015362,PGSC0003DMG400003291,PGSC0003DMG400003218,PGSC0003DMG400020305,PGSC0003DMG400007119,Novel05699,PGSC0003DMG400001127,PGSC0003DMG400025246,PGSC0003DMG400029773,Novel04548,PGSC0003DMG400023394,PGSC0003DMG400011741,Novel04769,PGSC0003DMG400001513,PGSC0003DMG400019266,PGSC0003DMG400014486,PGSC0003DMG40001369…
GO:0055114	oxidation-reduction process	biological_process	3.8265e-05	0.0028678	1378	14416	2273	25233	PGSC0003DMG400028389,PGSC0003DMG400000333,PGSC0003DMG400026586,PGSC0003DMG400003865,PGSC0003DMG400002581,PGSC0003DMG400005962,PGSC0003DMG400000486,PGSC0003DMG400010716,PGSC0003DMG401025767,PGSC0003DMG402000594,PGSC0003DMG400020999,PGSC0003DMG400046928,PGSC0003DMG400000511,PGSC0003DMG400028608,PGSC0003DMG401006826,PGSC0003DMG400019825,PGSC0003DMG400028224,PGSC0003DMG400027156,PGSC0003DMG400031020,…
GO:0055085	transmembrane transport	biological_process	4.2549e-05	0.0031557	769	14416	1186	25233	PGSC0003DMG401005949,PGSC0003DMG400003758,PGSC0003DMG400017723,PGSC0003DMG400030905,PGSC0003DMG400002865,Novel03470,PGSC0003DMG400013108,PGSC0003DMG400002209,PGSC0003DMG400003534,PGSC0003DMG400025895,PGSC0003DMG400009290,PGSC0003DMG400009656,PGSC0003DMG400029937,Novel03512,PGSC0003DMG400003643,PGSC0003DMG400024818,PGSC0003DMG401010374,PGSC0003DMG400008358,PGSC0003DMG400002762,PGSC0003DMG400006183…
GO:0051234	establishment of localization	biological_process	4.3499e-05	0.0031929	1343	14416	2143	25233	PGSC0003DMG400007895,Novel05752,PGSC0003DMG400012974,PGSC0003DMG400002104,Novel01783,PGSC0003DMG400043830,PGSC0003DMG400029761,PGSC0003DMG400028286,PGSC0003DMG400016915,PGSC0003DMG401009662,Novel01011,PGSC0003DMG400003411,PGSC0003DMG400002204,PGSC0003DMG400012543,PGSC0003DMG400022993,PGSC0003DMG400013821,PGSC0003DMG400025244,PGSC0003DMG400014597,Novel05100,PGSC0003DMG400025994,PGSC0003DMG40002007…
GO:0051179	localization	biological_process	5.1091e-05	0.0037119	1367	14416	2184	25233	PGSC0003DMG400013108,PGSC0003DMG401000916,PGSC0003DMG400002209,PGSC0003DMG400009038,PGSC0003DMG400003534,PGSC0003DMG400018122,PGSC0003DMG400025895,PGSC0003DMG400028581,PGSC0003DMG400009290,PGSC0003DMG400013676,PGSC0003DMG400025493,PGSC0003DMG401005949,PGSC0003DMG400024291,PGSC0003DMG400003758,PGSC0003DMG400030905,PGSC0003DMG400003146,PGSC0003DMG400004690,Novel05740,PGSC0003DMG400002531,PGSC0003DM…
GO:0140096	catalytic activity, acting on a protein	molecular_function	5.3095e-05	0.003797	1722	14416	2692	25233	PGSC0003DMG400017023,PGSC0003DMG401026585,PGSC0003DMG400045432,PGSC0003DMG400016998,PGSC0003DMG400008499,PGSC0003DMG402020059,PGSC0003DMG400024944,PGSC0003DMG400009078,PGSC0003DMG401029358,PGSC0003DMG400028479,PGSC0003DMG400020846,PGSC0003DMG400009986,PGSC0003DMG402024761,PGSC0003DMG400002022,PGSC0003DMG400020151,PGSC0003DMG400012566,PGSC0003DMG400003294,PGSC0003DMG400000134,PGSC0003DMG400002786,…
7028,Novel00920,PGSC0003DMG400027009,PGSC0003DMG400007121,PGSC0003DMG400024559,PGSC0003DMG400023004,PGSC0003DMG400017970,PGSC0003DMG400010351,Novel03934,PGSC0003DMG402020263,PGSC0003DMG400034531,PGSC0003DMG400008907,PGSC0003DMG400030077,PGSC0003DMG400000494,PGSC0003DMG400016709,PGSC0003DMG400030613,PGSC0003DMG400005829,PGSC0003DMG400010520,PGSC0003DMG400007455,PGSC0003DMG400024776,PGSC0003DMG4000…
GO:0006810	transport	biological_process	5.3329e-05	0.003797	1330	14416	2122	25233	PGSC0003DMG400011374,PGSC0003DMG400000045,Novel01904,PGSC0003DMG400011398,PGSC0003DMG400028145,PGSC0003DMG400004717,PGSC0003DMG401022530,Novel02496,PGSC0003DMG400024940,Novel04161,PGSC0003DMG400020158,PGSC0003DMG400009073,PGSC0003DMG400013819,PGSC0003DMG400015572,PGSC0003DMG400004795,PGSC0003DMG400030308,Novel04240,PGSC0003DMG400010621,PGSC0003DMG401021616,PGSC0003DMG400017226,PGSC0003DMG40001961…
GO:0030001	metal ion transport	biological_process	5.7386e-05	0.0040454	185	14416	265	25233	Novel04118,Novel03768,PGSC0003DMG400025230,Novel03808,PGSC0003DMG400013739,PGSC0003DMG400022490,Novel04620,PGSC0003DMG400026479,PGSC0003DMG400011865,PGSC0003DMG400000556,PGSC0003DMG400029942,PGSC0003DMG401024899,PGSC0003DMG400003914,PGSC0003DMG401027676,PGSC0003DMG400008438,Novel06292,PGSC0003DMG400001181,Novel05147,PGSC0003DMG400031085,PGSC0003DMG400023310,PGSC0003DMG400014411,PGSC0003DMG4000178…
GO:0009637	response to blue light	biological_process	6.9647e-05	0.0048616	24	14416	25	25233	PGSC0003DMG401009929,PGSC0003DMG400019379,PGSC0003DMG400026531,PGSC0003DMG400011974,PGSC0003DMG400030986,PGSC0003DMG400026363,PGSC0003DMG400028120,PGSC0003DMG400003889,PGSC0003DMG400031263,PGSC0003DMG400008545,PGSC0003DMG400033102,PGSC0003DMG400014391,PGSC0003DMG400019971,PGSC0003DMG400021553,PGSC0003DMG400001633,PGSC0003DMG400017172,PGSC0003DMG400018791,PGSC0003DMG400013949,PGSC0003DMG400026515,…
GO:0016491	oxidoreductase activity	molecular_function	7.1452e-05	0.0049392	1309	14416	2160	25233	PGSC0003DMG400003308,PGSC0003DMG400010092,PGSC0003DMG400019692,PGSC0003DMG401007406,PGSC0003DMG400011023,PGSC0003DMG400028897,PGSC0003DMG400022430,PGSC0003DMG400001570,Novel02404,PGSC0003DMG400025962,PGSC0003DMG400024693,PGSC0003DMG400011392,Novel01975,PGSC0003DMG400007639,PGSC0003DMG400024274,PGSC0003DMG400022641,PGSC0003DMG400000744,PGSC0003DMG403017241,Novel01016,PGSC0003DMG400028053,PGSC0003D…
GO:0030246	carbohydrate binding	molecular_function	7.8572e-05	0.0053792	144	14416	193	25233	PGSC0003DMG400024248,PGSC0003DMG401002053,Novel06088,Novel02606,PGSC0003DMG400006899,Novel00554,PGSC0003DMG400008499,Novel04995,PGSC0003DMG400020368,PGSC0003DMG400030704,PGSC0003DMG400006729,PGSC0003DMG400033031,PGSC0003DMG400001773,PGSC0003DMG400006498,PGSC0003DMG400008639,PGSC0003DMG404017205,PGSC0003DMG400014339,PGSC0003DMG400019730,PGSC0003DMG402012981,PGSC0003DMG400012288,PGSC0003DMG40002664…
GO:0006629	lipid metabolic process	biological_process	7.9766e-05	0.0054089	464	14416	696	25233	PGSC0003DMG400002079,PGSC0003DMG400015817,PGSC0003DMG400022703,PGSC0003DMG401025057,Novel05382,Novel04114,Novel03068,PGSC0003DMG400007793,Novel06240,PGSC0003DMG400014722,PGSC0003DMG402025549,PGSC0003DMG400021206,PGSC0003DMG400033634,PGSC0003DMG401028586,Novel06238,Novel03543,Novel00130,PGSC0003DMG400022750,Novel04508,Novel00597,PGSC0003DMG400002687,PGSC0003DMG400026956,PGSC0003DMG400013179,PGSC00…
GO:0009314	response to radiation	biological_process	8.4483e-05	0.0056747	104	14416	136	25233	PGSC0003DMG400008545,PGSC0003DMG400030958,PGSC0003DMG400019971,PGSC0003DMG400030986,PGSC0003DMG400026363,PGSC0003DMG400007067,PGSC0003DMG400011974,PGSC0003DMG400000348,PGSC0003DMG402007021,PGSC0003DMG400024658,PGSC0003DMG400019647,PGSC0003DMG400001914,PGSC0003DMG401007333,PGSC0003DMG400012458,PGSC0003DMG400022382,PGSC0003DMG400028216,PGSC0003DMG400004415,PGSC0003DMG400001099,PGSC0003DMG400003932,…
GO:0140110	transcription regulator activity	molecular_function	0.00011097	0.0073843	500	14416	805	25233	PGSC0003DMG400033078,PGSC0003DMG400008352,PGSC0003DMG400019693,PGSC0003DMG401021124,PGSC0003DMG400019629,PGSC0003DMG400028381,PGSC0003DMG400040232,PGSC0003DMG400027886,PGSC0003DMG400024145,PGSC0003DMG400014594,PGSC0003DMG402024252,PGSC0003DMG400027849,PGSC0003DMG400000671,PGSC0003DMG400015104,PGSC0003DMG400015015,Novel02588,PGSC0003DMG400004649,PGSC0003DMG402018787,PGSC0003DMG400027038,PGSC0003DM…
GO:0006811	ion transport	biological_process	0.00011987	0.0079024	439	14416	667	25233	PGSC0003DMG400009648,Novel03781,PGSC0003DMG400017602,PGSC0003DMG400024168,PGSC0003DMG400023464,PGSC0003DMG400016959,PGSC0003DMG400010714,PGSC0003DMG400017732,PGSC0003DMG400016482,PGSC0003DMG400004853,PGSC0003DMG402009187,PGSC0003DMG400010090,Novel01289,Novel04293,Novel00066,PGSC0003DMG400022786,Novel02190,PGSC0003DMG400030594,PGSC0003DMG400017023,PGSC0003DMG400024976,PGSC0003DMG400011234,PGSC0003…
GO:0043531	ADP binding	molecular_function	0.00012272	0.0080163	378	14416	539	25233	PGSC0003DMG400018464,PGSC0003DMG400019804,PGSC0003DMG400004295,PGSC0003DMG400011907,PGSC0003DMG400003353,PGSC0003DMG400017086,Novel05773,PGSC0003DMG400011524,PGSC0003DMG402017089,Novel03518,PGSC0003DMG400007471,PGSC0003DMG400011900,PGSC0003DMG400002357,Novel04659,PGSC0003DMG400002820,Novel01768,PGSC0003DMG400012918,PGSC0003DMG400024203,PGSC0003DMG400004524,Novel01949,PGSC0003DMG400012335,PGSC0003…
GO:0016758	transferase activity, transferring hexosyl groups	molecular_function	0.00013305	0.0086121	360	14416	538	25233	PGSC0003DMG402031172,PGSC0003DMG400030897,PGSC0003DMG400030804,Novel01297,PGSC0003DMG400028961,Novel03791,PGSC0003DMG400030265,PGSC0003DMG402001720,PGSC0003DMG400024755,Novel05672,PGSC0003DMG400038305,PGSC0003DMG402008915,PGSC0003DMG400030555,PGSC0003DMG400029497,Novel05698,PGSC0003DMG400026323,PGSC0003DMG400024344,Novel02844,PGSC0003DMG400027154,PGSC0003DMG400004876,PGSC0003DMG400011029,PGSC0003…
GO:0009605	response to external stimulus	biological_process	0.0001355	0.0086917	191	14416	272	25233	PGSC0003DMG400016959,Novel03580,PGSC0003DMG400012951,PGSC0003DMG400028120,PGSC0003DMG400015465,PGSC0003DMG400018343,Novel03400,PGSC0003DMG400003757,PGSC0003DMG400005803,PGSC0003DMG400011401,PGSC0003DMG400013751,PGSC0003DMG402022215,PGSC0003DMG400016812,Novel02344,PGSC0003DMG400017214,PGSC0003DMG404027324,PGSC0003DMG400018490,PGSC0003DMG400020708,Novel00614,PGSC0003DMG400008259,PGSC0003DMG40002566…
GO:0071482	cellular response to light stimulus	biological_process	0.00014864	0.009449	25	14416	27	25233	PGSC0003DMG400012995,PGSC0003DMG400026362,PGSC0003DMG402021097,PGSC0003DMG400026515,PGSC0003DMG400024017,PGSC0003DMG400002662,PGSC0003DMG400025361,PGSC0003DMG400025465,PGSC0003DMG400016590,PGSC0003DMG400027211,PGSC0003DMG400017172,PGSC0003DMG400025758,PGSC0003DMG402006783,PGSC0003DMG400017396,PGSC0003DMG400011401,PGSC0003DMG400008545,PGSC0003DMG400025866,PGSC0003DMG400023086,PGSC0003DMG400003072,…
GO:0044281	small molecule metabolic process	biological_process	0.00015904	0.010021	705	14416	1090	25233	PGSC0003DMG400012575,PGSC0003DMG402022215,PGSC0003DMG400000238,PGSC0003DMG400002750,PGSC0003DMG400004078,PGSC0003DMG400021188,PGSC0003DMG400006678,PGSC0003DMG400001662,PGSC0003DMG400007793,PGSC0003DMG400024619,Novel01954,Novel01323,Novel04475,PGSC0003DMG400021276,PGSC0003DMG400026392,PGSC0003DMG400014052,PGSC0003DMG402030816,PGSC0003DMG400030594,PGSC0003DMG400031370,PGSC0003DMG400007059,PGSC0003D…
GO:0006091	generation of precursor metabolites and energy	biological_process	0.00016904	0.010558	285	14416	456	25233	PGSC0003DMG400027565,PGSC0003DMG402011260,PGSC0003DMG400016208,PGSC0003DMG400002971,PGSC0003DMG400012494,PGSC0003DMG400028905,Novel01121,PGSC0003DMG401009929,PGSC0003DMG400010913,PGSC0003DMG400011044,PGSC0003DMG400004317,PGSC0003DMG400014901,PGSC0003DMG400032124,PGSC0003DMG400017170,PGSC0003DMG400031831,PGSC0003DMG400028545,PGSC0003DMG400014209,PGSC0003DMG400024973,PGSC0003DMG400018157,PGSC0003DM…
GO:0016757	transferase activity, transferring glycosyl groups	molecular_function	0.00023145	0.01433	476	14416	719	25233	PGSC0003DMG400018658,PGSC0003DMG400015601,PGSC0003DMG400025872,PGSC0003DMG400026296,PGSC0003DMG400003358,PGSC0003DMG400029317,PGSC0003DMG400006949,PGSC0003DMG400016825,PGSC0003DMG400004514,PGSC0003DMG400016122,PGSC0003DMG400020640,PGSC0003DMG400019620,PGSC0003DMG400008138,PGSC0003DMG400021527,PGSC0003DMG400021694,PGSC0003DMG400008016,PGSC0003DMG400014823,PGSC0003DMG400009411,PGSC0003DMG400013398,…
GO:0009941	chloroplast envelope	cellular_component	0.00029342	0.01801	96	14416	129	25233	PGSC0003DMG400018150,PGSC0003DMG400003765,PGSC0003DMG400008142,PGSC0003DMG400014253,PGSC0003DMG400002547,PGSC0003DMG402030641,PGSC0003DMG400015641,PGSC0003DMG400009026,PGSC0003DMG400001306,PGSC0003DMG400016162,PGSC0003DMG400003696,PGSC0003DMG400007188,PGSC0003DMG400004122,PGSC0003DMG400024141,PGSC0003DMG400019631,PGSC0003DMG400039047,PGSC0003DMG400006175,PGSC0003DMG400015603,PGSC0003DMG400029051,…
GO:0030247	polysaccharide binding	molecular_function	0.00030408	0.018464	58	14416	72	25233	PGSC0003DMG400019726,PGSC0003DMG400026388,PGSC0003DMG400030705,PGSC0003DMG400019171,PGSC0003DMG400016314,PGSC0003DMG400017106,PGSC0003DMG400000221,PGSC0003DMG400010495,PGSC0003DMG400029073,PGSC0003DMG400020899,Novel02606,PGSC0003DMG400008322,PGSC0003DMG400019725,PGSC0003DMG400008499,PGSC0003DMG400008482,Novel00554,Novel06088,PGSC0003DMG400020023,PGSC0003DMG400006729,PGSC0003DMG402005729,PGSC0003D…
GO:0043412	macromolecule modification	biological_process	0.00030601	0.018464	1602	14416	2523	25233	PGSC0003DMG400003999,PGSC0003DMG402026153,PGSC0003DMG400003813,PGSC0003DMG400002693,PGSC0003DMG400007708,PGSC0003DMG400031121,Novel00691,PGSC0003DMG400006344,PGSC0003DMG400027771,PGSC0003DMG402005047,PGSC0003DMG400028730,PGSC0003DMG400006741,Novel00146,PGSC0003DMG400004357,PGSC0003DMG400026584,PGSC0003DMG400000662,PGSC0003DMG400005896,Novel03749,PGSC0003DMG400028440,PGSC0003DMG400023146,PGSC0003D…
GO:0043207	response to external biotic stimulus	biological_process	0.00035224	0.0209	125	14416	173	25233	PGSC0003DMG400008834,PGSC0003DMG400001774,PGSC0003DMG400031378,Novel02663,PGSC0003DMG400021248,PGSC0003DMG400019881,PGSC0003DMG400015130,PGSC0003DMG402006332,PGSC0003DMG400015273,PGSC0003DMG400027125,PGSC0003DMG400018184,PGSC0003DMG400019437,PGSC0003DMG400015873,PGSC0003DMG400009077,PGSC0003DMG400030058,PGSC0003DMG400019363,PGSC0003DMG400019435,PGSC0003DMG400027159,PGSC0003DMG400014559,PGSC0003DM…
GO:0051707	response to other organism	biological_process	0.00035224	0.0209	125	14416	173	25233	PGSC0003DMG400019881,PGSC0003DMG400015130,Novel02663,PGSC0003DMG400021248,PGSC0003DMG400001774,PGSC0003DMG400031378,PGSC0003DMG400008834,PGSC0003DMG400030058,PGSC0003DMG400015873,PGSC0003DMG400009077,PGSC0003DMG400027125,PGSC0003DMG400015273,PGSC0003DMG400018184,PGSC0003DMG400019437,PGSC0003DMG402006332,PGSC0003DMG400019873,PGSC0003DMG400028909,PGSC0003DMG400008296,PGSC0003DMG400027159,PGSC0003DM…
GO:0044238	primary metabolic process	biological_process	0.00037428	0.022024	5148	14416	8631	25233	PGSC0003DMG400007874,PGSC0003DMG400001001,PGSC0003DMG400032562,PGSC0003DMG400000025,PGSC0003DMG400008351,Novel03960,PGSC0003DMG400022188,PGSC0003DMG400006155,PGSC0003DMG402012500,PGSC0003DMG400014251,PGSC0003DMG400004547,PGSC0003DMG400012594,PGSC0003DMG400009981,PGSC0003DMG401028784,PGSC0003DMG400002153,PGSC0003DMG400000614,PGSC0003DMG400030873,Novel05129,PGSC0003DMG400010836,PGSC0003DMG400016995…
C0003DMG400029765,PGSC0003DMG400007794,PGSC0003DMG400010399,PGSC0003DMG400022817,PGSC0003DMG400014461,PGSC0003DMG400029792,PGSC0003DMG400020116,PGSC0003DMG400005213,PGSC0003DMG400018337,PGSC0003DMG400011989,Novel05066,PGSC0003DMG400013331,PGSC0003DMG400010710,PGSC0003DMG400008256,Novel05173,Novel03791,PGSC0003DMG400022827,PGSC0003DMG400024970,PGSC0003DMG402011540,PGSC0003DMG400019267,PGSC0003DMG4…
C0003DMG400043403,PGSC0003DMG400015409,PGSC0003DMG400012083,PGSC0003DMG400027520,PGSC0003DMG400026072,PGSC0003DMG400017787,PGSC0003DMG400032500,PGSC0003DMG400019935,PGSC0003DMG400003511,PGSC0003DMG400025743,PGSC0003DMG400009025,PGSC0003DMG400034102,PGSC0003DMG400028375,PGSC0003DMG400012436,PGSC0003DMG400006846,PGSC0003DMG400021324,PGSC0003DMG402030070,PGSC0003DMG400009980,PGSC0003DMG400031261,PGS…
3DMG400011160,PGSC0003DMG400005388,PGSC0003DMG402025508,PGSC0003DMG400022960,PGSC0003DMG400028474,PGSC0003DMG400007018,PGSC0003DMG400009237,Novel00750,PGSC0003DMG400016118,PGSC0003DMG400017680,PGSC0003DMG400018644,PGSC0003DMG400004071,PGSC0003DMG400020364,PGSC0003DMG400012288,Novel02360,PGSC0003DMG400009703,PGSC0003DMG401025427,Novel04526,PGSC0003DMG400016534,PGSC0003DMG402021549,PGSC0003DMG40002…
GO:0009607	response to biotic stimulus	biological_process	0.00041695	0.024228	137	14416	193	25233	PGSC0003DMG400030058,PGSC0003DMG400015873,PGSC0003DMG400027125,PGSC0003DMG400015273,PGSC0003DMG400018184,PGSC0003DMG400018271,PGSC0003DMG402006332,PGSC0003DMG400015130,Novel02663,PGSC0003DMG400031378,PGSC0003DMG401001494,PGSC0003DMG400014635,PGSC0003DMG400029341,PGSC0003DMG400005407,PGSC0003DMG400025282,Novel03439,PGSC0003DMG400028909,PGSC0003DMG400014559,PGSC0003DMG400003527,PGSC0003DMG400012451…
GO:0005886	plasma membrane	cellular_component	0.00041854	0.024228	290	14416	431	25233	PGSC0003DMG400022490,PGSC0003DMG400002012,PGSC0003DMG400007227,Novel05661,PGSC0003DMG401031741,PGSC0003DMG400027136,PGSC0003DMG400008020,PGSC0003DMG400012445,PGSC0003DMG400016283,PGSC0003DMG400030474,PGSC0003DMG400025456,PGSC0003DMG400011355,PGSC0003DMG400031335,PGSC0003DMG400014123,PGSC0003DMG400000191,PGSC0003DMG400040097,PGSC0003DMG400018938,PGSC0003DMG400003976,PGSC0003DMG400032133,PGSC0003DM…
GO:0008509	anion transmembrane transporter activity	molecular_function	0.00043183	0.024795	85	14416	111	25233	PGSC0003DMG400030453,PGSC0003DMG400012073,PGSC0003DMG400005803,PGSC0003DMG400006806,PGSC0003DMG400008200,PGSC0003DMG400005760,PGSC0003DMG400008484,PGSC0003DMG400019315,PGSC0003DMG400016806,PGSC0003DMG400011000,Novel00746,PGSC0003DMG400025346,PGSC0003DMG400011234,PGSC0003DMG400003534,PGSC0003DMG400027912,PGSC0003DMG400006955,PGSC0003DMG400018150,PGSC0003DMG400001464,PGSC0003DMG400000092,PGSC0003DM…
GO:0005773	vacuole	cellular_component	0.0004846	0.027603	103	14416	141	25233	PGSC0003DMG400020356,PGSC0003DMG400022490,PGSC0003DMG400004789,PGSC0003DMG401026044,PGSC0003DMG400014104,PGSC0003DMG400006175,PGSC0003DMG400025375,PGSC0003DMG400020218,PGSC0003DMG400000766,PGSC0003DMG400029942,PGSC0003DMG400000857,PGSC0003DMG400004158,PGSC0003DMG401029470,PGSC0003DMG400019638,PGSC0003DMG400024665,PGSC0003DMG400009182,PGSC0003DMG400009511,PGSC0003DMG400017568,Novel01834,PGSC0003DM…
GO:0043565	sequence-specific DNA binding	molecular_function	0.00049198	0.027801	260	14416	405	25233	PGSC0003DMG400025279,PGSC0003DMG400008391,PGSC0003DMG400029773,PGSC0003DMG400018081,Novel01969,PGSC0003DMG400001434,PGSC0003DMG400001417,PGSC0003DMG400016441,PGSC0003DMG400010987,PGSC0003DMG400026563,PGSC0003DMG400027562,PGSC0003DMG400030837,PGSC0003DMG402029312,PGSC0003DMG400020206,PGSC0003DMG400030852,PGSC0003DMG400008082,Novel01293,PGSC0003DMG400021171,PGSC0003DMG400027283,PGSC0003DMG400030958…
GO:0015103	inorganic anion transmembrane transporter activity	molecular_function	0.00052067	0.029191	50	14416	61	25233	PGSC0003DMG400003708,PGSC0003DMG400003917,PGSC0003DMG400012073,PGSC0003DMG400005803,PGSC0003DMG400024940,PGSC0003DMG400020136,PGSC0003DMG402017902,PGSC0003DMG400011234,PGSC0003DMG400025346,PGSC0003DMG400019315,PGSC0003DMG400006913,PGSC0003DMG400008484,Novel00746,PGSC0003DMG400011000,PGSC0003DMG400005760,PGSC0003DMG400018515,PGSC0003DMG400017163,PGSC0003DMG400000864,PGSC0003DMG400005695,PGSC0003DM…
GO:0044271	cellular nitrogen compound biosynthetic process	biological_process	0.00063418	0.035276	1621	14416	2770	25233	PGSC0003DMG400001463,PGSC0003DMG400004501,PGSC0003DMG400020985,PGSC0003DMG400011444,PGSC0003DMG400009406,PGSC0003DMG400005934,Novel04825,PGSC0003DMG400031835,Novel04486,PGSC0003DMG400002856,PGSC0003DMG400040046,Novel00532,PGSC0003DMG400000345,PGSC0003DMG400012396,PGSC0003DMG400007051,PGSC0003DMG400020362,PGSC0003DMG400013092,PGSC0003DMG400029708,PGSC0003DMG400029545,PGSC0003DMG400017527,PGSC0003D…
GO:0015267	channel activity	molecular_function	0.00071013	0.038893	126	14416	178	25233	PGSC0003DMG400026463,PGSC0003DMG400024197,PGSC0003DMG400016878,Novel04161,Novel04665,PGSC0003DMG400004980,PGSC0003DMG400003708,PGSC0003DMG400007007,Novel04240,Novel04446,PGSC0003DMG400030308,PGSC0003DMG400003917,PGSC0003DMG401011647,PGSC0003DMG400011451,PGSC0003DMG400000045,PGSC0003DMG401015455,PGSC0003DMG400007134,PGSC0003DMG400008089,PGSC0003DMG400009076,Novel06055,PGSC0003DMG400025499,PGSC0003…
GO:0022803	passive transmembrane transporter activity	molecular_function	0.00071013	0.038893	126	14416	178	25233	PGSC0003DMG400024591,PGSC0003DMG400025027,Novel03087,PGSC0003DMG401005949,PGSC0003DMG400029552,PGSC0003DMG401022238,PGSC0003DMG400025106,Novel00746,PGSC0003DMG400008484,PGSC0003DMG400012337,PGSC0003DMG400002985,PGSC0003DMG400023466,PGSC0003DMG400011234,PGSC0003DMG400030594,PGSC0003DMG400025346,PGSC0003DMG402009187,PGSC0003DMG400016482,PGSC0003DMG400009186,PGSC0003DMG400010714,PGSC0003DMG400024879…
GO:0098796	membrane protein complex	cellular_component	0.00075953	0.041281	283	14416	440	25233	PGSC0003DMG400005805,PGSC0003DMG400021933,Novel01106,PGSC0003DMG400024531,PGSC0003DMG400025078,PGSC0003DMG400006994,PGSC0003DMG401011647,PGSC0003DMG400002626,PGSC0003DMG400003501,Novel02542,PGSC0003DMG400019832,Novel02130,PGSC0003DMG400032202,Novel05624,PGSC0003DMG400000325,Novel01706,PGSC0003DMG400008301,PGSC0003DMG400004211,PGSC0003DMG400001808,PGSC0003DMG400008300,Novel02909,PGSC0003DMG4000085…
GO:0051716	cellular response to stimulus	biological_process	0.00084052	0.045337	718	14416	1134	25233	PGSC0003DMG400020252,PGSC0003DMG401000506,PGSC0003DMG400025117,PGSC0003DMG400005267,PGSC0003DMG400006384,PGSC0003DMG400005338,PGSC0003DMG400018099,PGSC0003DMG400007083,PGSC0003DMG400016453,PGSC0003DMG402015209,PGSC0003DMG400019704,PGSC0003DMG400025084,PGSC0003DMG400032199,PGSC0003DMG400020112,PGSC0003DMG400009914,PGSC0003DMG400015197,PGSC0003DMG401016981,PGSC0003DMG400020550,PGSC0003DMG402024742,…
GO:0046148	pigment biosynthetic process	biological_process	0.0009455	0.050616	41	14416	49	25233	PGSC0003DMG400008864,PGSC0003DMG400021527,PGSC0003DMG400018351,PGSC0003DMG400023975,PGSC0003DMG400022473,PGSC0003DMG400019510,PGSC0003DMG400003105,PGSC0003DMG400022430,PGSC0003DMG400025254,PGSC0003DMG400001117,PGSC0003DMG400001672,PGSC0003DMG400015356,PGSC0003DMG402021263,PGSC0003DMG401007628,PGSC0003DMG400014243,PGSC0003DMG400009162,PGSC0003DMG400027602,PGSC0003DMG400008159,Novel02036,PGSC0003DM…
GO:0042440	pigment metabolic process	biological_process	0.0010249	0.054455	50	14416	62	25233	PGSC0003DMG400001117,PGSC0003DMG400022430,PGSC0003DMG400025254,PGSC0003DMG400019347,PGSC0003DMG400030219,Novel01678,PGSC0003DMG400007989,PGSC0003DMG400003105,PGSC0003DMG400009162,PGSC0003DMG400014243,PGSC0003DMG401007628,PGSC0003DMG402021263,PGSC0003DMG400015356,PGSC0003DMG400021814,PGSC0003DMG400001672,PGSC0003DMG400022473,PGSC0003DMG400023975,PGSC0003DMG400018351,PGSC0003DMG400021527,PGSC0003DM…
GO:0046527	glucosyltransferase activity	molecular_function	0.00105	0.055376	74	14416	97	25233	PGSC0003DMG400003866,PGSC0003DMG400031800,PGSC0003DMG401007052,PGSC0003DMG400012111,PGSC0003DMG401003156,PGSC0003DMG402018740,PGSC0003DMG400014024,PGSC0003DMG400013398,PGSC0003DMG400015233,PGSC0003DMG400014823,PGSC0003DMG400001809,PGSC0003DMG400022791,PGSC0003DMG400032202,PGSC0003DMG400002309,PGSC0003DMG400031128,PGSC0003DMG400008322,PGSC0003DMG400012852,PGSC0003DMG400031101,Novel03934,PGSC0003DM…
GO:0015075	ion transmembrane transporter activity	molecular_function	0.0010848	0.056795	337	14416	505	25233	PGSC0003DMG400022248,PGSC0003DMG400026506,PGSC0003DMG400022284,PGSC0003DMG400009914,PGSC0003DMG400028635,Novel02692,PGSC0003DMG400001066,PGSC0003DMG400032824,Novel02604,PGSC0003DMG401015894,Novel03283,PGSC0003DMG400026508,Novel01637,PGSC0003DMG400010431,PGSC0003DMG400008141,PGSC0003DMG400028641,PGSC0003DMG400005267,PGSC0003DMG400021448,PGSC0003DMG400026312,PGSC0003DMG400027088,PGSC0003DMG40002787…
GO:0016853	isomerase activity	molecular_function	0.0011464	0.059582	163	14416	236	25233	PGSC0003DMG400009472,PGSC0003DMG400000089,PGSC0003DMG400012875,Novel00296,PGSC0003DMG400027477,PGSC0003DMG400015269,PGSC0003DMG400017036,PGSC0003DMG400006624,PGSC0003DMG400020034,Novel03329,PGSC0003DMG400002774,PGSC0003DMG400020107,PGSC0003DMG400005732,PGSC0003DMG400023359,PGSC0003DMG400033038,Novel05303,PGSC0003DMG400014371,PGSC0003DMG400020127,PGSC0003DMG400024627,PGSC0003DMG400026290,PGSC0003D…
GO:0015318	inorganic molecular entity transmembrane transporter activity	molecular_function	0.0011843	0.060667	309	14416	461	25233	PGSC0003DMG400010090,PGSC0003DMG402009187,PGSC0003DMG400017732,PGSC0003DMG400010714,PGSC0003DMG400016482,PGSC0003DMG400016959,PGSC0003DMG400024168,PGSC0003DMG400012073,PGSC0003DMG400009648,PGSC0003DMG400030942,PGSC0003DMG400005009,PGSC0003DMG400005760,PGSC0003DMG400025542,PGSC0003DMG400017225,PGSC0003DMG400024976,PGSC0003DMG400011234,PGSC0003DMG400030594,PGSC0003DMG400022786,PGSC0003DMG400011865,…
GO:0048584	positive regulation of response to stimulus	biological_process	0.0011844	0.060667	44	14416	54	25233	PGSC0003DMG400024708,PGSC0003DMG400031757,PGSC0003DMG400002531,PGSC0003DMG400019881,PGSC0003DMG400023670,PGSC0003DMG400002389,PGSC0003DMG400002526,PGSC0003DMG400018343,PGSC0003DMG400003047,PGSC0003DMG400011500,PGSC0003DMG400013183,PGSC0003DMG400030058,PGSC0003DMG400029107,PGSC0003DMG401000095,PGSC0003DMG400008997,PGSC0003DMG403005720,PGSC0003DMG400012995,PGSC0003DMG400019873,PGSC0003DMG400008259,…
GO:0008194	UDP-glycosyltransferase activity	molecular_function	0.0013019	0.066213	278	14416	417	25233	PGSC0003DMG400008138,PGSC0003DMG400021694,PGSC0003DMG400008016,PGSC0003DMG400013398,PGSC0003DMG400009411,PGSC0003DMG400046746,PGSC0003DMG400016121,PGSC0003DMG400015601,PGSC0003DMG400025872,PGSC0003DMG400006949,PGSC0003DMG400004514,PGSC0003DMG400020640,PGSC0003DMG400016122,PGSC0003DMG400014617,PGSC0003DMG400034672,PGSC0003DMG400017737,PGSC0003DMG400008015,PGSC0003DMG400015327,PGSC0003DMG400021116,…
GO:0008610	lipid biosynthetic process	biological_process	0.001498	0.075646	228	14416	337	25233	PGSC0003DMG401011679,PGSC0003DMG401007628,PGSC0003DMG400010092,PGSC0003DMG400018245,PGSC0003DMG400015553,Novel03100,PGSC0003DMG400028897,PGSC0003DMG400023576,PGSC0003DMG400007081,PGSC0003DMG400025895,PGSC0003DMG400007596,PGSC0003DMG400028747,PGSC0003DMG400041998,PGSC0003DMG402007625,PGSC0003DMG400003383,PGSC0003DMG400019006,PGSC0003DMG400023955,PGSC0003DMG400000274,Novel06053,PGSC0003DMG400017202…
GO:0097159	organic cyclic compound binding	molecular_function	0.0015406	0.077248	4740	14416	7934	25233	PGSC0003DMG400021439,PGSC0003DMG400004296,PGSC0003DMG400018197,PGSC0003DMG400002693,PGSC0003DMG402017925,PGSC0003DMG400020711,Novel04500,PGSC0003DMG400020569,PGSC0003DMG400008922,PGSC0003DMG400035474,PGSC0003DMG400000759,PGSC0003DMG400019615,PGSC0003DMG400025282,PGSC0003DMG400013485,PGSC0003DMG400028066,PGSC0003DMG400029474,PGSC0003DMG400002272,PGSC0003DMG400028440,PGSC0003DMG400007070,PGSC0003DM…
SC0003DMG403016979,PGSC0003DMG400030629,PGSC0003DMG400029377,Novel05198,PGSC0003DMG400002248,PGSC0003DMG400021401,PGSC0003DMG400030459,PGSC0003DMG400001920,PGSC0003DMG400012590,PGSC0003DMG401021239,PGSC0003DMG400036212,Novel02568,PGSC0003DMG400007192,PGSC0003DMG400009231,Novel01140,PGSC0003DMG401031379,PGSC0003DMG400005148,PGSC0003DMG400028925,PGSC0003DMG400016156,PGSC0003DMG400024018,PGSC0003DMG…
C0003DMG401006147,PGSC0003DMG400030220,PGSC0003DMG401024882,PGSC0003DMG400024838,Novel01786,PGSC0003DMG400012913,PGSC0003DMG400023657,PGSC0003DMG400030832,PGSC0003DMG400006894,PGSC0003DMG400018811,PGSC0003DMG400031479,PGSC0003DMG400002778,PGSC0003DMG400027971,PGSC0003DMG401007173,PGSC0003DMG401007845,Novel02607,PGSC0003DMG401007970,PGSC0003DMG400007202,PGSC0003DMG400019508,PGSC0003DMG400010953,PG…
GO:0071478	cellular response to radiation	biological_process	0.0015768	0.078452	26	14416	30	25233	PGSC0003DMG400026515,PGSC0003DMG402021097,PGSC0003DMG400024017,PGSC0003DMG400012995,PGSC0003DMG400026362,PGSC0003DMG400025465,PGSC0003DMG400002662,PGSC0003DMG400025361,PGSC0003DMG400027211,PGSC0003DMG400016590,PGSC0003DMG400025758,PGSC0003DMG400017172,PGSC0003DMG402006783,PGSC0003DMG400008545,PGSC0003DMG400017396,PGSC0003DMG400011401,PGSC0003DMG400003072,PGSC0003DMG400010660,PGSC0003DMG400021553,…
GO:1901363	heterocyclic compound binding	molecular_function	0.0015867	0.078452	4739	14416	7933	25233	Novel01419,Novel00833,PGSC0003DMG400013183,PGSC0003DMG400005129,PGSC0003DMG400004972,PGSC0003DMG400000809,PGSC0003DMG400014576,PGSC0003DMG400006239,PGSC0003DMG400007882,PGSC0003DMG400002549,PGSC0003DMG401009791,PGSC0003DMG400036493,PGSC0003DMG400014643,PGSC0003DMG400004413,PGSC0003DMG400003645,Novel03757,PGSC0003DMG400013511,PGSC0003DMG400002138,PGSC0003DMG400028830,PGSC0003DMG400004122,PGSC0003D…
003DMG400024258,PGSC0003DMG400020247,PGSC0003DMG400001419,PGSC0003DMG400010140,PGSC0003DMG400006765,PGSC0003DMG400024289,PGSC0003DMG400022511,PGSC0003DMG400000438,PGSC0003DMG400018672,PGSC0003DMG400021902,PGSC0003DMG400012486,PGSC0003DMG400021862,PGSC0003DMG400011843,PGSC0003DMG400008687,PGSC0003DMG402023527,PGSC0003DMG400019128,PGSC0003DMG400010999,PGSC0003DMG400000555,PGSC0003DMG400027877,PGSC0…
0585,PGSC0003DMG400031519,PGSC0003DMG400027202,PGSC0003DMG400027268,PGSC0003DMG400006478,PGSC0003DMG402016979,Novel04244,PGSC0003DMG400007109,PGSC0003DMG400002526,PGSC0003DMG400019662,PGSC0003DMG400006912,PGSC0003DMG400029741,PGSC0003DMG400023704,PGSC0003DMG400015872,PGSC0003DMG400001796,PGSC0003DMG400021861,PGSC0003DMG401023696,PGSC0003DMG400007178,PGSC0003DMG400012261,PGSC0003DMG400026187,PGSC0…
GO:0031347	regulation of defense response	biological_process	0.0017099	0.083962	40	14416	50	25233	PGSC0003DMG400019881,PGSC0003DMG400002526,PGSC0003DMG400008834,PGSC0003DMG400015873,PGSC0003DMG401000095,PGSC0003DMG400018343,PGSC0003DMG400003647,PGSC0003DMG400011500,PGSC0003DMG400019873,PGSC0003DMG401000097,PGSC0003DMG400017252,PGSC0003DMG400014559,PGSC0003DMG400019436,PGSC0003DMG400021547,PGSC0003DMG400005407,PGSC0003DMG400033879,PGSC0003DMG400023469,PGSC0003DMG400002751,PGSC0003DMG400008545,…
GO:0005982	starch metabolic process	biological_process	0.0017866	0.087129	22	14416	24	25233	PGSC0003DMG400026916,PGSC0003DMG400015246,PGSC0003DMG400027327,PGSC0003DMG400012910,PGSC0003DMG400016613,PGSC0003DMG400009981,PGSC0003DMG400008322,PGSC0003DMG400016314,PGSC0003DMG400006672,PGSC0003DMG400001549,PGSC0003DMG400029073,PGSC0003DMG402018552,PGSC0003DMG400004306,PGSC0003DMG400000735,PGSC0003DMG400016589,PGSC0003DMG400046891,PGSC0003DMG400031808,PGSC0003DMG400030092,PGSC0003DMG400027125,…
GO:0005509	calcium ion binding	molecular_function	0.0018738	0.090757	173	14416	264	25233	PGSC0003DMG400018884,Novel03946,PGSC0003DMG400025668,PGSC0003DMG400007334,Novel01707,PGSC0003DMG400007848,PGSC0003DMG400019446,PGSC0003DMG400025022,PGSC0003DMG400006998,PGSC0003DMG400027391,Novel04663,PGSC0003DMG400029399,PGSC0003DMG400027527,PGSC0003DMG400019527,PGSC0003DMG400023600,PGSC0003DMG400027877,PGSC0003DMG400007974,PGSC0003DMG400020493,PGSC0003DMG401009127,PGSC0003DMG400007427,PGSC0003D…
GO:0009526	plastid envelope	cellular_component	0.0019061	0.091177	98	14416	136	25233	PGSC0003DMG400026452,PGSC0003DMG400001123,PGSC0003DMG400018330,PGSC0003DMG400027125,PGSC0003DMG400011135,PGSC0003DMG400025176,PGSC0003DMG400014544,PGSC0003DMG400009533,PGSC0003DMG400022473,PGSC0003DMG400012269,PGSC0003DMG401000463,PGSC0003DMG400021708,PGSC0003DMG400012966,PGSC0003DMG400024214,PGSC0003DMG400026016,PGSC0003DMG400006405,PGSC0003DMG400000456,PGSC0003DMG400031088,PGSC0003DMG400004791,…
GO:0009617	response to bacterium	biological_process	0.0019081	0.091177	49	14416	62	25233	PGSC0003DMG400018343,PGSC0003DMG400027125,PGSC0003DMG400019437,PGSC0003DMG400018184,PGSC0003DMG400011500,PGSC0003DMG400030058,PGSC0003DMG400016959,PGSC0003DMG401000095,PGSC0003DMG400009077,Novel02344,PGSC0003DMG400008834,PGSC0003DMG400013751,PGSC0003DMG400019881,Novel02663,PGSC0003DMG400021248,Novel05609,PGSC0003DMG400018811,Novel00614,PGSC0003DMG400025895,PGSC0003DMG400021547,PGSC0003DMG40003387…
GO:0070588	calcium ion transmembrane transport	biological_process	0.0024098	0.11365	24	14416	27	25233	PGSC0003DMG400043830,PGSC0003DMG400046353,PGSC0003DMG400017714,PGSC0003DMG400018942,PGSC0003DMG400011451,PGSC0003DMG400021506,PGSC0003DMG400019431,PGSC0003DMG400021421,PGSC0003DMG400009182,PGSC0003DMG400017023,PGSC0003DMG402027676,PGSC0003DMG400031085,PGSC0003DMG400011787,PGSC0003DMG400009914,PGSC0003DMG400016878,PGSC0003DMG400013022,PGSC0003DMG400010090,PGSC0003DMG401027676,PGSC0003DMG400001181,…
GO:0098542	defense response to other organism	biological_process	0.0024102	0.11365	104	14416	147	25233	PGSC0003DMG401000097,PGSC0003DMG400028426,PGSC0003DMG400017252,PGSC0003DMG400032118,PGSC0003DMG400015679,Novel06227,PGSC0003DMG400025895,PGSC0003DMG400021547,PGSC0003DMG400018122,PGSC0003DMG400033879,PGSC0003DMG400018490,Novel00614,PGSC0003DMG400013751,PGSC0003DMG400002526,Novel02344,PGSC0003DMG400016959,Novel03580,PGSC0003DMG401000095,PGSC0003DMG400018343,Novel05148,PGSC0003DMG400011500,Novel013…
GO:0008299	isoprenoid biosynthetic process	biological_process	0.0026042	0.12126	54	14416	70	25233	PGSC0003DMG400022855,PGSC0003DMG400008864,PGSC0003DMG400013663,PGSC0003DMG400012185,PGSC0003DMG400018679,PGSC0003DMG401028586,PGSC0003DMG400007268,PGSC0003DMG400028384,PGSC0003DMG400022473,PGSC0003DMG400019006,PGSC0003DMG400022749,PGSC0003DMG400008050,Novel01486,PGSC0003DMG400023978,PGSC0003DMG400020034,PGSC0003DMG400041998,PGSC0003DMG400009924,PGSC0003DMG400022703,PGSC0003DMG400023359,PGSC0003DM…
GO:0009147	pyrimidine nucleoside triphosphate metabolic process	biological_process	0.0026058	0.12126	16	14416	18	25233	PGSC0003DMG400012276,PGSC0003DMG400033050,PGSC0003DMG400021499,PGSC0003DMG400014372,PGSC0003DMG400031166,PGSC0003DMG400026976,PGSC0003DMG400020112,PGSC0003DMG400024725,PGSC0003DMG400013634,PGSC0003DMG400005792,PGSC0003DMG400009031,PGSC0003DMG400015254,PGSC0003DMG400017214,PGSC0003DMG400016605,PGSC0003DMG400004364,PGSC0003DMG400022502
GO:0044391	ribosomal subunit	cellular_component	0.0027626	0.12773	51	14416	74	25233	PGSC0003DMG400003291,PGSC0003DMG400015271,Novel01132,PGSC0003DMG400028524,PGSC0003DMG400026361,PGSC0003DMG400014544,PGSC0003DMG400003499,PGSC0003DMG400007707,PGSC0003DMG400003467,PGSC0003DMG400035337,PGSC0003DMG400007336,PGSC0003DMG400033684,PGSC0003DMG403017663,PGSC0003DMG400016731,PGSC0003DMG400038200,PGSC0003DMG400023058,PGSC0003DMG400005217,PGSC0003DMG400006846,PGSC0003DMG400017593,PGSC0003DM…
GO:0009791	post-embryonic development	biological_process	0.002999	0.13776	164	14416	241	25233	PGSC0003DMG400022382,PGSC0003DMG400011688,PGSC0003DMG400000714,PGSC0003DMG400013088,PGSC0003DMG400027919,PGSC0003DMG400001099,PGSC0003DMG400014254,PGSC0003DMG400025174,PGSC0003DMG400023751,PGSC0003DMG400015167,PGSC0003DMG400020947,PGSC0003DMG400030958,PGSC0003DMG400008545,PGSC0003DMG400006590,PGSC0003DMG400020501,PGSC0003DMG400019647,PGSC0003DMG400001914,PGSC0003DMG400030986,PGSC0003DMG400016223,…
GO:0015935	small ribosomal subunit	cellular_component	0.0030263	0.13813	23	14416	30	25233	PGSC0003DMG400021744,PGSC0003DMG400010469,PGSC0003DMG400015271,PGSC0003DMG400003291,PGSC0003DMG400003499,PGSC0003DMG403017663,PGSC0003DMG401031123,PGSC0003DMG400024838,PGSC0003DMG400000965,PGSC0003DMG400038200,PGSC0003DMG400023058,PGSC0003DMG400008351,PGSC0003DMG400019563,PGSC0003DMG400033684,PGSC0003DMG400026970,PGSC0003DMG400007336,PGSC0003DMG400016318,PGSC0003DMG400001759,PGSC0003DMG400017593,…
GO:0043227	membrane-bounded organelle	cellular_component	0.0030732	0.13937	2612	14416	4428	25233	PGSC0003DMG400000613,PGSC0003DMG402011297,PGSC0003DMG400007994,PGSC0003DMG400020602,PGSC0003DMG400003524,PGSC0003DMG400020780,PGSC0003DMG400016711,PGSC0003DMG401033880,Novel02757,PGSC0003DMG400002013,PGSC0003DMG400025931,PGSC0003DMG400021459,PGSC0003DMG400014433,PGSC0003DMG402021921,Novel01404,PGSC0003DMG400015893,PGSC0003DMG400007682,PGSC0003DMG400000285,PGSC0003DMG400000401,PGSC0003DMG400023729…
PGSC0003DMG400023669,PGSC0003DMG400030246,PGSC0003DMG400026338,PGSC0003DMG400001079,PGSC0003DMG402033036,PGSC0003DMG400029692,PGSC0003DMG400014858,PGSC0003DMG400016803,PGSC0003DMG400014203,PGSC0003DMG400023534,Novel03080,PGSC0003DMG400005723,PGSC0003DMG400020864,PGSC0003DMG400033037,PGSC0003DMG400030401,PGSC0003DMG400031140,PGSC0003DMG400009772,PGSC0003DMG400021654,PGSC0003DMG400019638,PGSC0003DM…
GO:0005975	carbohydrate metabolic process	biological_process	0.0031293	0.14085	594	14416	922	25233	PGSC0003DMG400014024,PGSC0003DMG400025063,PGSC0003DMG400009477,PGSC0003DMG400000089,Novel05343,PGSC0003DMG400022791,PGSC0003DMG400002309,PGSC0003DMG401001316,Novel03407,PGSC0003DMG400012156,PGSC0003DMG400004791,PGSC0003DMG401012862,PGSC0003DMG400023437,PGSC0003DMG400030835,PGSC0003DMG400029309,PGSC0003DMG400029738,PGSC0003DMG400004109,PGSC0003DMG400011246,PGSC0003DMG402003636,PGSC0003DMG400006965…
GO:0002682	regulation of immune system process	biological_process	0.0031454	0.14085	25	14416	30	25233	PGSC0003DMG400017252,PGSC0003DMG400005659,PGSC0003DMG400022382,PGSC0003DMG400005762,PGSC0003DMG400014558,PGSC0003DMG400014559,PGSC0003DMG400005717,PGSC0003DMG400010721,PGSC0003DMG401025733,PGSC0003DMG400005407,PGSC0003DMG400033879,PGSC0003DMG400009914,PGSC0003DMG402015209,PGSC0003DMG400008545,PGSC0003DMG400024524,PGSC0003DMG400025117,PGSC0003DMG400019881,Novel00920,PGSC0003DMG400002751,PGSC0003DM…
GO:0044036	cell wall macromolecule metabolic process	biological_process	0.0031801	0.14151	51	14416	69	25233	PGSC0003DMG400014823,PGSC0003DMG400024800,PGSC0003DMG400008016,PGSC0003DMG400021877,PGSC0003DMG400025063,PGSC0003DMG400008579,PGSC0003DMG400024989,PGSC0003DMG400000408,PGSC0003DMG400003866,PGSC0003DMG400016405,PGSC0003DMG400017299,PGSC0003DMG400024060,PGSC0003DMG402018740,PGSC0003DMG400016880,PGSC0003DMG400001529,PGSC0003DMG400026854,PGSC0003DMG400013975,PGSC0003DMG400031101,Novel00071,PGSC0003DM…
GO:0015698	inorganic anion transport	biological_process	0.00323	0.14284	54	14416	69	25233	PGSC0003DMG400024940,PGSC0003DMG400003917,PGSC0003DMG400016996,Novel05059,PGSC0003DMG400010288,PGSC0003DMG400017226,PGSC0003DMG400005760,PGSC0003DMG400029724,PGSC0003DMG400018515,PGSC0003DMG400019315,PGSC0003DMG400008484,PGSC0003DMG400011000,Novel00746,PGSC0003DMG400011234,PGSC0003DMG400025346,PGSC0003DMG400020206,PGSC0003DMG400017225,PGSC0003DMG400020136,PGSC0003DMG402017902,PGSC0003DMG404027324…
GO:0042742	defense response to bacterium	biological_process	0.0032809	0.1442	47	14416	60	25233	Novel04394,PGSC0003DMG400009914,PGSC0003DMG400009380,PGSC0003DMG400025456,PGSC0003DMG402015209,Novel03413,PGSC0003DMG400005659,PGSC0003DMG400004547,PGSC0003DMG400022298,PGSC0003DMG400002602,PGSC0003DMG402013333,PGSC0003DMG400025931,PGSC0003DMG400011633,PGSC0003DMG400025117,PGSC0003DMG400008545,PGSC0003DMG402029142,PGSC0003DMG400010660,PGSC0003DMG400029872,PGSC0003DMG400033879,PGSC0003DMG400021547…
GO:0060089	molecular transducer activity	molecular_function	0.0033441	0.14607	49	14416	63	25233	PGSC0003DMG400022954,Novel05480,PGSC0003DMG400007969,PGSC0003DMG400009186,PGSC0003DMG400010714,PGSC0003DMG400003072,PGSC0003DMG401001494,PGSC0003DMG400027536,PGSC0003DMG400017690,PGSC0003DMG400028694,PGSC0003DMG400025499,PGSC0003DMG400029341,PGSC0003DMG400023435,PGSC0003DMG400001495,Novel03782,PGSC0003DMG400027211,Novel05143,Novel03051,Novel05498,PGSC0003DMG400017186,PGSC0003DMG402012996,PGSC0003…
GO:0010411	xyloglucan metabolic process	biological_process	0.0034235	0.14863	26	14416	32	25233	PGSC0003DMG400013975,PGSC0003DMG400022852,PGSC0003DMG400024755,PGSC0003DMG401018740,PGSC0003DMG400031101,PGSC0003DMG400031015,PGSC0003DMG400026189,PGSC0003DMG400001809,PGSC0003DMG402010181,PGSC0003DMG400004670,PGSC0003DMG400022791,PGSC0003DMG400002084,PGSC0003DMG400021398,PGSC0003DMG400007854,PGSC0003DMG400008579,PGSC0003DMG400004109,PGSC0003DMG400021877,PGSC0003DMG400014823,PGSC0003DMG400000408,…
GO:0071483	cellular response to blue light	biological_process	0.0034742	0.1488	10	14416	10	25233	PGSC0003DMG400030986,PGSC0003DMG400026363,PGSC0003DMG400017172,PGSC0003DMG400025361,PGSC0003DMG400002662,PGSC0003DMG400021553,PGSC0003DMG400026362,PGSC0003DMG400012995,PGSC0003DMG400008545,PGSC0003DMG400026515
GO:0071214	cellular response to abiotic stimulus	biological_process	0.0034901	0.1488	29	14416	35	25233	PGSC0003DMG400019379,PGSC0003DMG400026363,PGSC0003DMG400030986,PGSC0003DMG400031111,PGSC0003DMG400002808,PGSC0003DMG400008545,PGSC0003DMG400011401,PGSC0003DMG400017396,PGSC0003DMG400003072,PGSC0003DMG400010660,PGSC0003DMG400021553,PGSC0003DMG400000721,PGSC0003DMG400023086,PGSC0003DMG400025866,PGSC0003DMG400017739,PGSC0003DMG400027211,PGSC0003DMG400016590,PGSC0003DMG400017172,PGSC0003DMG400025758,…
GO:0104004	cellular response to environmental stimulus	biological_process	0.0034901	0.1488	29	14416	35	25233	PGSC0003DMG400002808,PGSC0003DMG400031111,PGSC0003DMG400030986,PGSC0003DMG400026363,PGSC0003DMG400019379,PGSC0003DMG400023086,PGSC0003DMG400025866,PGSC0003DMG400017739,PGSC0003DMG400010660,PGSC0003DMG400003072,PGSC0003DMG400021553,PGSC0003DMG400000721,PGSC0003DMG400017396,PGSC0003DMG400011401,PGSC0003DMG400008545,PGSC0003DMG400011352,PGSC0003DMG402006783,PGSC0003DMG400027211,PGSC0003DMG400016590,…
GO:0034637	cellular carbohydrate biosynthetic process	biological_process	0.003586	0.15198	93	14416	126	25233	PGSC0003DMG400021831,PGSC0003DMG400028981,PGSC0003DMG400009109,PGSC0003DMG400011752,Novel02036,PGSC0003DMG400031084,PGSC0003DMG400013857,PGSC0003DMG400008015,PGSC0003DMG400004306,PGSC0003DMG402007052,PGSC0003DMG400022382,PGSC0003DMG400023995,PGSC0003DMG400017110,PGSC0003DMG400020783,PGSC0003DMG400027449,PGSC0003DMG400010556,Novel05594,PGSC0003DMG402022167,PGSC0003DMG403022167,PGSC0003DMG400009981…
GO:0016762	xyloglucan:xyloglucosyl transferase activity	molecular_function	0.003689	0.15528	27	14416	34	25233	PGSC0003DMG400014823,PGSC0003DMG400021877,PGSC0003DMG400004109,PGSC0003DMG400007854,PGSC0003DMG400017298,PGSC0003DMG400000408,PGSC0003DMG400003866,Novel05199,PGSC0003DMG400017299,PGSC0003DMG400007794,PGSC0003DMG400014024,PGSC0003DMG400024060,Novel02249,PGSC0003DMG402018740,PGSC0003DMG400024755,PGSC0003DMG400013975,PGSC0003DMG400031101,PGSC0003DMG401018740,PGSC0003DMG400001809,PGSC0003DMG400026189…
GO:0009072	aromatic amino acid family metabolic process	biological_process	0.0037076	0.15528	51	14416	66	25233	PGSC0003DMG400016478,PGSC0003DMG400030683,PGSC0003DMG400023957,PGSC0003DMG402021564,PGSC0003DMG400003582,PGSC0003DMG400015153,PGSC0003DMG401021549,Novel03525,PGSC0003DMG400019386,PGSC0003DMG400012995,PGSC0003DMG400012762,PGSC0003DMG400007122,PGSC0003DMG402023116,PGSC0003DMG402027084,PGSC0003DMG400023338,PGSC0003DMG400001048,PGSC0003DMG400015330,PGSC0003DMG401008474,PGSC0003DMG400023458,PGSC0003DM…
GO:0009620	response to fungus	biological_process	0.0037557	0.15638	42	14416	54	25233	PGSC0003DMG400034309,PGSC0003DMG400005659,PGSC0003DMG400004547,PGSC0003DMG402022314,PGSC0003DMG400002602,PGSC0003DMG400009914,PGSC0003DMG400029885,PGSC0003DMG400025456,PGSC0003DMG400022956,PGSC0003DMG402029142,PGSC0003DMG400025174,PGSC0003DMG400014422,PGSC0003DMG400012301,PGSC0003DMG400010226,PGSC0003DMG400019634,PGSC0003DMG400019313,PGSC0003DMG400011633,PGSC0003DMG400030890,PGSC0003DMG400032118,…
GO:0009414	response to water deprivation	biological_process	0.0039587	0.16387	48	14416	62	25233	PGSC0003DMG400028426,PGSC0003DMG400000066,PGSC0003DMG400011370,PGSC0003DMG400025664,PGSC0003DMG400026180,PGSC0003DMG400000067,PGSC0003DMG400017714,PGSC0003DMG400004923,PGSC0003DMG400025895,PGSC0003DMG400031832,PGSC0003DMG400025880,PGSC0003DMG400032205,PGSC0003DMG400029773,PGSC0003DMG400026473,PGSC0003DMG400031800,PGSC0003DMG400024708,PGSC0003DMG400029107,PGSC0003DMG400028381,PGSC0003DMG400016727,…
GO:0043231	intracellular membrane-bounded organelle	cellular_component	0.0042282	0.17402	2515	14416	4272	25233	PGSC0003DMG400014323,PGSC0003DMG400009378,PGSC0003DMG400018598,Novel01483,PGSC0003DMG400023467,Novel03809,PGSC0003DMG400016478,PGSC0003DMG400005079,PGSC0003DMG400029339,PGSC0003DMG400031317,PGSC0003DMG400040232,PGSC0003DMG400021351,PGSC0003DMG400021388,PGSC0003DMG400007682,PGSC0003DMG400000285,PGSC0003DMG400000401,PGSC0003DMG400001672,PGSC0003DMG400023729,PGSC0003DMG400024636,PGSC0003DMG400030187…
,PGSC0003DMG400008300,PGSC0003DMG400004005,PGSC0003DMG400009909,PGSC0003DMG400028099,PGSC0003DMG400029724,PGSC0003DMG400004538,PGSC0003DMG400037029,PGSC0003DMG400011391,PGSC0003DMG400020730,PGSC0003DMG400004936,PGSC0003DMG400006539,PGSC0003DMG400031777,PGSC0003DMG400006801,Novel05233,PGSC0003DMG400028197,PGSC0003DMG400018288,PGSC0003DMG400002525,PGSC0003DMG400026344,PGSC0003DMG400008401,PGSC0003D…
GO:0005996	monosaccharide metabolic process	biological_process	0.0043782	0.17916	75	14416	101	25233	PGSC0003DMG401021153,PGSC0003DMG400005216,PGSC0003DMG402001316,PGSC0003DMG400015490,PGSC0003DMG400023854,PGSC0003DMG401021138,Novel05605,PGSC0003DMG400000612,PGSC0003DMG400029033,PGSC0003DMG400030128,PGSC0003DMG400015253,PGSC0003DMG400002750,PGSC0003DMG400024619,Novel01323,Novel01053,PGSC0003DMG400003522,PGSC0003DMG400004078,PGSC0003DMG400016710,PGSC0003DMG400008259,PGSC0003DMG400017764,PGSC0003D…
GO:0031975	envelope	cellular_component	0.0045131	0.18228	248	14416	385	25233	PGSC0003DMG400012890,PGSC0003DMG400018330,PGSC0003DMG400009533,PGSC0003DMG400012269,PGSC0003DMG400027125,PGSC0003DMG400025176,PGSC0003DMG400011135,PGSC0003DMG400017913,PGSC0003DMG400004276,Novel00024,Novel03444,PGSC0003DMG400000480,PGSC0003DMG400016878,PGSC0003DMG400004014,PGSC0003DMG400012709,PGSC0003DMG400020601,PGSC0003DMG400001117,PGSC0003DMG400013725,PGSC0003DMG400011391,PGSC0003DMG400022472…
GO:0038023	signaling receptor activity	molecular_function	0.0045341	0.18228	48	14416	62	25233	Novel02844,PGSC0003DMG400007968,PGSC0003DMG400008576,PGSC0003DMG402001494,PGSC0003DMG400009185,PGSC0003DMG400012594,Novel03761,PGSC0003DMG400017172,Novel04894,PGSC0003DMG400025500,PGSC0003DMG400009914,PGSC0003DMG400028688,PGSC0003DMG400003578,PGSC0003DMG400004966,PGSC0003DMG401026519,PGSC0003DMG400008545,PGSC0003DMG400016284,PGSC0003DMG400017396,Novel00639,PGSC0003DMG400016365,PGSC0003DMG40000526…
GO:0006812	cation transport	biological_process	0.0045367	0.18228	286	14416	444	25233	PGSC0003DMG400023464,PGSC0003DMG400016959,PGSC0003DMG400024168,PGSC0003DMG400017602,Novel03781,PGSC0003DMG400009648,PGSC0003DMG400010090,Novel01289,PGSC0003DMG400016482,PGSC0003DMG400017732,PGSC0003DMG402009187,PGSC0003DMG400030594,PGSC0003DMG400017023,PGSC0003DMG400024976,PGSC0003DMG400022786,Novel02190,PGSC0003DMG400030942,PGSC0003DMG400005009,PGSC0003DMG400025542,Novel03768,PGSC0003DMG40001164…
GO:0000786	nucleosome	cellular_component	0.004557	0.18228	54	14416	91	25233	PGSC0003DMG400001065,PGSC0003DMG401006007,PGSC0003DMG400019306,PGSC0003DMG400015565,PGSC0003DMG400008696,PGSC0003DMG400021806,PGSC0003DMG400015525,PGSC0003DMG400016793,PGSC0003DMG400007158,PGSC0003DMG401020138,PGSC0003DMG400030401,PGSC0003DMG400027835,PGSC0003DMG400030400,PGSC0003DMG400030402,PGSC0003DMG400013436,PGSC0003DMG400030832,PGSC0003DMG400008930,PGSC0003DMG400027845,PGSC0003DMG400016921,…
GO:0044283	small molecule biosynthetic process	biological_process	0.0046742	0.18592	257	14416	389	25233	PGSC0003DMG400000737,PGSC0003DMG400020426,PGSC0003DMG400012549,Novel05123,PGSC0003DMG400009159,PGSC0003DMG400014228,PGSC0003DMG401024691,Novel05247,PGSC0003DMG400010859,PGSC0003DMG400020334,PGSC0003DMG400024246,PGSC0003DMG400030986,PGSC0003DMG400003683,PGSC0003DMG400006590,PGSC0003DMG400000025,PGSC0003DMG400001685,PGSC0003DMG400006426,PGSC0003DMG400000477,PGSC0003DMG400021831,PGSC0003DMG400024725…
GO:0048367	shoot system development	biological_process	0.004766	0.18852	85	14416	119	25233	PGSC0003DMG400029829,PGSC0003DMG400006807,PGSC0003DMG400018343,PGSC0003DMG400021351,PGSC0003DMG400022883,PGSC0003DMG400026307,PGSC0003DMG400011401,PGSC0003DMG400000944,PGSC0003DMG400008687,PGSC0003DMG401029813,PGSC0003DMG400041998,PGSC0003DMG400025895,PGSC0003DMG400006241,PGSC0003DMG400021547,PGSC0003DMG400013179,PGSC0003DMG400006667,PGSC0003DMG400014966,PGSC0003DMG400020655,PGSC0003DMG400031473,…
GO:0005216	ion channel activity	molecular_function	0.0048344	0.19017	92	14416	128	25233	PGSC0003DMG400023769,PGSC0003DMG400000864,PGSC0003DMG400009752,PGSC0003DMG400030708,PGSC0003DMG400001181,PGSC0003DMG400001014,PGSC0003DMG400006955,PGSC0003DMG401027676,PGSC0003DMG400003808,PGSC0003DMG400019960,PGSC0003DMG400009093,PGSC0003DMG402027676,PGSC0003DMG400013243,PGSC0003DMG400040591,PGSC0003DMG400025678,PGSC0003DMG400009185,PGSC0003DMG400014411,Novel05972,PGSC0003DMG400025500,PGSC0003DM…
GO:0031967	organelle envelope	cellular_component	0.0049541	0.19381	247	14416	384	25233	PGSC0003DMG400000435,PGSC0003DMG400027732,PGSC0003DMG400028905,PGSC0003DMG400016998,PGSC0003DMG401030272,Novel02055,PGSC0003DMG400022832,PGSC0003DMG400020255,PGSC0003DMG400002971,PGSC0003DMG400002290,PGSC0003DMG400003923,PGSC0003DMG400030942,PGSC0003DMG402000567,PGSC0003DMG400025106,PGSC0003DMG402011138,PGSC0003DMG400015165,Novel02334,PGSC0003DMG400029637,PGSC0003DMG400016959,PGSC0003DMG400025578…
GO:0019637	organophosphate metabolic process	biological_process	0.0049932	0.19427	297	14416	454	25233	PGSC0003DMG400001711,PGSC0003DMG400007496,PGSC0003DMG400009321,Novel02130,Novel02016,PGSC0003DMG401011647,PGSC0003DMG400013288,PGSC0003DMG400007515,PGSC0003DMG400009147,PGSC0003DMG400030356,PGSC0003DMG400020628,PGSC0003DMG400008113,PGSC0003DMG400002921,PGSC0003DMG400027321,PGSC0003DMG400028539,PGSC0003DMG400015508,Novel05152,PGSC0003DMG400017840,PGSC0003DMG400010802,PGSC0003DMG400009924,PGSC0003D…
GO:0033692	cellular polysaccharide biosynthetic process	biological_process	0.0051404	0.19891	69	14416	91	25233	PGSC0003DMG400015233,PGSC0003DMG400027125,PGSC0003DMG400024800,PGSC0003DMG400008016,PGSC0003DMG400013398,PGSC0003DMG400008579,PGSC0003DMG400024989,PGSC0003DMG400000735,PGSC0003DMG400031800,PGSC0003DMG401007052,PGSC0003DMG400012111,PGSC0003DMG401003156,PGSC0003DMG400016880,PGSC0003DMG400012852,Novel03407,PGSC0003DMG400008322,Novel03934,PGSC0003DMG400005795,PGSC0003DMG400032202,PGSC0003DMG400028361…
GO:0009785	blue light signaling pathway	biological_process	0.0052037	0.1992	9	14416	9	25233	PGSC0003DMG400017172,PGSC0003DMG400026363,PGSC0003DMG400030986,PGSC0003DMG400008545,PGSC0003DMG400026515,PGSC0003DMG400026362,PGSC0003DMG400012995,PGSC0003DMG400025361,PGSC0003DMG400002662
GO:0030522	intracellular receptor signaling pathway	biological_process	0.0052037	0.1992	9	14416	9	25233	PGSC0003DMG400026363,PGSC0003DMG400030986,PGSC0003DMG400017172,PGSC0003DMG400012995,PGSC0003DMG400026362,PGSC0003DMG400026515,PGSC0003DMG400008545,PGSC0003DMG400002662,PGSC0003DMG400025361
GO:0004602	glutathione peroxidase activity	molecular_function	0.0052649	0.20046	8	14416	8	25233	PGSC0003DMG400012344,Novel05751,PGSC0003DMG400026282,PGSC0003DMG400026281,PGSC0003DMG402004978,PGSC0003DMG401004978,Novel05992,Novel04923
GO:0006739	NADP metabolic process	biological_process	0.0053788	0.20371	21	14416	24	25233	PGSC0003DMG400020269,PGSC0003DMG400001932,PGSC0003DMG400004791,PGSC0003DMG400019448,PGSC0003DMG400019521,PGSC0003DMG400043373,PGSC0003DMG400030509,PGSC0003DMG400021135,PGSC0003DMG400028363,PGSC0003DMG400025121,PGSC0003DMG401024581,PGSC0003DMG400017394,PGSC0003DMG400018511,PGSC0003DMG400005961,PGSC0003DMG400010485,PGSC0003DMG400002750,PGSC0003DMG402026150,Novel01615,PGSC0003DMG400007060,PGSC0003DM…
GO:0016860	intramolecular oxidoreductase activity	molecular_function	0.0056193	0.21169	34	14416	43	25233	PGSC0003DMG400012910,PGSC0003DMG400014007,PGSC0003DMG400011518,PGSC0003DMG400012412,PGSC0003DMG400030128,PGSC0003DMG400030509,PGSC0003DMG400031102,PGSC0003DMG401023448,PGSC0003DMG400011772,PGSC0003DMG400005961,PGSC0003DMG400009877,PGSC0003DMG400001595,PGSC0003DMG401012679,PGSC0003DMG400004436,PGSC0003DMG400010237,PGSC0003DMG400004150,PGSC0003DMG400010399,PGSC0003DMG400000661,PGSC0003DMG400005886,…
GO:0009505	plant-type cell wall	cellular_component	0.0059073	0.22085	23	14416	27	25233	PGSC0003DMG400015211,PGSC0003DMG402007414,PGSC0003DMG400012423,PGSC0003DMG400013198,PGSC0003DMG400034309,PGSC0003DMG400003537,PGSC0003DMG400016240,PGSC0003DMG400028214,PGSC0003DMG400026430,PGSC0003DMG400015241,PGSC0003DMG400013010,PGSC0003DMG400030948,PGSC0003DMG400025299,PGSC0003DMG400016223,PGSC0003DMG400019235,PGSC0003DMG400015273,PGSC0003DMG400004810,PGSC0003DMG400000130,PGSC0003DMG400004789,…
GO:0004180	carboxypeptidase activity	molecular_function	0.0059498	0.22085	46	14416	62	25233	PGSC0003DMG401000860,PGSC0003DMG400024802,PGSC0003DMG400000448,PGSC0003DMG402012908,PGSC0003DMG400013995,Novel03934,PGSC0003DMG402010623,PGSC0003DMG400011141,Novel02176,PGSC0003DMG400031877,PGSC0003DMG400024804,PGSC0003DMG400004613,PGSC0003DMG400000678,PGSC0003DMG402007028,PGSC0003DMG400011542,Novel03853,PGSC0003DMG400027263,PGSC0003DMG400008018,PGSC0003DMG401027687,Novel01098,PGSC0003DMG40002915…
GO:0050776	regulation of immune response	biological_process	0.0059555	0.22085	23	14416	28	25233	PGSC0003DMG400019881,Novel00920,PGSC0003DMG400002751,PGSC0003DMG400008545,PGSC0003DMG400025117,PGSC0003DMG400008834,PGSC0003DMG400015873,PGSC0003DMG401000095,PGSC0003DMG400018343,PGSC0003DMG400011500,PGSC0003DMG400028672,PGSC0003DMG400022382,PGSC0003DMG400017252,PGSC0003DMG400005659,PGSC0003DMG400005717,PGSC0003DMG400014559,PGSC0003DMG400010721,PGSC0003DMG400014558,PGSC0003DMG400005762,PGSC0003DM…
GO:0032101	regulation of response to external stimulus	biological_process	0.0059886	0.22093	33	14416	42	25233	PGSC0003DMG401025733,PGSC0003DMG400009914,PGSC0003DMG400022956,PGSC0003DMG402015209,PGSC0003DMG400005659,PGSC0003DMG400022382,PGSC0003DMG400005762,PGSC0003DMG400014558,PGSC0003DMG400022298,PGSC0003DMG400005717,PGSC0003DMG400010721,PGSC0003DMG400002602,PGSC0003DMG402013333,PGSC0003DMG400028672,PGSC0003DMG400024524,PGSC0003DMG400008545,PGSC0003DMG400025117,PGSC0003DMG400002751,PGSC0003DMG400012301,…
GO:0019318	hexose metabolic process	biological_process	0.0060494	0.22202	69	14416	93	25233	PGSC0003DMG401021153,PGSC0003DMG400005216,PGSC0003DMG402001316,PGSC0003DMG400015490,PGSC0003DMG401021138,Novel05605,PGSC0003DMG400000612,PGSC0003DMG400029033,PGSC0003DMG400030128,PGSC0003DMG400015253,PGSC0003DMG400002750,PGSC0003DMG400024619,Novel01053,PGSC0003DMG400003522,PGSC0003DMG400004078,PGSC0003DMG400016710,PGSC0003DMG400017764,PGSC0003DMG400008259,PGSC0003DMG400008376,PGSC0003DMG400001394…
GO:0010383	cell wall polysaccharide metabolic process	biological_process	0.0061398	0.22409	38	14416	50	25233	PGSC0003DMG400004670,PGSC0003DMG402010181,PGSC0003DMG400002084,PGSC0003DMG400021398,PGSC0003DMG400022382,PGSC0003DMG400025875,PGSC0003DMG401018740,PGSC0003DMG400011727,PGSC0003DMG400034315,PGSC0003DMG400031015,PGSC0003DMG400022852,PGSC0003DMG400024755,PGSC0003DMG400031183,PGSC0003DMG400007794,PGSC0003DMG400008015,PGSC0003DMG400015302,PGSC0003DMG400017298,PGSC0003DMG400007854,PGSC0003DMG400004109,…
GO:0032993	protein-DNA complex	cellular_component	0.0061688	0.22409	57	14416	96	25233	PGSC0003DMG400006241,PGSC0003DMG400003816,PGSC0003DMG400014590,Novel04916,PGSC0003DMG400020064,PGSC0003DMG400008572,PGSC0003DMG400027364,PGSC0003DMG403030312,Novel03959,PGSC0003DMG400007159,PGSC0003DMG400001127,PGSC0003DMG400002965,PGSC0003DMG400003769,PGSC0003DMG400030399,PGSC0003DMG400022836,PGSC0003DMG400025246,PGSC0003DMG400029167,PGSC0003DMG400006441,PGSC0003DMG402003328,PGSC0003DMG400023523…
GO:0016616	oxidoreductase activity, acting on the CH-OH group of donors, NAD or NADP as acceptor	molecular_function	0.0062582	0.22416	88	14416	125	25233	PGSC0003DMG400019511,PGSC0003DMG400001932,PGSC0003DMG400018446,PGSC0003DMG400012395,PGSC0003DMG400004800,PGSC0003DMG400003906,PGSC0003DMG400017170,PGSC0003DMG400026029,PGSC0003DMG400032124,PGSC0003DMG400000496,Novel00559,Novel03768,PGSC0003DMG400003238,PGSC0003DMG400007573,PGSC0003DMG400013332,Novel03162,PGSC0003DMG401000020,PGSC0003DMG400012409,PGSC0003DMG400010518,PGSC0003DMG400017842,Novel0629…
GO:0006558	L-phenylalanine metabolic process	biological_process	0.0062651	0.22416	15	14416	16	25233	PGSC0003DMG402021564,PGSC0003DMG400026536,PGSC0003DMG400031457,PGSC0003DMG402021549,PGSC0003DMG400012995,PGSC0003DMG400019386,PGSC0003DMG400016478,PGSC0003DMG400007122,PGSC0003DMG400023608,PGSC0003DMG400031365,Novel03525,PGSC0003DMG400023458,PGSC0003DMG400015330,PGSC0003DMG401021549,PGSC0003DMG400013273
GO:1902221	erythrose 4-phosphate/phosphoenolpyruvate family amino acid metabolic process	biological_process	0.0062651	0.22416	15	14416	16	25233	PGSC0003DMG402021564,PGSC0003DMG400026536,PGSC0003DMG400016478,PGSC0003DMG402021549,PGSC0003DMG400031457,PGSC0003DMG400019386,PGSC0003DMG400012995,PGSC0003DMG400007122,PGSC0003DMG400031365,Novel03525,PGSC0003DMG400023608,PGSC0003DMG400023458,PGSC0003DMG400015330,PGSC0003DMG401021549,PGSC0003DMG400013273
GO:0090567	reproductive shoot system development	biological_process	0.006342	0.22491	54	14416	74	25233	PGSC0003DMG400012203,PGSC0003DMG400011688,PGSC0003DMG400031737,PGSC0003DMG400022425,PGSC0003DMG400040097,PGSC0003DMG400018590,PGSC0003DMG400009380,PGSC0003DMG400007111,PGSC0003DMG400012910,PGSC0003DMG400044295,PGSC0003DMG400010067,PGSC0003DMG400020947,PGSC0003DMG400034493,PGSC0003DMG400023751,PGSC0003DMG400019971,PGSC0003DMG402027172,PGSC0003DMG400025294,PGSC0003DMG400000009,PGSC0003DMG400022824,…
GO:0000271	polysaccharide biosynthetic process	biological_process	0.0063677	0.22491	83	14416	112	25233	PGSC0003DMG400011752,PGSC0003DMG400014401,PGSC0003DMG400024824,PGSC0003DMG400028981,PGSC0003DMG400024623,Novel04755,PGSC0003DMG400027227,PGSC0003DMG400008015,PGSC0003DMG400031084,Novel02036,PGSC0003DMG402022167,Novel05594,PGSC0003DMG400025139,PGSC0003DMG400020783,PGSC0003DMG402007052,PGSC0003DMG400022382,PGSC0003DMG400017110,PGSC0003DMG400007896,PGSC0003DMG400004306,PGSC0003DMG400027950,PGSC0003D…
GO:0048731	system development	biological_process	0.0063808	0.22491	189	14416	281	25233	PGSC0003DMG401029813,PGSC0003DMG400011401,PGSC0003DMG400026307,PGSC0003DMG400002549,PGSC0003DMG400031757,PGSC0003DMG400024982,PGSC0003DMG400029829,PGSC0003DMG402015244,PGSC0003DMG400003947,PGSC0003DMG400022635,PGSC0003DMG400006807,PGSC0003DMG400018343,PGSC0003DMG402011138,PGSC0003DMG400014966,PGSC0003DMG400024695,PGSC0003DMG400001842,PGSC0003DMG400009941,PGSC0003DMG400006392,PGSC0003DMG400027500,…
GO:0010410	hemicellulose metabolic process	biological_process	0.0064727	0.22702	35	14416	46	25233	PGSC0003DMG400021398,PGSC0003DMG400002084,PGSC0003DMG400004670,PGSC0003DMG402010181,PGSC0003DMG400031015,PGSC0003DMG400034315,PGSC0003DMG401018740,PGSC0003DMG400025875,PGSC0003DMG400024755,PGSC0003DMG400022852,PGSC0003DMG400031183,PGSC0003DMG400007794,PGSC0003DMG400017298,PGSC0003DMG400008015,PGSC0003DMG400015302,PGSC0003DMG400004109,PGSC0003DMG400007854,PGSC0003DMG400022791,PGSC0003DMG400001809,…
GO:0009141	nucleoside triphosphate metabolic process	biological_process	0.0065585	0.22863	50	14416	70	25233	PGSC0003DMG400007007,Novel04776,PGSC0003DMG400027590,PGSC0003DMG400022502,PGSC0003DMG400016959,PGSC0003DMG400017214,PGSC0003DMG402009187,PGSC0003DMG400016482,PGSC0003DMG400015254,PGSC0003DMG403017663,Novel01815,Novel00993,PGSC0003DMG400013725,PGSC0003DMG400008476,Novel05296,PGSC0003DMG400030594,PGSC0003DMG400028842,PGSC0003DMG400002209,PGSC0003DMG400024725,PGSC0003DMG400031166,PGSC0003DMG40000028…
GO:0016114	terpenoid biosynthetic process	biological_process	0.0065827	0.22863	30	14416	37	25233	PGSC0003DMG400008159,PGSC0003DMG400022855,PGSC0003DMG400008864,PGSC0003DMG400022473,PGSC0003DMG400028384,PGSC0003DMG400012185,Novel05488,PGSC0003DMG400000333,PGSC0003DMG400016120,Novel01486,PGSC0003DMG400002850,PGSC0003DMG400005886,PGSC0003DMG400008050,Novel04856,Novel01485,PGSC0003DMG400022703,PGSC0003DMG400035643,PGSC0003DMG400041998,PGSC0003DMG400020034,PGSC0003DMG400010637,PGSC0003DMG40201896…
GO:0044255	cellular lipid metabolic process	biological_process	0.0068745	0.23761	281	14416	426	25233	PGSC0003DMG400010386,PGSC0003DMG400017743,PGSC0003DMG400004630,PGSC0003DMG400014263,PGSC0003DMG400004383,Novel05512,PGSC0003DMG402018962,PGSC0003DMG400010637,PGSC0003DMG400010352,PGSC0003DMG400021238,PGSC0003DMG400007316,PGSC0003DMG400024503,PGSC0003DMG401014796,PGSC0003DMG400030564,PGSC0003DMG400026127,PGSC0003DMG400017930,PGSC0003DMG402028844,PGSC0003DMG400028490,PGSC0003DMG400024189,PGSC0003DM…
GO:0045088	regulation of innate immune response	biological_process	0.0069972	0.24027	22	14416	27	25233	PGSC0003DMG400008834,PGSC0003DMG400002751,PGSC0003DMG400019881,PGSC0003DMG400025117,PGSC0003DMG400008545,PGSC0003DMG400018343,PGSC0003DMG400028672,PGSC0003DMG400011500,PGSC0003DMG401000095,PGSC0003DMG400015873,PGSC0003DMG400010721,PGSC0003DMG400005717,PGSC0003DMG400014559,PGSC0003DMG400005762,PGSC0003DMG400014558,PGSC0003DMG400022382,PGSC0003DMG400017252,PGSC0003DMG400005659,PGSC0003DMG402015209,…
GO:0001101	response to acid chemical	biological_process	0.0070192	0.24027	53	14416	71	25233	PGSC0003DMG400031808,PGSC0003DMG400023181,PGSC0003DMG400003632,PGSC0003DMG400003568,PGSC0003DMG400002808,PGSC0003DMG400011633,PGSC0003DMG400019647,PGSC0003DMG400006814,PGSC0003DMG400024524,PGSC0003DMG400008545,PGSC0003DMG400005628,PGSC0003DMG400021343,PGSC0003DMG400003531,PGSC0003DMG400003578,PGSC0003DMG400005216,PGSC0003DMG400029872,PGSC0003DMG400009968,PGSC0003DMG400006242,PGSC0003DMG400031335,…
GO:0009266	response to temperature stimulus	biological_process	0.0071236	0.24268	66	14416	91	25233	PGSC0003DMG400024754,PGSC0003DMG400009255,PGSC0003DMG400001099,PGSC0003DMG400015197,PGSC0003DMG400018313,PGSC0003DMG400043373,PGSC0003DMG400011633,PGSC0003DMG400019647,PGSC0003DMG400009672,PGSC0003DMG400012579,PGSC0003DMG400000302,PGSC0003DMG400000009,PGSC0003DMG400007026,PGSC0003DMG400001985,PGSC0003DMG400046044,PGSC0003DMG400018811,PGSC0003DMG400001442,PGSC0003DMG400008223,PGSC0003DMG400026232,…
GO:1901605	alpha-amino acid metabolic process	biological_process	0.0072011	0.24415	135	14416	196	25233	PGSC0003DMG400015330,PGSC0003DMG400029938,PGSC0003DMG400014592,PGSC0003DMG400022742,PGSC0003DMG400010050,PGSC0003DMG402026767,PGSC0003DMG400014268,PGSC0003DMG400001937,PGSC0003DMG400024374,PGSC0003DMG400000048,PGSC0003DMG400001884,Novel05752,PGSC0003DMG400030683,PGSC0003DMG400023608,PGSC0003DMG400018130,PGSC0003DMG400030612,PGSC0003DMG400000737,Novel04535,PGSC0003DMG400028277,PGSC0003DMG400023265…
GO:0016668	oxidoreductase activity, acting on a sulfur group of donors, NAD(P) as acceptor	molecular_function	0.0072892	0.24597	10	14416	10	25233	PGSC0003DMG400005407,PGSC0003DMG400023691,PGSC0003DMG400018665,PGSC0003DMG400007537,PGSC0003DMG400013638,PGSC0003DMG400029663,PGSC0003DMG400027156,PGSC0003DMG400004608,PGSC0003DMG400002777,PGSC0003DMG400027143
GO:0016679	oxidoreductase activity, acting on diphenols and related substances as donors	molecular_function	0.0074372	0.24978	34	14416	43	25233	Novel05959,PGSC0003DMG400030376,PGSC0003DMG400029575,PGSC0003DMG400019185,PGSC0003DMG400018924,PGSC0003DMG400018917,PGSC0003DMG402007034,PGSC0003DMG400018484,PGSC0003DMG400029576,PGSC0003DMG400000684,PGSC0003DMG400018916,PGSC0003DMG400007614,PGSC0003DMG400007613,PGSC0003DMG400018914,PGSC0003DMG400013335,PGSC0003DMG400030477,PGSC0003DMG400027168,PGSC0003DMG401027116,PGSC0003DMG402027116,Novel03407…
GO:0016854	racemase and epimerase activity	molecular_function	0.007504	0.25084	32	14416	40	25233	PGSC0003DMG400019454,PGSC0003DMG400019521,PGSC0003DMG400003960,PGSC0003DMG400011222,PGSC0003DMG400009591,PGSC0003DMG400006097,PGSC0003DMG401001316,PGSC0003DMG400003054,PGSC0003DMG400020589,PGSC0003DMG400007816,PGSC0003DMG400026005,PGSC0003DMG400000089,PGSC0003DMG401024581,PGSC0003DMG402000630,PGSC0003DMG400005732,PGSC0003DMG400023059,PGSC0003DMG400018084,PGSC0003DMG400005754,Novel04435,PGSC0003DM…
GO:0006721	terpenoid metabolic process	biological_process	0.0076215	0.25195	32	14416	40	25233	PGSC0003DMG400041998,PGSC0003DMG400020034,PGSC0003DMG400022703,PGSC0003DMG400008050,Novel01486,PGSC0003DMG400012185,PGSC0003DMG400022473,PGSC0003DMG400028384,PGSC0003DMG400022855,PGSC0003DMG400008864,PGSC0003DMG400018245,PGSC0003DMG401007628,PGSC0003DMG401011679,PGSC0003DMG400013179,PGSC0003DMG400010637,PGSC0003DMG402018962,Novel01485,PGSC0003DMG400035643,PGSC0003DMG400005886,Novel04856,PGSC0003D…
GO:0048608	reproductive structure development	biological_process	0.0076434	0.25195	121	14416	176	25233	PGSC0003DMG400029413,PGSC0003DMG400008555,PGSC0003DMG401029709,PGSC0003DMG400022458,PGSC0003DMG400018811,PGSC0003DMG400016179,PGSC0003DMG400026515,PGSC0003DMG400016117,PGSC0003DMG400012242,PGSC0003DMG402007970,PGSC0003DMG400023146,PGSC0003DMG400019363,PGSC0003DMG400002300,PGSC0003DMG400021719,PGSC0003DMG400002107,PGSC0003DMG400010207,PGSC0003DMG400026338,PGSC0003DMG400017857,PGSC0003DMG400011438,…
GO:0061458	reproductive system development	biological_process	0.0076434	0.25195	121	14416	176	25233	PGSC0003DMG400022992,PGSC0003DMG400012910,PGSC0003DMG400012423,PGSC0003DMG400025966,PGSC0003DMG400013949,PGSC0003DMG400001099,PGSC0003DMG400004415,PGSC0003DMG400027919,PGSC0003DMG400009380,PGSC0003DMG400025868,PGSC0003DMG400022425,PGSC0003DMG400005779,PGSC0003DMG400046940,PGSC0003DMG400007329,PGSC0003DMG400022382,PGSC0003DMG400012203,PGSC0003DMG400011688,PGSC0003DMG400006672,PGSC0003DMG400023520,…
GO:0009908	flower development	biological_process	0.0077423	0.25403	51	14416	70	25233	PGSC0003DMG400040097,PGSC0003DMG400022425,PGSC0003DMG400018590,PGSC0003DMG400031737,PGSC0003DMG400011688,PGSC0003DMG400012910,PGSC0003DMG400010067,PGSC0003DMG400044295,PGSC0003DMG400009380,PGSC0003DMG400007111,PGSC0003DMG400019971,PGSC0003DMG400023751,PGSC0003DMG400034493,PGSC0003DMG400020947,PGSC0003DMG400014443,PGSC0003DMG400030083,PGSC0003DMG400011345,PGSC0003DMG400030890,PGSC0003DMG400003889,…
GO:0009411	response to UV	biological_process	0.0078196	0.25539	13	14416	14	25233	PGSC0003DMG400019873,PGSC0003DMG400025866,PGSC0003DMG400010207,PGSC0003DMG400023086,PGSC0003DMG400010660,PGSC0003DMG400018482,PGSC0003DMG400025758,PGSC0003DMG400003932,PGSC0003DMG400016590,PGSC0003DMG400024658,PGSC0003DMG400003889,Novel05287,PGSC0003DMG400000230
GO:0006098	pentose-phosphate shunt	biological_process	0.0079378	0.2569	17	14416	19	25233	PGSC0003DMG400017394,PGSC0003DMG400025121,PGSC0003DMG400005961,PGSC0003DMG400018511,PGSC0003DMG402026150,PGSC0003DMG400002750,PGSC0003DMG400021890,PGSC0003DMG400010802,PGSC0003DMG400019448,PGSC0003DMG400004791,PGSC0003DMG400001932,PGSC0003DMG400020269,PGSC0003DMG400019521,PGSC0003DMG400030509,PGSC0003DMG400043373,PGSC0003DMG400028363,PGSC0003DMG400021135
GO:0006740	NADPH regeneration	biological_process	0.0079378	0.2569	17	14416	19	25233	PGSC0003DMG400005961,PGSC0003DMG400018511,PGSC0003DMG400017394,PGSC0003DMG400025121,PGSC0003DMG400021890,PGSC0003DMG400010802,PGSC0003DMG402026150,PGSC0003DMG400002750,PGSC0003DMG400019521,PGSC0003DMG400019448,PGSC0003DMG400001932,PGSC0003DMG400004791,PGSC0003DMG400020269,PGSC0003DMG400028363,PGSC0003DMG400021135,PGSC0003DMG400030509,PGSC0003DMG400043373
GO:0033014	tetrapyrrole biosynthetic process	biological_process	0.0080443	0.25852	37	14416	47	25233	PGSC0003DMG400001672,PGSC0003DMG402021263,PGSC0003DMG401007628,PGSC0003DMG400015356,PGSC0003DMG400009162,PGSC0003DMG400014243,PGSC0003DMG400007989,PGSC0003DMG400003105,Novel03759,PGSC0003DMG400001117,PGSC0003DMG400025254,PGSC0003DMG400019510,Novel03912,PGSC0003DMG400023975,PGSC0003DMG400018351,Novel01757,PGSC0003DMG400032546,PGSC0003DMG400012458,PGSC0003DMG400011264,PGSC0003DMG401009429,PGSC0003D…
GO:0002831	regulation of response to biotic stimulus	biological_process	0.0080713	0.25852	32	14416	41	25233	PGSC0003DMG400014559,PGSC0003DMG400017252,PGSC0003DMG400019873,PGSC0003DMG401000097,PGSC0003DMG400023469,PGSC0003DMG400033879,PGSC0003DMG400005407,PGSC0003DMG400008834,PGSC0003DMG400019881,PGSC0003DMG400011500,PGSC0003DMG400018343,PGSC0003DMG401000095,PGSC0003DMG400015873,PGSC0003DMG400022298,PGSC0003DMG400005762,PGSC0003DMG400014558,PGSC0003DMG400010721,PGSC0003DMG400002602,PGSC0003DMG400005717,…
GO:0004803	transposase activity	molecular_function	0.0080968	0.25852	28	14416	34	25233	Novel05627,Novel02757,Novel00886,Novel01348,Novel04652,Novel04846,Novel04592,Novel06005,Novel06103,Novel04699,Novel01236,Novel02938,Novel04717,Novel04376,Novel01507,Novel00657,Novel02913,Novel05400,Novel05287,Novel03783,Novel03350,Novel05198,Novel01184,Novel02491,Novel00425,Novel04115,Novel02675,Novel01056
GO:0050832	defense response to fungus	biological_process	0.0081582	0.25931	39	14416	51	25233	PGSC0003DMG400014422,PGSC0003DMG402029142,PGSC0003DMG400025174,PGSC0003DMG400012301,PGSC0003DMG400019313,PGSC0003DMG400011633,PGSC0003DMG400010226,PGSC0003DMG400019634,PGSC0003DMG402022314,PGSC0003DMG400002602,PGSC0003DMG400034309,PGSC0003DMG400005659,PGSC0003DMG400004547,PGSC0003DMG400029885,PGSC0003DMG400025456,PGSC0003DMG400022956,PGSC0003DMG400009914,PGSC0003DMG400008834,PGSC0003DMG400001774,…
GO:0030054	cell junction	cellular_component	0.0083634	0.26409	63	14416	85	25233	PGSC0003DMG400022425,PGSC0003DMG400026909,PGSC0003DMG400030889,PGSC0003DMG400029721,PGSC0003DMG400008831,PGSC0003DMG400005611,PGSC0003DMG400000727,PGSC0003DMG400008033,PGSC0003DMG400025966,PGSC0003DMG400029885,PGSC0003DMG400012423,PGSC0003DMG400017568,PGSC0003DMG400031099,PGSC0003DMG400027936,PGSC0003DMG400013903,PGSC0003DMG400011153,PGSC0003DMG402007414,PGSC0003DMG400029596,PGSC0003DMG400030891,…
GO:0005976	polysaccharide metabolic process	biological_process	0.0084089	0.26409	185	14416	272	25233	PGSC0003DMG400023437,PGSC0003DMG400015246,PGSC0003DMG400031101,PGSC0003DMG400012852,Novel03407,PGSC0003DMG400026854,PGSC0003DMG400015933,PGSC0003DMG400012183,PGSC0003DMG400002309,PGSC0003DMG400029073,PGSC0003DMG400022791,PGSC0003DMG400012235,PGSC0003DMG400014823,PGSC0003DMG400008016,PGSC0003DMG400013398,PGSC0003DMG400014024,PGSC0003DMG400005206,PGSC0003DMG400028674,PGSC0003DMG400003866,PGSC0003DM…
GO:0016857	racemase and epimerase activity, acting on carbohydrates and derivatives	molecular_function	0.0084197	0.26409	29	14416	36	25233	PGSC0003DMG400009591,PGSC0003DMG402023002,PGSC0003DMG400003054,PGSC0003DMG401001316,PGSC0003DMG400007017,PGSC0003DMG400006097,PGSC0003DMG400006918,PGSC0003DMG400012308,PGSC0003DMG400019521,PGSC0003DMG400005754,PGSC0003DMG400019454,PGSC0003DMG400011222,PGSC0003DMG400003513,PGSC0003DMG401011335,PGSC0003DMG400003960,Novel04435,PGSC0003DMG400023059,Novel03699,PGSC0003DMG400004996,PGSC0003DMG400018084…
GO:0006275	regulation of DNA replication	biological_process	0.0085514	0.26599	20	14416	26	25233	PGSC0003DMG400000470,PGSC0003DMG402008903,PGSC0003DMG400015483,PGSC0003DMG400006915,Novel04199,PGSC0003DMG400018626,PGSC0003DMG401013636,PGSC0003DMG400028656,PGSC0003DMG400027330,PGSC0003DMG400031371,PGSC0003DMG400016914,PGSC0003DMG400023483,PGSC0003DMG400027224,PGSC0003DMG400030432,PGSC0003DMG400007365,PGSC0003DMG400030326,PGSC0003DMG400023720,Novel04475,PGSC0003DMG400011581,Novel01969
GO:0009415	response to water	biological_process	0.008555	0.26599	52	14416	70	25233	PGSC0003DMG400003530,PGSC0003DMG400025456,PGSC0003DMG400017568,PGSC0003DMG400031335,PGSC0003DMG400001099,PGSC0003DMG400006242,PGSC0003DMG400009968,PGSC0003DMG400011265,PGSC0003DMG400006672,PGSC0003DMG400043373,PGSC0003DMG400001066,PGSC0003DMG400013715,PGSC0003DMG400001549,PGSC0003DMG400006814,PGSC0003DMG400019647,PGSC0003DMG400011633,PGSC0003DMG400002808,PGSC0003DMG400003568,PGSC0003DMG400003632,…
GO:0009250	glucan biosynthetic process	biological_process	0.0087038	0.26944	52	14416	67	25233	PGSC0003DMG400013218,PGSC0003DMG400034300,PGSC0003DMG400017257,PGSC0003DMG400028426,PGSC0003DMG400028361,PGSC0003DMG400001939,PGSC0003DMG400032202,PGSC0003DMG400008322,PGSC0003DMG400002396,PGSC0003DMG400012852,Novel03934,PGSC0003DMG400005795,PGSC0003DMG400025330,PGSC0003DMG400031800,PGSC0003DMG401007052,PGSC0003DMG400012111,PGSC0003DMG401003156,PGSC0003DMG400013398,PGSC0003DMG400006660,PGSC0003DM…
GO:0016861	intramolecular oxidoreductase activity, interconverting aldoses and ketoses	molecular_function	0.0087618	0.27006	18	14416	21	25233	PGSC0003DMG400004436,PGSC0003DMG400027477,Novel00296,PGSC0003DMG400011772,PGSC0003DMG400005961,PGSC0003DMG400027745,PGSC0003DMG400001595,PGSC0003DMG400010399,PGSC0003DMG400010237,PGSC0003DMG400019448,PGSC0003DMG400011518,PGSC0003DMG400023338,PGSC0003DMG401008474,PGSC0003DMG400012910,PGSC0003DMG400030509,PGSC0003DMG400026392,PGSC0003DMG400021135,PGSC0003DMG400030128
GO:0005388	calcium transmembrane transporter activity, phosphorylative mechanism	molecular_function	0.0091417	0.28056	11	14416	11	25233	PGSC0003DMG400043507,PGSC0003DMG400021506,PGSC0003DMG400013022,PGSC0003DMG400043830,PGSC0003DMG400046353,PGSC0003DMG400018942,PGSC0003DMG400038907,PGSC0003DMG400008141,PGSC0003DMG400019431,PGSC0003DMG400021421,PGSC0003DMG400012696
GO:0009059	macromolecule biosynthetic process	biological_process	0.0091818	0.28058	1653	14416	2854	25233	PGSC0003DMG400030968,PGSC0003DMG402029927,PGSC0003DMG400020648,Novel00262,PGSC0003DMG400008256,PGSC0003DMG402001720,Novel03413,PGSC0003DMG400026987,Novel01297,PGSC0003DMG400018626,PGSC0003DMG400025875,PGSC0003DMG400030897,PGSC0003DMG400027139,PGSC0003DMG400009063,PGSC0003DMG400033138,PGSC0003DMG400022817,PGSC0003DMG400014378,PGSC0003DMG400029792,Novel04354,PGSC0003DMG400019183,PGSC0003DMG40001266…
GO:0098656	anion transmembrane transport	biological_process	0.0094987	0.28679	45	14416	61	25233	PGSC0003DMG400021448,PGSC0003DMG400008270,PGSC0003DMG400030708,PGSC0003DMG400017163,PGSC0003DMG400014219,PGSC0003DMG400000864,PGSC0003DMG400009752,PGSC0003DMG400012255,PGSC0003DMG400026982,PGSC0003DMG400027912,PGSC0003DMG400009480,PGSC0003DMG400008545,PGSC0003DMG400009093,PGSC0003DMG400020215,PGSC0003DMG400027414,PGSC0003DMG400000484,PGSC0003DMG400024391,PGSC0003DMG400028635,PGSC0003DMG400018422,…
GO:0004860	protein kinase inhibitor activity	molecular_function	0.0095126	0.28679	8	14416	8	25233	PGSC0003DMG400015770,Novel05624,PGSC0003DMG400029660,PGSC0003DMG400018989,PGSC0003DMG400007708,PGSC0003DMG400017654,PGSC0003DMG400025821,Novel02058
GO:0032502	developmental process	biological_process	0.0095361	0.28679	361	14416	561	25233	PGSC0003DMG400028656,PGSC0003DMG402026622,PGSC0003DMG400013179,PGSC0003DMG400027500,PGSC0003DMG400027595,PGSC0003DMG400012627,Novel00614,PGSC0003DMG400015483,PGSC0003DMG400005610,PGSC0003DMG400022170,PGSC0003DMG400014966,PGSC0003DMG400009941,PGSC0003DMG400001842,PGSC0003DMG400004953,PGSC0003DMG400006392,PGSC0003DMG400045075,PGSC0003DMG402015244,PGSC0003DMG400029829,PGSC0003DMG400012234,PGSC0003DM…
GO:0042726	flavin-containing compound metabolic process	biological_process	0.0095711	0.28679	13	14416	14	25233	PGSC0003DMG400012571,PGSC0003DMG400016219,PGSC0003DMG400018350,PGSC0003DMG400025217,PGSC0003DMG400020426,PGSC0003DMG400015538,Novel01263,PGSC0003DMG400022409,PGSC0003DMG400011512,PGSC0003DMG400012209,PGSC0003DMG400000164,PGSC0003DMG400008545,PGSC0003DMG400010518
GO:0006720	isoprenoid metabolic process	biological_process	0.0095866	0.28679	57	14416	78	25233	PGSC0003DMG400008159,Novel05488,PGSC0003DMG400005886,Novel04856,PGSC0003DMG400000333,PGSC0003DMG400002850,PGSC0003DMG400016120,PGSC0003DMG400027856,PGSC0003DMG400010637,PGSC0003DMG402018962,Novel01485,PGSC0003DMG400035643,PGSC0003DMG400017069,PGSC0003DMG400024503,PGSC0003DMG400041508,PGSC0003DMG400015673,PGSC0003DMG401025733,PGSC0003DMG401018962,PGSC0003DMG400003461,PGSC0003DMG400047044,PGSC0003D…
GO:0031349	positive regulation of defense response	biological_process	0.0098227	0.29263	16	14416	18	25233	PGSC0003DMG402015209,PGSC0003DMG400023469,PGSC0003DMG400033879,PGSC0003DMG400009914,PGSC0003DMG400017233,PGSC0003DMG400022298,PGSC0003DMG400002602,PGSC0003DMG400005659,PGSC0003DMG400019873,PGSC0003DMG400022382,PGSC0003DMG400011500,PGSC0003DMG400028672,PGSC0003DMG400018343,PGSC0003DMG401000095,PGSC0003DMG400008545,PGSC0003DMG400019881
GO:0000813	ESCRT I complex	cellular_component	0.010154	0.30124	8	14416	8	25233	PGSC0003DMG400008590,PGSC0003DMG400011283,PGSC0003DMG400009067,Novel04548,PGSC0003DMG400028179,PGSC0003DMG400002086,PGSC0003DMG400028901,PGSC0003DMG400024059
GO:0050789	regulation of biological process	biological_process	0.010338	0.30491	1716	14416	2942	25233	PGSC0003DMG402003286,PGSC0003DMG400035643,PGSC0003DMG400011980,PGSC0003DMG400033085,Novel01406,PGSC0003DMG400026195,PGSC0003DMG400005388,PGSC0003DMG400035855,PGSC0003DMG400017484,PGSC0003DMG400024319,PGSC0003DMG400005762,PGSC0003DMG401025427,PGSC0003DMG400009703,PGSC0003DMG400010676,Novel04791,PGSC0003DMG400027770,PGSC0003DMG400027457,PGSC0003DMG402027256,Novel01435,Novel04526,PGSC0003DMG40001815…
G400003736,Novel05938,PGSC0003DMG400011346,Novel03317,PGSC0003DMG400007947,PGSC0003DMG400015482,PGSC0003DMG400005338,PGSC0003DMG400016917,PGSC0003DMG400001066,Novel05026,PGSC0003DMG400019409,PGSC0003DMG400014152,PGSC0003DMG400007083,PGSC0003DMG400024310,PGSC0003DMG400037972,PGSC0003DMG400016769,PGSC0003DMG400004493,PGSC0003DMG400022956,PGSC0003DMG400009142,PGSC0003DMG402015209,PGSC0003DMG40001781…
GO:0032103	positive regulation of response to external stimulus	biological_process	0.010363	0.30491	16	14416	18	25233	PGSC0003DMG400023469,PGSC0003DMG402015209,PGSC0003DMG400009914,PGSC0003DMG400033879,PGSC0003DMG400002602,PGSC0003DMG400022298,PGSC0003DMG400022382,PGSC0003DMG400008259,PGSC0003DMG400019873,PGSC0003DMG400005659,PGSC0003DMG400018343,PGSC0003DMG400011500,PGSC0003DMG400028672,PGSC0003DMG401000095,PGSC0003DMG400019881,PGSC0003DMG400008545
GO:0016108	tetraterpenoid metabolic process	biological_process	0.010532	0.30691	10	14416	10	25233	PGSC0003DMG401007628,PGSC0003DMG400029051,PGSC0003DMG400010637,PGSC0003DMG400009156,PGSC0003DMG400000333,PGSC0003DMG400028224,PGSC0003DMG400005886,PGSC0003DMG400022473,PGSC0003DMG400008159,PGSC0003DMG400008864
GO:0016116	carotenoid metabolic process	biological_process	0.010532	0.30691	10	14416	10	25233	PGSC0003DMG400028224,PGSC0003DMG400000333,PGSC0003DMG400005886,PGSC0003DMG401007628,PGSC0003DMG400010637,PGSC0003DMG400029051,PGSC0003DMG400009156,PGSC0003DMG400008159,PGSC0003DMG400008864,PGSC0003DMG400022473
GO:0005911	cell-cell junction	cellular_component	0.010604	0.30691	62	14416	84	25233	PGSC0003DMG400030891,PGSC0003DMG400029596,PGSC0003DMG400025174,PGSC0003DMG400014321,PGSC0003DMG400016283,PGSC0003DMG401000117,PGSC0003DMG400000857,PGSC0003DMG400020863,PGSC0003DMG400020947,PGSC0003DMG400009984,PGSC0003DMG400018637,PGSC0003DMG400012503,PGSC0003DMG400020356,PGSC0003DMG400003889,Novel05348,PGSC0003DMG402017925,PGSC0003DMG400020078,PGSC0003DMG400004789,PGSC0003DMG400006799,PGSC0003DM…
GO:0070161	anchoring junction	cellular_component	0.010604	0.30691	62	14416	84	25233	PGSC0003DMG400020356,PGSC0003DMG400012503,PGSC0003DMG400003889,PGSC0003DMG400004789,Novel05348,PGSC0003DMG402017925,PGSC0003DMG400020078,PGSC0003DMG400006799,PGSC0003DMG400006175,PGSC0003DMG400022234,PGSC0003DMG400021350,PGSC0003DMG400029596,PGSC0003DMG400030891,PGSC0003DMG400016283,PGSC0003DMG400025174,PGSC0003DMG400014321,PGSC0003DMG400020863,PGSC0003DMG400000857,PGSC0003DMG401000117,PGSC0003DM…
GO:0033013	tetrapyrrole metabolic process	biological_process	0.010838	0.31073	46	14416	61	25233	PGSC0003DMG400016268,PGSC0003DMG400019510,Novel03912,PGSC0003DMG400018351,PGSC0003DMG400023975,Novel01757,Novel03511,PGSC0003DMG400032546,PGSC0003DMG400021814,PGSC0003DMG400001672,PGSC0003DMG402021263,PGSC0003DMG401007628,PGSC0003DMG400015356,PGSC0003DMG400009162,PGSC0003DMG400014243,PGSC0003DMG400007989,PGSC0003DMG400003105,Novel01678,Novel03759,PGSC0003DMG400030219,PGSC0003DMG400001117,PGSC0003…
GO:0009991	response to extracellular stimulus	biological_process	0.010856	0.31073	35	14416	46	25233	Novel03312,PGSC0003DMG400015850,PGSC0003DMG400017214,PGSC0003DMG400008888,PGSC0003DMG402022215,PGSC0003DMG400005803,PGSC0003DMG400003757,Novel05044,PGSC0003DMG400004151,PGSC0003DMG401007628,PGSC0003DMG400029724,PGSC0003DMG400025664,PGSC0003DMG400008259,PGSC0003DMG400002890,PGSC0003DMG400001340,PGSC0003DMG400028485,PGSC0003DMG400026017,PGSC0003DMG404027324,Novel01456,PGSC0003DMG400016605,PGSC0003D…
GO:0006559	L-phenylalanine catabolic process	biological_process	0.010988	0.31073	10	14416	10	25233	PGSC0003DMG400013273,PGSC0003DMG401021549,PGSC0003DMG400015330,PGSC0003DMG400023458,PGSC0003DMG400031365,PGSC0003DMG400023608,PGSC0003DMG402021549,PGSC0003DMG400031457,PGSC0003DMG400019386,PGSC0003DMG402021564
GO:1902222	erythrose 4-phosphate/phosphoenolpyruvate family amino acid catabolic process	biological_process	0.010988	0.31073	10	14416	10	25233	PGSC0003DMG402021564,PGSC0003DMG402021549,PGSC0003DMG400031457,PGSC0003DMG400019386,PGSC0003DMG400031365,PGSC0003DMG400023608,PGSC0003DMG400015330,PGSC0003DMG400023458,PGSC0003DMG401021549,PGSC0003DMG400013273
GO:0044815	DNA packaging complex	cellular_component	0.010991	0.31073	54	14416	93	25233	PGSC0003DMG400008572,PGSC0003DMG400027364,PGSC0003DMG403030312,Novel03959,PGSC0003DMG400007159,PGSC0003DMG400003816,PGSC0003DMG400014590,Novel04916,PGSC0003DMG400020064,PGSC0003DMG400030399,PGSC0003DMG400022836,PGSC0003DMG400025246,PGSC0003DMG400029167,PGSC0003DMG400006441,PGSC0003DMG402003328,PGSC0003DMG400023523,PGSC0003DMG400023375,PGSC0003DMG400001127,PGSC0003DMG400002965,PGSC0003DMG400003769…
GO:0031410	cytoplasmic vesicle	cellular_component	0.011053	0.31073	124	14416	178	25233	PGSC0003DMG400022298,PGSC0003DMG400024059,PGSC0003DMG400028343,PGSC0003DMG400009297,PGSC0003DMG400013900,PGSC0003DMG401012873,PGSC0003DMG400020264,PGSC0003DMG401003730,Novel00640,PGSC0003DMG400000635,PGSC0003DMG400002579,PGSC0003DMG400022852,PGSC0003DMG400004053,PGSC0003DMG400024814,PGSC0003DMG401013636,PGSC0003DMG400003762,Novel00580,PGSC0003DMG402031533,PGSC0003DMG400026093,PGSC0003DMG401024899…
GO:0097708	intracellular vesicle	cellular_component	0.011053	0.31073	124	14416	178	25233	PGSC0003DMG400006667,PGSC0003DMG400029522,PGSC0003DMG400001629,PGSC0003DMG400028944,PGSC0003DMG400001295,PGSC0003DMG400008590,PGSC0003DMG400018122,Novel01907,PGSC0003DMG400030558,PGSC0003DMG400016530,PGSC0003DMG400020060,PGSC0003DMG400027500,PGSC0003DMG400031473,PGSC0003DMG400014096,PGSC0003DMG401020232,PGSC0003DMG400001394,PGSC0003DMG400029764,PGSC0003DMG400021137,PGSC0003DMG400004657,PGSC0003DM…
GO:0031982	vesicle	cellular_component	0.011085	0.31073	129	14416	186	25233	PGSC0003DMG400024824,PGSC0003DMG400002249,PGSC0003DMG400020947,PGSC0003DMG400025244,PGSC0003DMG400013394,PGSC0003DMG400004439,PGSC0003DMG400028511,PGSC0003DMG400030687,Novel03022,PGSC0003DMG400008862,PGSC0003DMG400026068,PGSC0003DMG400012807,PGSC0003DMG400011283,PGSC0003DMG400009067,PGSC0003DMG400031099,PGSC0003DMG400011727,PGSC0003DMG400027769,PGSC0003DMG400024913,PGSC0003DMG400032507,Novel05752…
GO:0004888	transmembrane signaling receptor activity	molecular_function	0.011233	0.31365	28	14416	34	25233	PGSC0003DMG400025499,PGSC0003DMG400009185,Novel03761,PGSC0003DMG400012594,PGSC0003DMG400009914,Novel03782,Novel04894,PGSC0003DMG400025500,Novel02844,PGSC0003DMG400008576,PGSC0003DMG400007968,PGSC0003DMG402012996,Novel03051,Novel05480,PGSC0003DMG400005267,PGSC0003DMG400022954,PGSC0003DMG400026312,Novel04620,PGSC0003DMG400014663,PGSC0003DMG400007969,PGSC0003DMG400003578,PGSC0003DMG400009186,PGSC000…
GO:0022804	active transmembrane transporter activity	molecular_function	0.011376	0.31641	202	14416	297	25233	PGSC0003DMG400025180,PGSC0003DMG400028641,PGSC0003DMG400027088,PGSC0003DMG400011312,PGSC0003DMG400005967,Novel03346,PGSC0003DMG401008875,Novel04151,PGSC0003DMG401002122,PGSC0003DMG400007701,PGSC0003DMG400012169,PGSC0003DMG400008141,Novel02145,PGSC0003DMG400013022,PGSC0003DMG400031131,PGSC0003DMG400020391,Novel03563,PGSC0003DMG400004101,PGSC0003DMG400009480,PGSC0003DMG400025328,PGSC0003DMG40002811…
GO:1901136	carbohydrate derivative catabolic process	biological_process	0.011512	0.31894	27	14416	36	25233	PGSC0003DMG400025063,PGSC0003DMG400008113,PGSC0003DMG400004593,PGSC0003DMG400008796,Novel00559,PGSC0003DMG400022502,PGSC0003DMG400006965,Novel01471,PGSC0003DMG400026901,PGSC0003DMG400017214,PGSC0003DMG400004572,PGSC0003DMG400016605,PGSC0003DMG400012712,PGSC0003DMG400026854,PGSC0003DMG400026855,PGSC0003DMG400021602,PGSC0003DMG400001529,PGSC0003DMG400024725,PGSC0003DMG402026622,PGSC0003DMG400026853…
GO:0015108	chloride transmembrane transporter activity	molecular_function	0.011606	0.32029	10	14416	10	25233	PGSC0003DMG400021101,Novel02114,PGSC0003DMG400020215,Novel00746,PGSC0003DMG400006975,PGSC0003DMG400024904,PGSC0003DMG400011234,PGSC0003DMG400009752,PGSC0003DMG400022248,PGSC0003DMG400030708
GO:0031226	intrinsic component of plasma membrane	cellular_component	0.012231	0.33622	24	14416	30	25233	PGSC0003DMG400029596,PGSC0003DMG400020863,PGSC0003DMG400027414,PGSC0003DMG400018637,PGSC0003DMG400008360,PGSC0003DMG400009213,PGSC0003DMG400005442,PGSC0003DMG400004789,PGSC0003DMG400004109,PGSC0003DMG401015669,PGSC0003DMG400008703,Novel05740,Novel05716,Novel03776,PGSC0003DMG401015894,PGSC0003DMG400032133,Novel05558,PGSC0003DMG400026359,PGSC0003DMG400034309,Novel00640,PGSC0003DMG400024391,PGSC0003…
GO:0034220	ion transmembrane transport	biological_process	0.0125	0.34232	255	14416	393	25233	PGSC0003DMG402005796,PGSC0003DMG401015894,PGSC0003DMG400021101,PGSC0003DMG400026508,PGSC0003DMG400019612,Novel01637,Novel00979,PGSC0003DMG400001066,Novel03824,PGSC0003DMG400023515,PGSC0003DMG400028635,PGSC0003DMG400017689,PGSC0003DMG400024953,PGSC0003DMG400032189,PGSC0003DMG400022248,PGSC0003DMG400022284,PGSC0003DMG400026506,PGSC0003DMG400009914,PGSC0003DMG400013282,PGSC0003DMG400013022,PGSC0003D…
GO:0016051	carbohydrate biosynthetic process	biological_process	0.013038	0.35428	127	14416	183	25233	PGSC0003DMG400025330,PGSC0003DMG401023603,PGSC0003DMG400002396,PGSC0003DMG400019521,PGSC0003DMG400028426,PGSC0003DMG400028467,PGSC0003DMG400001939,PGSC0003DMG400013218,PGSC0003DMG400034300,PGSC0003DMG400017341,PGSC0003DMG400031473,PGSC0003DMG400017257,PGSC0003DMG400046891,PGSC0003DMG400027916,PGSC0003DMG400030075,PGSC0003DMG400003822,Novel04135,PGSC0003DMG400006660,PGSC0003DMG400018343,Novel05737…
GO:0006313	transposition, DNA-mediated	biological_process	0.013086	0.35428	29	14416	36	25233	Novel03783,Novel05287,Novel05400,Novel02913,Novel00425,Novel02491,Novel05198,Novel03350,Novel01184,Novel04115,Novel01056,Novel02675,Novel04518,Novel04846,Novel04652,Novel02757,Novel01348,Novel00886,Novel05627,Novel04699,Novel01236,Novel06005,Novel06103,Novel04592,Novel02938,Novel00657,Novel01507,Novel04376,Novel04717
GO:0032196	transposition	biological_process	0.013086	0.35428	29	14416	36	25233	Novel02491,Novel03350,Novel05198,Novel01184,Novel00425,Novel05287,Novel02913,Novel05400,Novel03783,Novel01056,Novel02675,Novel04115,Novel04592,Novel04699,Novel01236,Novel06103,Novel06005,Novel00886,Novel02757,Novel01348,Novel05627,Novel04652,Novel04846,Novel04518,Novel04376,Novel01507,Novel04717,Novel00657,Novel02938
GO:0006807	nitrogen compound metabolic process	biological_process	0.013452	0.36071	4411	14416	7482	25233	PGSC0003DMG400005903,PGSC0003DMG400010870,PGSC0003DMG400006381,PGSC0003DMG400007518,PGSC0003DMG400012686,PGSC0003DMG400003700,Novel04979,Novel00091,PGSC0003DMG400020414,PGSC0003DMG400010577,PGSC0003DMG400015104,PGSC0003DMG402018787,Novel03312,PGSC0003DMG400024148,Novel04594,PGSC0003DMG401019681,Novel01132,PGSC0003DMG400023802,PGSC0003DMG400005456,Novel00574,PGSC0003DMG401024850,PGSC0003DMG4000024…
C0003DMG400019721,PGSC0003DMG400010528,Novel00605,PGSC0003DMG400006509,Novel04696,PGSC0003DMG400018194,PGSC0003DMG400019241,PGSC0003DMG401031484,Novel03831,PGSC0003DMG400021722,PGSC0003DMG400015161,Novel01077,PGSC0003DMG400023248,PGSC0003DMG400000286,PGSC0003DMG400014983,Novel02206,PGSC0003DMG401004545,PGSC0003DMG400019693,PGSC0003DMG400005385,PGSC0003DMG400028381,PGSC0003DMG400003081,PGSC0003DMG…
1028844,PGSC0003DMG400014730,PGSC0003DMG400002201,PGSC0003DMG400025884,PGSC0003DMG401029444,PGSC0003DMG400002046,PGSC0003DMG400041536,PGSC0003DMG400026307,PGSC0003DMG400013884,PGSC0003DMG400030704,PGSC0003DMG400023660,Novel01836,PGSC0003DMG400007887,PGSC0003DMG401024581,Novel03853,PGSC0003DMG400023897,PGSC0003DMG400005254,PGSC0003DMG400010051,PGSC0003DMG400021895,PGSC0003DMG401008474,PGSC0003DMG4…
GO:0015291	secondary active transmembrane transporter activity	molecular_function	0.01347	0.36071	121	14416	174	25233	PGSC0003DMG400002123,PGSC0003DMG400031832,PGSC0003DMG400005661,PGSC0003DMG400018016,PGSC0003DMG400008271,PGSC0003DMG400020136,PGSC0003DMG400006378,PGSC0003DMG402017902,PGSC0003DMG400028978,PGSC0003DMG400003411,PGSC0003DMG400007358,PGSC0003DMG402027007,PGSC0003DMG400018618,PGSC0003DMG400019100,PGSC0003DMG400010663,PGSC0003DMG400010166,PGSC0003DMG400018749,PGSC0003DMG400011035,PGSC0003DMG400016458,…
GO:0046658	anchored component of plasma membrane	cellular_component	0.013476	0.36071	12	14416	13	25233	PGSC0003DMG400032133,PGSC0003DMG400029596,PGSC0003DMG400018637,PGSC0003DMG400034309,PGSC0003DMG400020863,PGSC0003DMG400026359,PGSC0003DMG400004789,PGSC0003DMG400011293,PGSC0003DMG400004009,PGSC0003DMG400005442,PGSC0003DMG401015669,PGSC0003DMG400008703
GO:0009506	plasmodesma	cellular_component	0.013931	0.37011	61	14416	83	25233	PGSC0003DMG400006851,PGSC0003DMG400024913,PGSC0003DMG400002586,PGSC0003DMG400017857,PGSC0003DMG400011314,PGSC0003DMG400018343,PGSC0003DMG400024218,PGSC0003DMG400011398,PGSC0003DMG400012995,PGSC0003DMG400001939,PGSC0003DMG403023117,PGSC0003DMG400013198,PGSC0003DMG400028361,PGSC0003DMG400017714,PGSC0003DMG400025976,PGSC0003DMG400023771,PGSC0003DMG400031832,PGSC0003DMG402004292,PGSC0003DMG400030558,…
GO:0055044	symplast	cellular_component	0.013931	0.37011	61	14416	83	25233	PGSC0003DMG400023771,PGSC0003DMG402004292,PGSC0003DMG400031832,PGSC0003DMG400006271,PGSC0003DMG400030558,PGSC0003DMG400009290,PGSC0003DMG400002290,PGSC0003DMG400028375,PGSC0003DMG400012995,PGSC0003DMG400011398,PGSC0003DMG400001939,PGSC0003DMG403023117,PGSC0003DMG400028361,PGSC0003DMG400013198,PGSC0003DMG400017714,PGSC0003DMG400025976,PGSC0003DMG400017857,PGSC0003DMG400011314,PGSC0003DMG400018343,…
GO:0005768	endosome	cellular_component	0.01418	0.37427	68	14416	94	25233	PGSC0003DMG400025244,PGSC0003DMG400028901,PGSC0003DMG400024824,PGSC0003DMG400004829,PGSC0003DMG402014680,PGSC0003DMG400002632,PGSC0003DMG400030687,PGSC0003DMG400004439,PGSC0003DMG400008862,PGSC0003DMG400012785,Novel02729,PGSC0003DMG400042886,PGSC0003DMG400031099,PGSC0003DMG400011727,PGSC0003DMG400026068,PGSC0003DMG400013949,PGSC0003DMG400012423,PGSC0003DMG400009067,PGSC0003DMG400011283,PGSC0003DM…
GO:0044272	sulfur compound biosynthetic process	biological_process	0.014282	0.37427	48	14416	65	25233	Novel00198,PGSC0003DMG400022181,PGSC0003DMG400023663,PGSC0003DMG400004688,PGSC0003DMG400021446,PGSC0003DMG400025041,PGSC0003DMG400012412,PGSC0003DMG400037250,PGSC0003DMG400006450,PGSC0003DMG400019257,PGSC0003DMG400006506,PGSC0003DMG400029836,PGSC0003DMG400001927,PGSC0003DMG400001573,PGSC0003DMG400025861,Novel03086,PGSC0003DMG400026904,PGSC0003DMG400022796,PGSC0003DMG400000282,PGSC0003DMG400018292…
GO:0006771	riboflavin metabolic process	biological_process	0.014351	0.37427	12	14416	13	25233	PGSC0003DMG400016219,PGSC0003DMG400018350,PGSC0003DMG400025217,PGSC0003DMG400012571,PGSC0003DMG400020426,PGSC0003DMG400015538,PGSC0003DMG400022409,PGSC0003DMG400012209,PGSC0003DMG400011512,Novel01263,PGSC0003DMG400010518,PGSC0003DMG400000164
GO:0009231	riboflavin biosynthetic process	biological_process	0.014351	0.37427	12	14416	13	25233	PGSC0003DMG400000164,PGSC0003DMG400010518,Novel01263,PGSC0003DMG400022409,PGSC0003DMG400011512,PGSC0003DMG400012209,PGSC0003DMG400020426,PGSC0003DMG400015538,PGSC0003DMG400012571,PGSC0003DMG400016219,PGSC0003DMG400025217,PGSC0003DMG400018350
GO:0042727	flavin-containing compound biosynthetic process	biological_process	0.014351	0.37427	12	14416	13	25233	PGSC0003DMG400012571,PGSC0003DMG400016219,PGSC0003DMG400025217,PGSC0003DMG400018350,PGSC0003DMG400020426,PGSC0003DMG400015538,Novel01263,PGSC0003DMG400022409,PGSC0003DMG400012209,PGSC0003DMG400011512,PGSC0003DMG400000164,PGSC0003DMG400010518
GO:0031090	organelle membrane	cellular_component	0.014434	0.37508	413	14416	662	25233	PGSC0003DMG400023576,PGSC0003DMG400011787,Novel05832,PGSC0003DMG400028375,PGSC0003DMG400011531,PGSC0003DMG400026252,PGSC0003DMG400002985,PGSC0003DMG400002209,PGSC0003DMG400025346,PGSC0003DMG400012124,PGSC0003DMG401029058,PGSC0003DMG400026095,PGSC0003DMG400019935,PGSC0003DMG400031401,PGSC0003DMG400001105,PGSC0003DMG401011679,PGSC0003DMG401007021,PGSC0003DMG400003758,PGSC0003DMG400006806,Novel00650…
GO:0016042	lipid catabolic process	biological_process	0.01464	0.37625	53	14416	71	25233	PGSC0003DMG400019179,PGSC0003DMG400019810,PGSC0003DMG400008749,PGSC0003DMG400000376,PGSC0003DMG400003758,PGSC0003DMG400023754,PGSC0003DMG400007973,Novel00427,PGSC0003DMG400023699,PGSC0003DMG400027130,PGSC0003DMG400008750,PGSC0003DMG400010022,Novel04332,PGSC0003DMG400006924,PGSC0003DMG400020620,PGSC0003DMG400005347,Novel02350,PGSC0003DMG400015787,PGSC0003DMG400022898,PGSC0003DMG400011314,PGSC0003D…
GO:0034645	cellular macromolecule biosynthetic process	biological_process	0.014648	0.37625	1622	14416	2811	25233	PGSC0003DMG401005796,PGSC0003DMG400016150,PGSC0003DMG400023360,PGSC0003DMG400023512,PGSC0003DMG400029728,Novel00389,PGSC0003DMG400003572,PGSC0003DMG400012607,Novel02442,PGSC0003DMG400017110,PGSC0003DMG400004682,PGSC0003DMG400017209,PGSC0003DMG400011633,Novel02036,PGSC0003DMG400026578,Novel05118,PGSC0003DMG400020711,PGSC0003DMG400020625,PGSC0003DMG400030860,PGSC0003DMG400012238,Novel02044,PGSC0003…
GO:0012505	endomembrane system	cellular_component	0.014742	0.37625	396	14416	621	25233	PGSC0003DMG400033031,PGSC0003DMG400045075,PGSC0003DMG400022061,PGSC0003DMG400018343,Novel06238,PGSC0003DMG400012982,PGSC0003DMG400015457,PGSC0003DMG400009423,PGSC0003DMG400002423,PGSC0003DMG400021137,PGSC0003DMG403024882,PGSC0003DMG400009052,PGSC0003DMG400014795,PGSC0003DMG404027324,PGSC0003DMG400016530,PGSC0003DMG400027500,PGSC0003DMG400016998,PGSC0003DMG400025585,PGSC0003DMG400001295,PGSC0003DM…
GO:0004185	serine-type carboxypeptidase activity	molecular_function	0.014758	0.37625	41	14416	56	25233	PGSC0003DMG400008018,PGSC0003DMG401027687,PGSC0003DMG400011542,PGSC0003DMG402007028,Novel03853,PGSC0003DMG400027263,Novel02176,PGSC0003DMG400024804,PGSC0003DMG400004613,PGSC0003DMG400011141,Novel03934,PGSC0003DMG402010623,PGSC0003DMG402012908,PGSC0003DMG400013995,PGSC0003DMG401000860,PGSC0003DMG400024802,PGSC0003DMG400000448,PGSC0003DMG400013054,PGSC0003DMG400028787,PGSC0003DMG401025898,PGSC0003D…
GO:0010015	root morphogenesis	biological_process	0.014773	0.37625	26	14416	32	25233	PGSC0003DMG400026504,PGSC0003DMG400020947,PGSC0003DMG400027875,PGSC0003DMG400025174,PGSC0003DMG400002190,PGSC0003DMG400011225,PGSC0003DMG400017309,PGSC0003DMG400030948,PGSC0003DMG400000305,PGSC0003DMG400020628,PGSC0003DMG400028343,PGSC0003DMG400002563,PGSC0003DMG400001066,PGSC0003DMG400029372,PGSC0003DMG400022425,PGSC0003DMG400025366,PGSC0003DMG403005720,PGSC0003DMG400021267,PGSC0003DMG400001520,…
GO:1901606	alpha-amino acid catabolic process	biological_process	0.014797	0.37625	27	14416	34	25233	Novel00724,PGSC0003DMG401021549,PGSC0003DMG400001662,PGSC0003DMG400026671,PGSC0003DMG400008113,PGSC0003DMG400001937,PGSC0003DMG400031457,Novel01091,Novel05752,PGSC0003DMG400029872,PGSC0003DMG402021564,PGSC0003DMG400004572,PGSC0003DMG400013273,PGSC0003DMG400002103,PGSC0003DMG400033072,PGSC0003DMG400015330,PGSC0003DMG400029938,PGSC0003DMG400023458,PGSC0003DMG400031365,PGSC0003DMG400023608,PGSC0003D…
GO:1901700	response to oxygen-containing compound	biological_process	0.015098	0.3812	166	14416	251	25233	PGSC0003DMG400025880,PGSC0003DMG400013179,PGSC0003DMG400004923,PGSC0003DMG400023622,PGSC0003DMG400011370,PGSC0003DMG400025664,PGSC0003DMG400017948,PGSC0003DMG400018343,PGSC0003DMG400002660,PGSC0003DMG400013183,PGSC0003DMG400032205,PGSC0003DMG400016812,PGSC0003DMG400002389,PGSC0003DMG400025456,PGSC0003DMG400009340,PGSC0003DMG401025733,PGSC0003DMG400009968,PGSC0003DMG400031335,PGSC0003DMG400006242,…
GO:0080167	response to karrikin	biological_process	0.015152	0.3812	11	14416	12	25233	PGSC0003DMG400015211,PGSC0003DMG400018791,PGSC0003DMG400012120,PGSC0003DMG400026472,PGSC0003DMG400013751,PGSC0003DMG400030958,PGSC0003DMG400002662,PGSC0003DMG400002789,PGSC0003DMG400024633,PGSC0003DMG400030891,PGSC0003DMG402007970
GO:0005774	vacuolar membrane	cellular_component	0.015152	0.3812	56	14416	77	25233	PGSC0003DMG400029467,PGSC0003DMG400002745,PGSC0003DMG400002290,PGSC0003DMG400009421,PGSC0003DMG400028375,PGSC0003DMG400011531,PGSC0003DMG400013310,PGSC0003DMG400011787,PGSC0003DMG400017714,PGSC0003DMG402027007,PGSC0003DMG400006913,PGSC0003DMG400010663,Novel02824,PGSC0003DMG400024218,PGSC0003DMG400027477,PGSC0003DMG400023464,PGSC0003DMG401011206,PGSC0003DMG400007784,PGSC0003DMG402021988,PGSC0003DM…
GO:0007050	cell cycle arrest	biological_process	0.01536	0.38491	7	14416	7	25233	PGSC0003DMG400025821,PGSC0003DMG400018989,PGSC0003DMG400029660,PGSC0003DMG400016117,PGSC0003DMG400015770,PGSC0003DMG400017654,PGSC0003DMG400007708
GO:0010035	response to inorganic substance	biological_process	0.015407	0.38491	108	14416	157	25233	PGSC0003DMG400028216,PGSC0003DMG400012912,PGSC0003DMG400043373,PGSC0003DMG400006672,PGSC0003DMG400013715,PGSC0003DMG402026981,PGSC0003DMG400001549,PGSC0003DMG400001066,Novel02691,PGSC0003DMG400003530,PGSC0003DMG400005611,PGSC0003DMG400001099,PGSC0003DMG400019017,PGSC0003DMG400021343,PGSC0003DMG400005628,PGSC0003DMG400006590,PGSC0003DMG400008545,PGSC0003DMG400011633,PGSC0003DMG400006814,PGSC0003DM…
GO:0002833	positive regulation of response to biotic stimulus	biological_process	0.015541	0.38689	15	14416	17	25233	PGSC0003DMG400022382,PGSC0003DMG400019881,PGSC0003DMG400019873,PGSC0003DMG400008545,PGSC0003DMG400005659,PGSC0003DMG400002602,PGSC0003DMG400022298,PGSC0003DMG400009914,PGSC0003DMG400033879,PGSC0003DMG401000095,PGSC0003DMG400018343,PGSC0003DMG402015209,PGSC0003DMG400023469,PGSC0003DMG400028672,PGSC0003DMG400011500
GO:0016485	protein processing	biological_process	0.015929	0.39516	31	14416	40	25233	PGSC0003DMG400010736,Novel00133,PGSC0003DMG400027008,Novel04396,PGSC0003DMG400005777,PGSC0003DMG400013574,Novel05059,PGSC0003DMG400018348,PGSC0003DMG402001159,Novel02036,PGSC0003DMG400029731,Novel04072,Novel04231,PGSC0003DMG401018963,Novel04354,PGSC0003DMG400000289,PGSC0003DMG400031270,PGSC0003DMG400028606,Novel03200,PGSC0003DMG400024636,Novel00979,PGSC0003DMG400001842,PGSC0003DMG402018963,PGSC00…
GO:0004620	phospholipase activity	molecular_function	0.016176	0.39807	34	14416	44	25233	PGSC0003DMG400020986,PGSC0003DMG400000614,PGSC0003DMG400031758,PGSC0003DMG400010352,PGSC0003DMG400009599,Novel04751,PGSC0003DMG400005611,PGSC0003DMG400009887,PGSC0003DMG400011937,PGSC0003DMG401022737,PGSC0003DMG400010221,PGSC0003DMG400020417,PGSC0003DMG400022960,PGSC0003DMG400010229,PGSC0003DMG400000101,PGSC0003DMG400029964,PGSC0003DMG400006621,PGSC0003DMG400009005,PGSC0003DMG400030360,PGSC0003DM…
GO:0046835	carbohydrate phosphorylation	biological_process	0.016205	0.39807	16	14416	18	25233	PGSC0003DMG400016613,PGSC0003DMG400010007,PGSC0003DMG400026916,PGSC0003DMG400009861,PGSC0003DMG400009584,PGSC0003DMG400013187,PGSC0003DMG400016726,PGSC0003DMG400002525,PGSC0003DMG400000295,PGSC0003DMG400007057,PGSC0003DMG400017095,PGSC0003DMG400004938,PGSC0003DMG400030624,PGSC0003DMG400024246,PGSC0003DMG401000669,PGSC0003DMG400029309
GO:0031348	negative regulation of defense response	biological_process	0.016214	0.39807	9	14416	9	25233	PGSC0003DMG400025117,PGSC0003DMG400002526,PGSC0003DMG400017252,PGSC0003DMG400019873,PGSC0003DMG400010721,PGSC0003DMG400002602,PGSC0003DMG400005407,PGSC0003DMG401025733,PGSC0003DMG400021547
GO:0009657	plastid organization	biological_process	0.016374	0.40062	53	14416	72	25233	PGSC0003DMG400013949,PGSC0003DMG402009291,PGSC0003DMG400026078,PGSC0003DMG400028216,PGSC0003DMG400029846,PGSC0003DMG400021442,PGSC0003DMG400008832,PGSC0003DMG401007333,PGSC0003DMG400001306,PGSC0003DMG400010151,PGSC0003DMG400002386,PGSC0003DMG400007188,PGSC0003DMG400022740,PGSC0003DMG400013362,PGSC0003DMG400003765,PGSC0003DMG400008142,PGSC0003DMG400020220,PGSC0003DMG400002547,PGSC0003DMG400010518,…
GO:0032501	multicellular organismal process	biological_process	0.01655	0.40094	383	14416	601	25233	PGSC0003DMG400029885,PGSC0003DMG400025255,PGSC0003DMG400024301,PGSC0003DMG400013383,PGSC0003DMG400022298,PGSC0003DMG400021444,PGSC0003DMG400034309,PGSC0003DMG400004837,PGSC0003DMG400011251,PGSC0003DMG400008751,Novel05272,Novel00956,PGSC0003DMG400014443,PGSC0003DMG400017327,PGSC0003DMG400033140,PGSC0003DMG400023024,PGSC0003DMG400003578,PGSC0003DMG400012683,Novel03746,PGSC0003DMG400027522,PGSC0003D…
GO:0065007	biological regulation	biological_process	0.016593	0.40094	1892	14416	3259	25233	PGSC0003DMG400008011,PGSC0003DMG400012178,PGSC0003DMG400029483,PGSC0003DMG400009215,Novel03886,PGSC0003DMG400027565,PGSC0003DMG400012526,PGSC0003DMG402019255,PGSC0003DMG400001633,Novel04644,PGSC0003DMG400016512,PGSC0003DMG400021716,PGSC0003DMG400006241,PGSC0003DMG400031011,PGSC0003DMG400018429,Novel00328,PGSC0003DMG400008787,PGSC0003DMG400004025,PGSC0003DMG400025880,PGSC0003DMG400017990,PGSC0003D…
GSC0003DMG400026963,PGSC0003DMG400017199,PGSC0003DMG400038589,PGSC0003DMG400027537,PGSC0003DMG400000721,PGSC0003DMG400012295,PGSC0003DMG400004608,PGSC0003DMG400013098,PGSC0003DMG400022823,PGSC0003DMG400027179,PGSC0003DMG400014185,PGSC0003DMG400013283,PGSC0003DMG400024578,PGSC0003DMG400005915,PGSC0003DMG400011225,PGSC0003DMG402029345,PGSC0003DMG400019872,PGSC0003DMG400031791,PGSC0003DMG400028479,P…
GO:0010008	endosome membrane	cellular_component	0.016595	0.40094	17	14416	20	25233	PGSC0003DMG400023589,PGSC0003DMG400028901,PGSC0003DMG400019267,PGSC0003DMG400002086,PGSC0003DMG400028179,PGSC0003DMG400009297,PGSC0003DMG400003501,PGSC0003DMG400024059,PGSC0003DMG400027500,PGSC0003DMG400008590,PGSC0003DMG400013949,PGSC0003DMG400011283,PGSC0003DMG400009067,PGSC0003DMG400012423,Novel04548,PGSC0003DMG400028944,PGSC0003DMG400026068
GO:0070469	respirasome	cellular_component	0.016644	0.40094	40	14416	60	25233	PGSC0003DMG400000480,PGSC0003DMG400013309,PGSC0003DMG400015304,PGSC0003DMG400020649,PGSC0003DMG400012558,Novel03444,PGSC0003DMG400009043,PGSC0003DMG400017913,PGSC0003DMG400004276,Novel03400,PGSC0003DMG400011392,Novel03217,PGSC0003DMG400012496,PGSC0003DMG400027010,PGSC0003DMG402000567,PGSC0003DMG400026342,PGSC0003DMG400002971,PGSC0003DMG400011391,PGSC0003DMG400026356,PGSC0003DMG400018258,PGSC0003D…
GO:0016109	tetraterpenoid biosynthetic process	biological_process	0.016775	0.40094	9	14416	9	25233	PGSC0003DMG401007628,PGSC0003DMG400010637,PGSC0003DMG400009156,PGSC0003DMG400028224,PGSC0003DMG400000333,PGSC0003DMG400005886,PGSC0003DMG400022473,PGSC0003DMG400008159,PGSC0003DMG400008864
GO:0016117	carotenoid biosynthetic process	biological_process	0.016775	0.40094	9	14416	9	25233	PGSC0003DMG400000333,PGSC0003DMG400028224,PGSC0003DMG400005886,PGSC0003DMG400010637,PGSC0003DMG400009156,PGSC0003DMG401007628,PGSC0003DMG400008159,PGSC0003DMG400008864,PGSC0003DMG400022473
GO:0055072	iron ion homeostasis	biological_process	0.016803	0.40094	7	14416	7	25233	PGSC0003DMG400008787,PGSC0003DMG400000599,PGSC0003DMG400029195,PGSC0003DMG400029467,PGSC0003DMG400030948,PGSC0003DMG400027119,Novel00540
GO:0006220	pyrimidine nucleotide metabolic process	biological_process	0.016837	0.40094	25	14416	33	25233	PGSC0003DMG400015254,PGSC0003DMG400016605,PGSC0003DMG400017214,PGSC0003DMG400004364,PGSC0003DMG400006157,PGSC0003DMG400005792,PGSC0003DMG400009031,PGSC0003DMG400033683,PGSC0003DMG400031350,PGSC0003DMG400024212,PGSC0003DMG400019620,PGSC0003DMG400022502,PGSC0003DMG400033050,PGSC0003DMG400031166,PGSC0003DMG400019081,PGSC0003DMG400014372,PGSC0003DMG400021499,PGSC0003DMG400012276,PGSC0003DMG400001709,…
GO:0036452	ESCRT complex	cellular_component	0.01704	0.40443	11	14416	12	25233	PGSC0003DMG400002086,PGSC0003DMG400028179,PGSC0003DMG400027500,PGSC0003DMG400009067,PGSC0003DMG400011283,PGSC0003DMG400008590,Novel04548,PGSC0003DMG400003501,PGSC0003DMG400009297,PGSC0003DMG400028901,PGSC0003DMG400024059
GO:0005506	iron ion binding	molecular_function	0.017189	0.4066	375	14416	614	25233	PGSC0003DMG400003383,PGSC0003DMG400018131,PGSC0003DMG400017314,PGSC0003DMG400031518,PGSC0003DMG400007074,PGSC0003DMG400028897,PGSC0003DMG400021136,PGSC0003DMG400012947,PGSC0003DMG400001374,PGSC0003DMG400015402,PGSC0003DMG400003308,PGSC0003DMG400007343,PGSC0003DMG402004779,PGSC0003DMG400013629,PGSC0003DMG400018196,PGSC0003DMG400020213,PGSC0003DMG400003546,PGSC0003DMG401011679,PGSC0003DMG400000746,…
GO:0005247	voltage-gated chloride channel activity	molecular_function	0.017598	0.41353	9	14416	9	25233	PGSC0003DMG400006975,PGSC0003DMG400024904,PGSC0003DMG400011234,PGSC0003DMG400022248,PGSC0003DMG400030708,PGSC0003DMG400009752,PGSC0003DMG400020215,Novel00746,Novel02114
GO:0005254	chloride channel activity	molecular_function	0.017598	0.41353	9	14416	9	25233	PGSC0003DMG400009752,PGSC0003DMG400030708,PGSC0003DMG400022248,PGSC0003DMG400006975,PGSC0003DMG400024904,PGSC0003DMG400011234,Novel02114,PGSC0003DMG400020215,Novel00746
GO:0016628	oxidoreductase activity, acting on the CH-CH group of donors, NAD or NADP as acceptor	molecular_function	0.017726	0.41388	17	14416	20	25233	PGSC0003DMG400032152,PGSC0003DMG400011436,PGSC0003DMG400005931,PGSC0003DMG400020353,PGSC0003DMG400000767,PGSC0003DMG400015356,Novel03768,PGSC0003DMG400020334,PGSC0003DMG400019202,PGSC0003DMG400014722,PGSC0003DMG400014268,PGSC0003DMG400025007,PGSC0003DMG400030890,PGSC0003DMG400018351,PGSC0003DMG400030683,PGSC0003DMG400019510,PGSC0003DMG400023957
GO:0016836	hydro-lyase activity	molecular_function	0.01773	0.41388	45	14416	62	25233	PGSC0003DMG400012564,PGSC0003DMG400021254,PGSC0003DMG400007122,PGSC0003DMG400001048,Novel03759,PGSC0003DMG400005284,PGSC0003DMG400019758,PGSC0003DMG400007059,PGSC0003DMG400028951,PGSC0003DMG400023576,PGSC0003DMG400006956,PGSC0003DMG400005246,Novel03912,PGSC0003DMG400008094,PGSC0003DMG400030984,PGSC0003DMG400016478,PGSC0003DMG401015537,PGSC0003DMG402022215,PGSC0003DMG400012002,Novel03525,PGSC0003D…
GO:0019752	carboxylic acid metabolic process	biological_process	0.018008	0.41901	413	14416	647	25233	PGSC0003DMG400023955,PGSC0003DMG400019006,PGSC0003DMG400020620,PGSC0003DMG402011540,PGSC0003DMG400000909,PGSC0003DMG400004100,Novel01113,PGSC0003DMG400024693,PGSC0003DMG400016477,PGSC0003DMG400015553,PGSC0003DMG402023116,PGSC0003DMG401007628,PGSC0003DMG400003758,PGSC0003DMG400001555,PGSC0003DMG401011679,PGSC0003DMG400025895,PGSC0003DMG400002375,PGSC0003DMG400023338,PGSC0003DMG400023576,PGSC0003DM…
GO:0048583	regulation of response to stimulus	biological_process	0.018099	0.41976	103	14416	148	25233	PGSC0003DMG400024524,PGSC0003DMG400022817,Novel00920,PGSC0003DMG400027643,PGSC0003DMG400012949,PGSC0003DMG400028248,PGSC0003DMG400027651,PGSC0003DMG400007729,PGSC0003DMG402013333,PGSC0003DMG400028672,PGSC0003DMG400016365,PGSC0003DMG400017567,PGSC0003DMG400004837,PGSC0003DMG400028343,PGSC0003DMG400022298,PGSC0003DMG400005762,PGSC0003DMG400014558,PGSC0003DMG400029051,PGSC0003DMG400004286,PGSC0003DM…
GO:0048856	anatomical structure development	biological_process	0.018178	0.42005	329	14416	514	25233	PGSC0003DMG400024524,PGSC0003DMG400007740,PGSC0003DMG400013497,PGSC0003DMG400024508,Novel04183,PGSC0003DMG400006955,PGSC0003DMG400028478,PGSC0003DMG400028013,PGSC0003DMG400020565,PGSC0003DMG400030166,PGSC0003DMG400011345,Novel03737,PGSC0003DMG400030890,PGSC0003DMG400024707,PGSC0003DMG400003310,PGSC0003DMG400002563,Novel03476,PGSC0003DMG400010067,PGSC0003DMG400003384,PGSC0003DMG400024665,PGSC0003D…
GO:0006790	sulfur compound metabolic process	biological_process	0.01823	0.42005	95	14416	139	25233	PGSC0003DMG400000886,PGSC0003DMG400018292,PGSC0003DMG400036103,PGSC0003DMG400016484,PGSC0003DMG400000282,PGSC0003DMG400007518,PGSC0003DMG400025861,Novel03086,PGSC0003DMG400001573,PGSC0003DMG400029373,PGSC0003DMG400012412,PGSC0003DMG400025041,PGSC0003DMG400004688,PGSC0003DMG400006506,PGSC0003DMG400019257,PGSC0003DMG400006450,Novel03596,PGSC0003DMG400021288,PGSC0003DMG400005723,PGSC0003DMG400023663…
GO:1901135	carbohydrate derivative metabolic process	biological_process	0.018324	0.42087	318	14416	499	25233	PGSC0003DMG401011882,PGSC0003DMG402001531,PGSC0003DMG401028844,PGSC0003DMG400020484,PGSC0003DMG400022627,PGSC0003DMG403014680,PGSC0003DMG400003033,PGSC0003DMG400026855,PGSC0003DMG400025789,PGSC0003DMG402026150,PGSC0003DMG400009031,PGSC0003DMG400010518,PGSC0003DMG400025059,PGSC0003DMG400001618,PGSC0003DMG400021890,PGSC0003DMG400027874,Novel04592,PGSC0003DMG400015730,PGSC0003DMG400012635,PGSC0003DM…
GO:0042646	plastid nucleoid	cellular_component	0.018541	0.42177	12	14416	13	25233	PGSC0003DMG400000721,PGSC0003DMG400013943,PGSC0003DMG400000587,PGSC0003DMG400020362,PGSC0003DMG400028311,PGSC0003DMG400006459,PGSC0003DMG400013881,PGSC0003DMG400028061,PGSC0003DMG401007333,PGSC0003DMG400024573,PGSC0003DMG400011295,PGSC0003DMG400029637
GO:0009142	nucleoside triphosphate biosynthetic process	biological_process	0.018601	0.42177	43	14416	61	25233	Novel04776,PGSC0003DMG400007007,PGSC0003DMG400016959,PGSC0003DMG400027590,PGSC0003DMG400015254,PGSC0003DMG402009187,PGSC0003DMG400016482,PGSC0003DMG403017663,Novel01815,Novel05296,PGSC0003DMG400030594,PGSC0003DMG400002209,PGSC0003DMG400028842,Novel00993,PGSC0003DMG400013725,PGSC0003DMG400008476,Novel05151,PGSC0003DMG401022238,PGSC0003DMG400000285,PGSC0003DMG400031166,PGSC0003DMG400021499,PGSC0003…
GO:0009199	ribonucleoside triphosphate metabolic process	biological_process	0.018601	0.42177	43	14416	61	25233	Novel01375,PGSC0003DMG400026520,Novel00836,PGSC0003DMG400026508,Novel04979,PGSC0003DMG400014372,PGSC0003DMG400020484,PGSC0003DMG400026976,PGSC0003DMG400013634,PGSC0003DMG400009031,PGSC0003DMG400027875,PGSC0003DMG400005792,PGSC0003DMG400004364,PGSC0003DMG400001014,Novel05512,Novel01404,PGSC0003DMG400002202,PGSC0003DMG400025106,PGSC0003DMG401011647,PGSC0003DMG400012276,PGSC0003DMG400030942,Novel021…
GO:0009201	ribonucleoside triphosphate biosynthetic process	biological_process	0.018601	0.42177	43	14416	61	25233	PGSC0003DMG400015254,PGSC0003DMG400016482,PGSC0003DMG402009187,Novel01815,PGSC0003DMG403017663,Novel04776,PGSC0003DMG400007007,PGSC0003DMG400016959,PGSC0003DMG400027590,Novel05151,PGSC0003DMG401022238,PGSC0003DMG400021499,PGSC0003DMG400031166,PGSC0003DMG400000285,Novel02130,PGSC0003DMG400012276,PGSC0003DMG400030942,PGSC0003DMG401011647,PGSC0003DMG400025106,PGSC0003DMG400030594,PGSC0003DMG40002884…
GO:0006004	fucose metabolic process	biological_process	0.018802	0.42341	31	14416	39	25233	PGSC0003DMG400026516,PGSC0003DMG400010509,PGSC0003DMG400028347,PGSC0003DMG400004868,PGSC0003DMG402024348,PGSC0003DMG400000612,PGSC0003DMG400029033,PGSC0003DMG400017764,PGSC0003DMG400016201,PGSC0003DMG400016825,PGSC0003DMG400008376,PGSC0003DMG403004568,PGSC0003DMG400002367,PGSC0003DMG400020335,PGSC0003DMG400029317,PGSC0003DMG400009362,PGSC0003DMG400032216,PGSC0003DMG400011727,PGSC0003DMG400018658,…
GO:0007205	protein kinase C-activating G protein-coupled receptor signaling pathway	biological_process	0.018822	0.42341	8	14416	8	25233	PGSC0003DMG402018380,PGSC0003DMG400024547,PGSC0003DMG400019023,PGSC0003DMG400023326,PGSC0003DMG400007293,PGSC0003DMG401018380,PGSC0003DMG400015138,Novel02097
GO:0010053	root epidermal cell differentiation	biological_process	0.018851	0.42341	12	14416	13	25233	PGSC0003DMG400024213,PGSC0003DMG400019789,PGSC0003DMG400021547,PGSC0003DMG400024665,PGSC0003DMG400020628,PGSC0003DMG400028343,PGSC0003DMG400029372,PGSC0003DMG400020947,PGSC0003DMG400001066,PGSC0003DMG400022425,PGSC0003DMG400021267,PGSC0003DMG400001520
GO:0090627	plant epidermal cell differentiation	biological_process	0.018946	0.42419	15	14416	17	25233	PGSC0003DMG400011581,PGSC0003DMG400024213,PGSC0003DMG400019789,PGSC0003DMG400021547,PGSC0003DMG400020628,PGSC0003DMG400024665,PGSC0003DMG400006667,PGSC0003DMG400020947,PGSC0003DMG400029372,PGSC0003DMG400001066,PGSC0003DMG400028343,PGSC0003DMG400021267,PGSC0003DMG400001520,PGSC0003DMG400022425,PGSC0003DMG400025868
GO:0016842	amidine-lyase activity	molecular_function	0.019376	0.43247	7	14416	7	25233	PGSC0003DMG400009544,PGSC0003DMG400027451,PGSC0003DMG400000886,PGSC0003DMG400003457,PGSC0003DMG400026472,PGSC0003DMG400029373,PGSC0003DMG400009343
GO:0003713	transcription coactivator activity	molecular_function	0.019896	0.44269	9	14416	10	25233	PGSC0003DMG400025428,PGSC0003DMG400000988,PGSC0003DMG400008454,PGSC0003DMG400003212,PGSC0003DMG400005527,PGSC0003DMG400029773,PGSC0003DMG401025427,Novel02044,PGSC0003DMG401006926
GO:0043436	oxoacid metabolic process	biological_process	0.020036	0.44441	418	14416	656	25233	PGSC0003DMG401000095,PGSC0003DMG400011314,PGSC0003DMG400002800,PGSC0003DMG400005120,PGSC0003DMG400026671,PGSC0003DMG400016478,PGSC0003DMG400025407,PGSC0003DMG400016242,PGSC0003DMG401014619,PGSC0003DMG400033879,Novel01884,PGSC0003DMG402027084,Novel00332,PGSC0003DMG400028951,PGSC0003DMG400007859,PGSC0003DMG400006449,Novel05748,PGSC0003DMG400001048,Novel03100,PGSC0003DMG400012995,PGSC0003DMG40000435…
GO:0006848	pyruvate transport	biological_process	0.020415	0.44747	5	14416	5	25233	PGSC0003DMG400012255,PGSC0003DMG400026982,PGSC0003DMG402005796,PGSC0003DMG400008270,PGSC0003DMG400013268
GO:0006850	mitochondrial pyruvate transmembrane transport	biological_process	0.020415	0.44747	5	14416	5	25233	PGSC0003DMG400008270,PGSC0003DMG400013268,PGSC0003DMG400026982,PGSC0003DMG400012255,PGSC0003DMG402005796
GO:1901475	pyruvate transmembrane transport	biological_process	0.020415	0.44747	5	14416	5	25233	PGSC0003DMG400026982,PGSC0003DMG400012255,PGSC0003DMG402005796,PGSC0003DMG400013268,PGSC0003DMG400008270
GO:0045087	innate immune response	biological_process	0.020481	0.44747	40	14416	56	25233	PGSC0003DMG400017252,PGSC0003DMG400019873,PGSC0003DMG400028909,PGSC0003DMG400019435,PGSC0003DMG400019363,PGSC0003DMG400014559,PGSC0003DMG400010207,PGSC0003DMG400033879,PGSC0003DMG400005407,PGSC0003DMG400018490,PGSC0003DMG400002526,PGSC0003DMG400019881,PGSC0003DMG400008834,PGSC0003DMG401000095,PGSC0003DMG400015873,PGSC0003DMG400011500,PGSC0003DMG400018343,PGSC0003DMG400005659,Novel01585,PGSC0003DM…
GO:0098661	inorganic anion transmembrane transport	biological_process	0.020591	0.44747	23	14416	28	25233	PGSC0003DMG400027912,PGSC0003DMG400009480,PGSC0003DMG400020215,PGSC0003DMG400030708,PGSC0003DMG400017163,PGSC0003DMG400009752,PGSC0003DMG400014219,PGSC0003DMG400021101,PGSC0003DMG400008549,PGSC0003DMG400007683,PGSC0003DMG400008537,PGSC0003DMG400029724,PGSC0003DMG400028925,PGSC0003DMG400019315,PGSC0003DMG400028635,PGSC0003DMG400011234,PGSC0003DMG400018422,PGSC0003DMG400023515,PGSC0003DMG400024904,…
GO:0006082	organic acid metabolic process	biological_process	0.020736	0.44747	419	14416	658	25233	PGSC0003DMG401010423,PGSC0003DMG400025010,PGSC0003DMG400026029,PGSC0003DMG400026536,PGSC0003DMG400030812,PGSC0003DMG400007373,PGSC0003DMG401025733,PGSC0003DMG400002103,PGSC0003DMG400026494,PGSC0003DMG400006506,PGSC0003DMG400024392,PGSC0003DMG400001573,PGSC0003DMG400014253,PGSC0003DMG401000669,PGSC0003DMG400013970,Novel00238,PGSC0003DMG400012416,PGSC0003DMG400020999,PGSC0003DMG400022263,Novel03768…
GO:0080134	regulation of response to stress	biological_process	0.020804	0.44747	51	14416	71	25233	PGSC0003DMG402013333,PGSC0003DMG400016365,PGSC0003DMG400028672,PGSC0003DMG400025117,PGSC0003DMG400008545,PGSC0003DMG400024524,PGSC0003DMG400002751,PGSC0003DMG400027643,PGSC0003DMG400012301,PGSC0003DMG400028248,PGSC0003DMG400012949,PGSC0003DMG401025733,PGSC0003DMG400009914,PGSC0003DMG400017233,PGSC0003DMG402015209,PGSC0003DMG400022956,PGSC0003DMG400005659,PGSC0003DMG400022382,PGSC0003DMG400022298,…
GO:0004550	nucleoside diphosphate kinase activity	molecular_function	0.020928	0.44747	6	14416	6	25233	PGSC0003DMG400012276,PGSC0003DMG400005792,PGSC0003DMG400026976,PGSC0003DMG400015254,PGSC0003DMG400031166,PGSC0003DMG400004364
GO:0006183	GTP biosynthetic process	biological_process	0.020928	0.44747	6	14416	6	25233	PGSC0003DMG400012276,PGSC0003DMG400026976,PGSC0003DMG400005792,PGSC0003DMG400015254,PGSC0003DMG400004364,PGSC0003DMG400031166
GO:0006228	UTP biosynthetic process	biological_process	0.020928	0.44747	6	14416	6	25233	PGSC0003DMG400012276,PGSC0003DMG400026976,PGSC0003DMG400005792,PGSC0003DMG400031166,PGSC0003DMG400004364,PGSC0003DMG400015254
GO:0046039	GTP metabolic process	biological_process	0.020928	0.44747	6	14416	6	25233	PGSC0003DMG400012276,PGSC0003DMG400005792,PGSC0003DMG400026976,PGSC0003DMG400004364,PGSC0003DMG400031166,PGSC0003DMG400015254
GO:0046051	UTP metabolic process	biological_process	0.020928	0.44747	6	14416	6	25233	PGSC0003DMG400015254,PGSC0003DMG400004364,PGSC0003DMG400031166,PGSC0003DMG400012276,PGSC0003DMG400005792,PGSC0003DMG400026976
GO:0046906	tetrapyrrole binding	molecular_function	0.021078	0.44933	460	14416	768	25233	PGSC0003DMG400005526,PGSC0003DMG400000798,PGSC0003DMG400004647,PGSC0003DMG400002351,PGSC0003DMG400024876,PGSC0003DMG400037844,PGSC0003DMG400025274,PGSC0003DMG400009788,PGSC0003DMG402012386,PGSC0003DMG400012202,PGSC0003DMG400009906,PGSC0003DMG400014272,PGSC0003DMG400007706,Novel03763,PGSC0003DMG400000758,PGSC0003DMG400020809,PGSC0003DMG400029109,PGSC0003DMG400013230,PGSC0003DMG400028953,PGSC0003DM…
GO:0030515	snoRNA binding	molecular_function	0.021446	0.45581	6	14416	6	25233	PGSC0003DMG400025503,PGSC0003DMG400010293,PGSC0003DMG402021193,PGSC0003DMG400022060,Novel05852,Novel04459
GO:0006970	response to osmotic stress	biological_process	0.02167	0.45919	62	14416	88	25233	PGSC0003DMG400019183,PGSC0003DMG400003568,PGSC0003DMG400022490,PGSC0003DMG400019647,PGSC0003DMG400006814,PGSC0003DMG400011633,PGSC0003DMG400019472,PGSC0003DMG400028478,PGSC0003DMG400029942,PGSC0003DMG400010660,PGSC0003DMG402014680,PGSC0003DMG400000721,PGSC0003DMG400003578,PGSC0003DMG400020220,PGSC0003DMG400029872,PGSC0003DMG400028248,PGSC0003DMG400005216,PGSC0003DMG400011093,PGSC0003DMG400017568,…
GO:0000097	sulfur amino acid biosynthetic process	biological_process	0.022019	0.46521	20	14416	25	25233	PGSC0003DMG400036103,PGSC0003DMG400032243,PGSC0003DMG400000282,PGSC0003DMG400014379,PGSC0003DMG400016477,PGSC0003DMG400023171,PGSC0003DMG400000048,PGSC0003DMG400032264,PGSC0003DMG400025861,PGSC0003DMG400001573,PGSC0003DMG400029836,PGSC0003DMG400022796,PGSC0003DMG400025041,PGSC0003DMG400012412,PGSC0003DMG400006506,PGSC0003DMG400006449,PGSC0003DMG400028127,PGSC0003DMG400006450,PGSC0003DMG400022181,…
GO:0051156	glucose 6-phosphate metabolic process	biological_process	0.022194	0.46752	17	14416	20	25233	PGSC0003DMG400025121,PGSC0003DMG400017394,PGSC0003DMG400018511,PGSC0003DMG400005961,PGSC0003DMG400002750,PGSC0003DMG402026150,PGSC0003DMG400021890,PGSC0003DMG400010802,PGSC0003DMG400020269,PGSC0003DMG400019448,PGSC0003DMG400001932,PGSC0003DMG400004791,PGSC0003DMG400019521,PGSC0003DMG400043373,PGSC0003DMG400030509,PGSC0003DMG400021135,PGSC0003DMG400028363
GO:0023014	signal transduction by protein phosphorylation	biological_process	0.022284	0.46802	30	14416	37	25233	PGSC0003DMG400003072,PGSC0003DMG400003528,PGSC0003DMG400003578,PGSC0003DMG400004357,PGSC0003DMG400002452,PGSC0003DMG400016284,PGSC0003DMG400021253,PGSC0003DMG400017396,PGSC0003DMG400017345,PGSC0003DMG400029542,PGSC0003DMG400021649,PGSC0003DMG400027651,PGSC0003DMG400023402,PGSC0003DMG400030058,PGSC0003DMG403005720,PGSC0003DMG400025366,PGSC0003DMG401000057,PGSC0003DMG400031819,PGSC0003DMG400029463,…
GO:0016614	oxidoreductase activity, acting on CH-OH group of donors	molecular_function	0.022779	0.47019	96	14416	141	25233	PGSC0003DMG400005974,PGSC0003DMG400005284,PGSC0003DMG400023264,Novel02286,PGSC0003DMG400020269,PGSC0003DMG400020299,Novel01011,Novel05228,PGSC0003DMG400018458,PGSC0003DMG400016826,PGSC0003DMG400005498,PGSC0003DMG400025121,PGSC0003DMG400012478,PGSC0003DMG400000481,PGSC0003DMG400036966,PGSC0003DMG400010802,PGSC0003DMG400009924,PGSC0003DMG400030771,PGSC0003DMG400018130,PGSC0003DMG400006186,PGSC0003D…
GO:0006241	CTP biosynthetic process	biological_process	0.022783	0.47019	10	14416	11	25233	PGSC0003DMG400026976,PGSC0003DMG400013634,PGSC0003DMG400005792,PGSC0003DMG400012276,PGSC0003DMG400009031,PGSC0003DMG400015254,PGSC0003DMG400014372,PGSC0003DMG400021499,PGSC0003DMG400004364,PGSC0003DMG400031166
GO:0009148	pyrimidine nucleoside triphosphate biosynthetic process	biological_process	0.022783	0.47019	10	14416	11	25233	PGSC0003DMG400013634,PGSC0003DMG400026976,PGSC0003DMG400015254,PGSC0003DMG400021499,PGSC0003DMG400014372,PGSC0003DMG400031166,PGSC0003DMG400004364,PGSC0003DMG400005792,PGSC0003DMG400012276,PGSC0003DMG400009031
GO:0009208	pyrimidine ribonucleoside triphosphate metabolic process	biological_process	0.022783	0.47019	10	14416	11	25233	PGSC0003DMG400015254,PGSC0003DMG400004364,PGSC0003DMG400031166,PGSC0003DMG400014372,PGSC0003DMG400021499,PGSC0003DMG400012276,PGSC0003DMG400005792,PGSC0003DMG400009031,PGSC0003DMG400013634,PGSC0003DMG400026976
GO:0009209	pyrimidine ribonucleoside triphosphate biosynthetic process	biological_process	0.022783	0.47019	10	14416	11	25233	PGSC0003DMG400013634,PGSC0003DMG400026976,PGSC0003DMG400031166,PGSC0003DMG400004364,PGSC0003DMG400014372,PGSC0003DMG400021499,PGSC0003DMG400015254,PGSC0003DMG400009031,PGSC0003DMG400012276,PGSC0003DMG400005792
GO:0046036	CTP metabolic process	biological_process	0.022783	0.47019	10	14416	11	25233	PGSC0003DMG400014372,PGSC0003DMG400021499,PGSC0003DMG400031166,PGSC0003DMG400004364,PGSC0003DMG400015254,PGSC0003DMG400009031,PGSC0003DMG400005792,PGSC0003DMG400012276,PGSC0003DMG400013634,PGSC0003DMG400026976
GO:0008092	cytoskeletal protein binding	molecular_function	0.02312	0.47576	126	14416	184	25233	PGSC0003DMG400007687,PGSC0003DMG400030470,PGSC0003DMG400024464,PGSC0003DMG400012093,PGSC0003DMG400027381,PGSC0003DMG400020244,PGSC0003DMG400010998,PGSC0003DMG400016543,PGSC0003DMG400031422,PGSC0003DMG400002539,Novel05881,PGSC0003DMG400014585,Novel01804,PGSC0003DMG400009428,PGSC0003DMG400020947,PGSC0003DMG400003550,PGSC0003DMG400007022,PGSC0003DMG400017199,PGSC0003DMG400012206,PGSC0003DMG400023689…
GO:0006779	porphyrin-containing compound biosynthetic process	biological_process	0.023367	0.47945	27	14416	34	25233	PGSC0003DMG400002201,Novel03125,PGSC0003DMG400015356,PGSC0003DMG402021263,PGSC0003DMG400027276,PGSC0003DMG401007628,PGSC0003DMG400014243,PGSC0003DMG400009162,PGSC0003DMG400012458,PGSC0003DMG400001672,PGSC0003DMG400011264,PGSC0003DMG400025254,PGSC0003DMG400001117,Novel04825,PGSC0003DMG400003105,PGSC0003DMG400019510,Novel00865,PGSC0003DMG400026627,PGSC0003DMG400029545,PGSC0003DMG400002210,Novel0203…
GO:0005230	extracellular ligand-gated ion channel activity	molecular_function	0.023606	0.48297	16	14416	18	25233	Novel02844,PGSC0003DMG400007968,PGSC0003DMG400009185,PGSC0003DMG400025499,Novel04894,PGSC0003DMG400025500,PGSC0003DMG400009914,PGSC0003DMG400010714,PGSC0003DMG400009186,Novel04161,PGSC0003DMG401026519,PGSC0003DMG400022954,PGSC0003DMG400005267,PGSC0003DMG400026312,PGSC0003DMG400014663,PGSC0003DMG400007969
GO:0001933	negative regulation of protein phosphorylation	biological_process	0.024328	0.48734	6	14416	6	25233	PGSC0003DMG400007708,PGSC0003DMG400017654,PGSC0003DMG400015770,PGSC0003DMG400029660,PGSC0003DMG400018989,PGSC0003DMG400025821
GO:0004861	cyclin-dependent protein serine/threonine kinase inhibitor activity	molecular_function	0.024328	0.48734	6	14416	6	25233	PGSC0003DMG400025821,PGSC0003DMG400018989,PGSC0003DMG400029660,PGSC0003DMG400015770,PGSC0003DMG400017654,PGSC0003DMG400007708
GO:0006469	negative regulation of protein kinase activity	biological_process	0.024328	0.48734	6	14416	6	25233	PGSC0003DMG400015770,PGSC0003DMG400017654,PGSC0003DMG400007708,PGSC0003DMG400025821,PGSC0003DMG400018989,PGSC0003DMG400029660
GO:0030291	protein serine/threonine kinase inhibitor activity	molecular_function	0.024328	0.48734	6	14416	6	25233	PGSC0003DMG400018989,PGSC0003DMG400029660,PGSC0003DMG400025821,PGSC0003DMG400017654,PGSC0003DMG400007708,PGSC0003DMG400015770
GO:0045736	negative regulation of cyclin-dependent protein serine/threonine kinase activity	biological_process	0.024328	0.48734	6	14416	6	25233	PGSC0003DMG400015770,PGSC0003DMG400017654,PGSC0003DMG400007708,PGSC0003DMG400025821,PGSC0003DMG400018989,PGSC0003DMG400029660
GO:0071901	negative regulation of protein serine/threonine kinase activity	biological_process	0.024328	0.48734	6	14416	6	25233	PGSC0003DMG400025821,PGSC0003DMG400029660,PGSC0003DMG400018989,PGSC0003DMG400015770,PGSC0003DMG400007708,PGSC0003DMG400017654
GO:1904030	negative regulation of cyclin-dependent protein kinase activity	biological_process	0.024328	0.48734	6	14416	6	25233	PGSC0003DMG400015770,PGSC0003DMG400017654,PGSC0003DMG400007708,PGSC0003DMG400025821,PGSC0003DMG400018989,PGSC0003DMG400029660
GO:0006826	iron ion transport	biological_process	0.024367	0.48734	10	14416	11	25233	PGSC0003DMG400027119,Novel00979,PGSC0003DMG400011865,Novel02909,PGSC0003DMG400002762,PGSC0003DMG400019017,PGSC0003DMG400016897,PGSC0003DMG400008787,PGSC0003DMG400029195,Novel00349
GO:0035556	intracellular signal transduction	biological_process	0.02451	0.48883	125	14416	188	25233	PGSC0003DMG400032101,PGSC0003DMG400007058,Novel04907,PGSC0003DMG400022382,PGSC0003DMG402015209,PGSC0003DMG400017965,Novel05839,Novel03262,PGSC0003DMG402022640,PGSC0003DMG400010726,PGSC0003DMG400003583,PGSC0003DMG400012295,PGSC0003DMG400016313,PGSC0003DMG400026587,PGSC0003DMG400016284,PGSC0003DMG400004357,PGSC0003DMG400006621,Novel02708,PGSC0003DMG400007823,PGSC0003DMG400029542,PGSC0003DMG40001716…
GO:0009408	response to heat	biological_process	0.024727	0.49089	34	14416	45	25233	PGSC0003DMG400011633,PGSC0003DMG400019647,PGSC0003DMG400008589,PGSC0003DMG400025425,PGSC0003DMG400012579,PGSC0003DMG400035643,PGSC0003DMG400005216,PGSC0003DMG400029872,PGSC0003DMG400012949,PGSC0003DMG400007026,PGSC0003DMG400001985,PGSC0003DMG400024754,PGSC0003DMG400009255,PGSC0003DMG400001099,PGSC0003DMG400009105,PGSC0003DMG400012761,PGSC0003DMG400028384,PGSC0003DMG401014186,PGSC0003DMG400029637,…
GO:0003951	NAD+ kinase activity	molecular_function	0.024754	0.49089	11	14416	12	25233	PGSC0003DMG400019023,PGSC0003DMG400023326,PGSC0003DMG400015138,PGSC0003DMG400022361,PGSC0003DMG400010485,PGSC0003DMG400005056,PGSC0003DMG400000188,PGSC0003DMG402018380,PGSC0003DMG400007060,PGSC0003DMG400024547,Novel01615
GO:0006766	vitamin metabolic process	biological_process	0.02509	0.49089	31	14416	41	25233	PGSC0003DMG400018350,PGSC0003DMG400025217,PGSC0003DMG400016219,PGSC0003DMG400019257,PGSC0003DMG400030359,PGSC0003DMG400002398,PGSC0003DMG400002375,PGSC0003DMG400020426,PGSC0003DMG400027217,PGSC0003DMG400012209,PGSC0003DMG400022409,PGSC0003DMG400029847,PGSC0003DMG400023416,PGSC0003DMG400029051,PGSC0003DMG400007008,PGSC0003DMG400000164,Novel03511,PGSC0003DMG400012571,PGSC0003DMG400024580,Novel01757…
GO:0009144	purine nucleoside triphosphate metabolic process	biological_process	0.025096	0.49089	39	14416	56	25233	Novel04776,PGSC0003DMG400007007,PGSC0003DMG400016959,PGSC0003DMG400027590,PGSC0003DMG400015254,PGSC0003DMG400016482,PGSC0003DMG402009187,Novel01815,PGSC0003DMG403017663,PGSC0003DMG400028842,PGSC0003DMG400030594,PGSC0003DMG400002209,Novel05296,PGSC0003DMG400008476,PGSC0003DMG400013725,Novel00993,Novel05151,PGSC0003DMG401022238,PGSC0003DMG400031166,PGSC0003DMG400000285,Novel02130,PGSC0003DMG4000309…
GO:0009145	purine nucleoside triphosphate biosynthetic process	biological_process	0.025096	0.49089	39	14416	56	25233	Novel00993,PGSC0003DMG400008476,PGSC0003DMG400013725,Novel05296,PGSC0003DMG400002209,PGSC0003DMG400030594,PGSC0003DMG400028842,PGSC0003DMG400031166,PGSC0003DMG400000285,Novel05151,PGSC0003DMG401022238,PGSC0003DMG400025106,PGSC0003DMG401011647,PGSC0003DMG400030942,PGSC0003DMG400012276,Novel02130,PGSC0003DMG400007007,Novel04776,PGSC0003DMG400027590,PGSC0003DMG400016959,PGSC0003DMG402009187,PGSC0003…
GO:0009205	purine ribonucleoside triphosphate metabolic process	biological_process	0.025096	0.49089	39	14416	56	25233	PGSC0003DMG400026976,Novel01375,PGSC0003DMG400026520,PGSC0003DMG400020484,Novel00836,Novel04979,PGSC0003DMG400026508,Novel01404,PGSC0003DMG400002202,PGSC0003DMG400005792,PGSC0003DMG400027875,Novel05512,PGSC0003DMG400001014,PGSC0003DMG400004364,PGSC0003DMG400002209,PGSC0003DMG400030594,PGSC0003DMG400028842,Novel05296,PGSC0003DMG400013725,PGSC0003DMG400008476,Novel00993,Novel02130,PGSC0003DMG400012…
GO:0009206	purine ribonucleoside triphosphate biosynthetic process	biological_process	0.025096	0.49089	39	14416	56	25233	PGSC0003DMG400015254,PGSC0003DMG402009187,PGSC0003DMG400016482,PGSC0003DMG403017663,Novel01815,Novel04776,PGSC0003DMG400007007,PGSC0003DMG400016959,PGSC0003DMG400027590,Novel05151,PGSC0003DMG401022238,PGSC0003DMG400000285,PGSC0003DMG400031166,PGSC0003DMG400030942,PGSC0003DMG400012276,Novel02130,PGSC0003DMG400025106,PGSC0003DMG401011647,Novel05296,PGSC0003DMG400030594,PGSC0003DMG400028842,PGSC0003…
GO:0004497	monooxygenase activity	molecular_function	0.025227	0.4921	277	14416	441	25233	PGSC0003DMG400028352,PGSC0003DMG401003142,PGSC0003DMG400017325,PGSC0003DMG400009825,PGSC0003DMG400018136,PGSC0003DMG400026900,PGSC0003DMG402002501,PGSC0003DMG400011561,PGSC0003DMG400044483,PGSC0003DMG400028175,PGSC0003DMG400010525,PGSC0003DMG400014271,Novel03889,PGSC0003DMG400011042,PGSC0003DMG400014902,PGSC0003DMG400017999,PGSC0003DMG400018138,PGSC0003DMG400037547,PGSC0003DMG400031515,PGSC0003DM…
GO:0007275	multicellular organism development	biological_process	0.025368	0.49349	273	14416	426	25233	Novel04637,PGSC0003DMG400008687,PGSC0003DMG400019006,PGSC0003DMG400026504,PGSC0003DMG400025519,PGSC0003DMG401020339,PGSC0003DMG400013826,PGSC0003DMG400019379,Novel03215,PGSC0003DMG400019504,PGSC0003DMG400011245,PGSC0003DMG400025629,PGSC0003DMG400014800,PGSC0003DMG400009162,PGSC0003DMG401007021,PGSC0003DMG400031473,PGSC0003DMG400030526,PGSC0003DMG400003758,PGSC0003DMG400018791,PGSC0003DMG400021547…
GO:0009110	vitamin biosynthetic process	biological_process	0.025522	0.49515	29	14416	38	25233	PGSC0003DMG400005690,Novel04216,PGSC0003DMG400018510,PGSC0003DMG400010518,Novel01263,PGSC0003DMG400026904,PGSC0003DMG400000477,PGSC0003DMG400011512,PGSC0003DMG400015538,PGSC0003DMG401024581,PGSC0003DMG400004151,PGSC0003DMG400024580,PGSC0003DMG400012571,Novel01757,PGSC0003DMG400000164,PGSC0003DMG400007008,PGSC0003DMG400029051,PGSC0003DMG400022409,PGSC0003DMG400029847,PGSC0003DMG400012209,PGSC0003D…
GO:0009219	pyrimidine deoxyribonucleotide metabolic process	biological_process	0.026332	0.50671	8	14416	9	25233	PGSC0003DMG400024725,PGSC0003DMG400022502,PGSC0003DMG400020112,PGSC0003DMG400000736,PGSC0003DMG400006157,PGSC0003DMG400017214,PGSC0003DMG400016605,PGSC0003DMG400033050
GO:0009394	2-deoxyribonucleotide metabolic process	biological_process	0.026332	0.50671	8	14416	9	25233	PGSC0003DMG400033050,PGSC0003DMG400016605,PGSC0003DMG400017214,PGSC0003DMG400006157,PGSC0003DMG400000736,PGSC0003DMG400020112,PGSC0003DMG400024725,PGSC0003DMG400022502
GO:0019692	deoxyribose phosphate metabolic process	biological_process	0.026332	0.50671	8	14416	9	25233	PGSC0003DMG400033050,PGSC0003DMG400017214,PGSC0003DMG400016605,PGSC0003DMG400006157,PGSC0003DMG400020112,PGSC0003DMG400000736,PGSC0003DMG400024725,PGSC0003DMG400022502
GO:0071695	anatomical structure maturation	biological_process	0.027314	0.5242	16	14416	19	25233	PGSC0003DMG400020628,PGSC0003DMG400003578,PGSC0003DMG400006590,PGSC0003DMG400020947,PGSC0003DMG400024665,PGSC0003DMG400021547,PGSC0003DMG400019789,PGSC0003DMG400001099,PGSC0003DMG400024213,PGSC0003DMG400001520,PGSC0003DMG400003310,PGSC0003DMG400028343,PGSC0003DMG400006672,PGSC0003DMG400016117,PGSC0003DMG400001066,PGSC0003DMG400029372
GO:0010309	acireductone dioxygenase [iron(II)-requiring] activity	molecular_function	0.027394	0.52432	5	14416	5	25233	PGSC0003DMG400036103,PGSC0003DMG400006449,PGSC0003DMG401005707,PGSC0003DMG400017891,PGSC0003DMG400006450
GO:0042594	response to starvation	biological_process	0.027713	0.52899	22	14416	28	25233	PGSC0003DMG401007628,PGSC0003DMG400029724,PGSC0003DMG400000599,PGSC0003DMG400025664,PGSC0003DMG400002890,PGSC0003DMG400008259,PGSC0003DMG400001340,PGSC0003DMG400028594,PGSC0003DMG400024972,PGSC0003DMG400026017,PGSC0003DMG400028485,PGSC0003DMG400013949,PGSC0003DMG400002321,PGSC0003DMG400015197,PGSC0003DMG402024742,PGSC0003DMG404027324,PGSC0003DMG400015850,PGSC0003DMG400008888,PGSC0003DMG402022215,…
GO:0021700	developmental maturation	biological_process	0.027986	0.53279	18	14416	22	25233	PGSC0003DMG400020628,PGSC0003DMG400013183,PGSC0003DMG400003578,PGSC0003DMG400026307,PGSC0003DMG400020947,PGSC0003DMG400006590,PGSC0003DMG400024665,PGSC0003DMG400024213,PGSC0003DMG400021547,PGSC0003DMG400019789,PGSC0003DMG400001099,PGSC0003DMG400001520,PGSC0003DMG400028343,PGSC0003DMG400006672,PGSC0003DMG400003310,PGSC0003DMG400029372,PGSC0003DMG400001066,PGSC0003DMG400016117
GO:0009911	positive regulation of flower development	biological_process	0.028138	0.53424	7	14416	7	25233	PGSC0003DMG400012910,PGSC0003DMG400015273,PGSC0003DMG400019971,PGSC0003DMG400016264,PGSC0003DMG400029413,PGSC0003DMG400017857,PGSC0003DMG400000009
GO:0009074	aromatic amino acid family catabolic process	biological_process	0.028541	0.54046	14	14416	16	25233	PGSC0003DMG401021549,PGSC0003DMG400013273,Novel00724,PGSC0003DMG400023608,PGSC0003DMG400031365,PGSC0003DMG400015330,PGSC0003DMG400023458,PGSC0003DMG400019386,PGSC0003DMG402021549,PGSC0003DMG400031457,Novel01091,PGSC0003DMG400023265,PGSC0003DMG402023116,PGSC0003DMG402021564
GO:0050794	regulation of cellular process	biological_process	0.028715	0.5423	1584	14416	2738	25233	PGSC0003DMG401018380,PGSC0003DMG400025931,PGSC0003DMG400027797,PGSC0003DMG402012256,PGSC0003DMG400014433,PGSC0003DMG400016711,PGSC0003DMG400015493,Novel00920,PGSC0003DMG401033880,PGSC0003DMG400007095,PGSC0003DMG400020602,PGSC0003DMG402011297,Novel05596,PGSC0003DMG400018194,PGSC0003DMG400012887,Novel04696,PGSC0003DMG400040232,PGSC0003DMG400022206,PGSC0003DMG400029339,PGSC0003DMG400019693,PGSC0003D…
GO:0006778	porphyrin-containing compound metabolic process	biological_process	0.029128	0.54865	36	14416	48	25233	PGSC0003DMG400015356,PGSC0003DMG401007628,PGSC0003DMG402021263,PGSC0003DMG400014243,PGSC0003DMG400009162,PGSC0003DMG400021814,PGSC0003DMG400001672,PGSC0003DMG400030219,PGSC0003DMG400019347,PGSC0003DMG400025254,PGSC0003DMG400001117,PGSC0003DMG400003105,PGSC0003DMG400007989,Novel01678,PGSC0003DMG400019510,PGSC0003DMG400016268,PGSC0003DMG400023975,PGSC0003DMG400018351,PGSC0003DMG400029051,PGSC0003DM…
GO:1902476	chloride transmembrane transport	biological_process	0.029497	0.55415	8	14416	8	25233	PGSC0003DMG400009752,PGSC0003DMG400022248,PGSC0003DMG400030708,PGSC0003DMG400011234,PGSC0003DMG400006975,PGSC0003DMG400024904,PGSC0003DMG400020215,PGSC0003DMG400021101
GO:0010054	trichoblast differentiation	biological_process	0.029911	0.56045	11	14416	12	25233	PGSC0003DMG400022425,PGSC0003DMG400001520,PGSC0003DMG400028343,PGSC0003DMG400001066,PGSC0003DMG400029372,PGSC0003DMG400020947,PGSC0003DMG400024665,PGSC0003DMG400020628,PGSC0003DMG400024213,PGSC0003DMG400021547,PGSC0003DMG400019789
GO:0031667	response to nutrient levels	biological_process	0.030051	0.56158	26	14416	34	25233	PGSC0003DMG400003757,PGSC0003DMG400005803,PGSC0003DMG400017163,Novel00540,PGSC0003DMG400004151,PGSC0003DMG400015850,PGSC0003DMG400008888,PGSC0003DMG402022215,PGSC0003DMG400026017,PGSC0003DMG400028485,PGSC0003DMG400002321,PGSC0003DMG400013949,PGSC0003DMG400031335,PGSC0003DMG400014123,PGSC0003DMG400015197,PGSC0003DMG404027324,PGSC0003DMG402024742,PGSC0003DMG400029724,PGSC0003DMG401007628,PGSC0003DM…
GO:0048580	regulation of post-embryonic development	biological_process	0.030204	0.56207	43	14416	61	25233	PGSC0003DMG400012910,PGSC0003DMG400000714,PGSC0003DMG400013088,PGSC0003DMG400007111,PGSC0003DMG400040097,PGSC0003DMG400022382,PGSC0003DMG400004837,Novel02734,PGSC0003DMG400017209,PGSC0003DMG400011345,PGSC0003DMG400016264,PGSC0003DMG400001914,PGSC0003DMG400007729,PGSC0003DMG400020565,PGSC0003DMG400011346,PGSC0003DMG400000009,PGSC0003DMG400019971,PGSC0003DMG400007740,PGSC0003DMG400008545,PGSC0003DM…
GO:0004435	phosphatidylinositol phospholipase C activity	molecular_function	0.030332	0.56207	7	14416	7	25233	PGSC0003DMG400019179,PGSC0003DMG400006621,PGSC0003DMG400027130,Novel04751,PGSC0003DMG400006622,PGSC0003DMG400030360,PGSC0003DMG400011937
GO:0004629	phospholipase C activity	molecular_function	0.030332	0.56207	7	14416	7	25233	PGSC0003DMG400019179,PGSC0003DMG400027130,PGSC0003DMG400006621,PGSC0003DMG400006622,Novel04751,PGSC0003DMG400011937,PGSC0003DMG400030360
GO:0042546	cell wall biogenesis	biological_process	0.030393	0.56207	54	14416	77	25233	PGSC0003DMG400009930,Novel03148,Novel03208,PGSC0003DMG400021398,PGSC0003DMG400022382,PGSC0003DMG402010181,PGSC0003DMG400004670,PGSC0003DMG400002084,PGSC0003DMG400024530,PGSC0003DMG400032772,PGSC0003DMG400002075,PGSC0003DMG400034315,PGSC0003DMG400031015,PGSC0003DMG400001371,PGSC0003DMG400025875,PGSC0003DMG400011727,PGSC0003DMG401018740,PGSC0003DMG400024755,Novel03459,Novel03409,PGSC0003DMG40003118…
GO:0006816	calcium ion transport	biological_process	0.03063	0.56498	26	14416	33	25233	PGSC0003DMG400012696,PGSC0003DMG400008141,Novel03712,PGSC0003DMG400010090,PGSC0003DMG401027676,PGSC0003DMG400038907,PGSC0003DMG400001181,PGSC0003DMG400016878,PGSC0003DMG400013022,PGSC0003DMG400004158,PGSC0003DMG400043507,PGSC0003DMG400017023,PGSC0003DMG400024665,PGSC0003DMG402027676,PGSC0003DMG400019431,PGSC0003DMG400021421,PGSC0003DMG400009182,PGSC0003DMG400011787,PGSC0003DMG400031085,PGSC0003DM…
GO:0043094	cellular metabolic compound salvage	biological_process	0.030766	0.56603	28	14416	38	25233	PGSC0003DMG400017636,PGSC0003DMG400004012,PGSC0003DMG400007008,PGSC0003DMG400003758,PGSC0003DMG400027217,PGSC0003DMG400014372,PGSC0003DMG400006450,PGSC0003DMG400006449,PGSC0003DMG400033037,PGSC0003DMG400002559,PGSC0003DMG400012412,PGSC0003DMG400025041,PGSC0003DMG400004744,PGSC0003DMG402009291,PGSC0003DMG400026409,PGSC0003DMG400019584,PGSC0003DMG400024182,PGSC0003DMG400008888,PGSC0003DMG400000238,…
GO:0009735	response to cytokinin	biological_process	0.031066	0.57008	22	14416	29	25233	PGSC0003DMG400007973,PGSC0003DMG400032101,PGSC0003DMG400025868,PGSC0003DMG400031473,PGSC0003DMG400029463,PGSC0003DMG400010207,PGSC0003DMG400004355,PGSC0003DMG400000494,PGSC0003DMG400011398,PGSC0003DMG400021003,PGSC0003DMG400009356,PGSC0003DMG400018446,PGSC0003DMG400014253,PGSC0003DMG400016812,PGSC0003DMG400005120,PGSC0003DMG400022241,PGSC0003DMG400014544,PGSC0003DMG400019631,PGSC0003DMG400006175,…
GO:0030243	cellulose metabolic process	biological_process	0.031427	0.57521	43	14416	57	25233	PGSC0003DMG400010794,PGSC0003DMG400011752,PGSC0003DMG400006799,PGSC0003DMG401020473,PGSC0003DMG402003636,Novel02036,PGSC0003DMG400003124,PGSC0003DMG400029792,PGSC0003DMG400022208,PGSC0003DMG400022382,PGSC0003DMG400017110,PGSC0003DMG400020783,Novel05594,PGSC0003DMG402022167,PGSC0003DMG400012288,PGSC0003DMG400003976,PGSC0003DMG400018504,PGSC0003DMG403022167,PGSC0003DMG400003774,PGSC0003DMG400013523…
GO:0016197	endosomal transport	biological_process	0.031586	0.57568	16	14416	19	25233	Novel02775,PGSC0003DMG400003648,PGSC0003DMG402012873,PGSC0003DMG400029831,Novel02849,PGSC0003DMG400002086,PGSC0003DMG400028179,PGSC0003DMG400024059,PGSC0003DMG400028343,PGSC0003DMG400022528,Novel04548,PGSC0003DMG401012873,PGSC0003DMG400011283,PGSC0003DMG400008590,Novel02496,PGSC0003DMG400027500
GO:0042910	xenobiotic transmembrane transporter activity	molecular_function	0.031614	0.57568	59	14416	84	25233	PGSC0003DMG400018015,PGSC0003DMG400028117,PGSC0003DMG400011961,PGSC0003DMG400016457,PGSC0003DMG402003112,PGSC0003DMG400018118,PGSC0003DMG400022741,PGSC0003DMG400018616,PGSC0003DMG400025433,PGSC0003DMG400019788,PGSC0003DMG400004474,Novel03346,PGSC0003DMG402030515,PGSC0003DMG400005967,PGSC0003DMG400011312,PGSC0003DMG400012498,PGSC0003DMG400025180,PGSC0003DMG401015781,PGSC0003DMG400003946,PGSC0003DM…
GO:0042802	identical protein binding	molecular_function	0.031707	0.5759	50	14416	70	25233	PGSC0003DMG400003289,PGSC0003DMG400016280,PGSC0003DMG400004458,Novel06190,PGSC0003DMG400019379,PGSC0003DMG400012858,PGSC0003DMG400008834,PGSC0003DMG400003072,Novel05752,PGSC0003DMG400006667,PGSC0003DMG400028115,Novel05988,PGSC0003DMG400006539,PGSC0003DMG400027211,PGSC0003DMG400025895,PGSC0003DMG400028333,PGSC0003DMG400028599,PGSC0003DMG400000401,PGSC0003DMG400017714,PGSC0003DMG400024017,PGSC0003D…
GO:0004970	ionotropic glutamate receptor activity	molecular_function	0.03237	0.57933	15	14416	17	25233	PGSC0003DMG401026519,Novel02844,PGSC0003DMG400009186,PGSC0003DMG400010714,PGSC0003DMG400007968,PGSC0003DMG400007969,PGSC0003DMG400009914,PGSC0003DMG400025500,Novel04894,PGSC0003DMG400025499,PGSC0003DMG400005267,PGSC0003DMG400009185,PGSC0003DMG400022954,PGSC0003DMG400026312,PGSC0003DMG400014663
GO:0008066	glutamate receptor activity	molecular_function	0.03237	0.57933	15	14416	17	25233	PGSC0003DMG400025499,PGSC0003DMG400005267,PGSC0003DMG400022954,PGSC0003DMG400009185,PGSC0003DMG400026312,PGSC0003DMG400014663,PGSC0003DMG400007969,PGSC0003DMG400009914,Novel04894,PGSC0003DMG400025500,Novel02844,PGSC0003DMG400010714,PGSC0003DMG400009186,PGSC0003DMG400007968,PGSC0003DMG401026519
GO:0022824	transmitter-gated ion channel activity	molecular_function	0.03237	0.57933	15	14416	17	25233	PGSC0003DMG400010714,PGSC0003DMG400009186,Novel02844,PGSC0003DMG400007968,PGSC0003DMG401026519,PGSC0003DMG400009185,PGSC0003DMG400022954,PGSC0003DMG400005267,PGSC0003DMG400025499,PGSC0003DMG400026312,PGSC0003DMG400014663,PGSC0003DMG400007969,Novel04894,PGSC0003DMG400025500,PGSC0003DMG400009914
GO:0022835	transmitter-gated channel activity	molecular_function	0.03237	0.57933	15	14416	17	25233	PGSC0003DMG400010714,PGSC0003DMG400009186,Novel02844,PGSC0003DMG400007968,PGSC0003DMG401026519,PGSC0003DMG400009185,PGSC0003DMG400022954,PGSC0003DMG400025499,PGSC0003DMG400005267,PGSC0003DMG400014663,PGSC0003DMG400026312,PGSC0003DMG400007969,Novel04894,PGSC0003DMG400025500,PGSC0003DMG400009914
GO:0030594	neurotransmitter receptor activity	molecular_function	0.03237	0.57933	15	14416	17	25233	PGSC0003DMG400026312,PGSC0003DMG400014663,PGSC0003DMG400022954,PGSC0003DMG400009185,PGSC0003DMG400005267,PGSC0003DMG400025499,PGSC0003DMG400025500,Novel04894,PGSC0003DMG400009914,PGSC0003DMG400007969,PGSC0003DMG400007968,PGSC0003DMG400009186,PGSC0003DMG400010714,Novel02844,PGSC0003DMG401026519
GO:0016298	lipase activity	molecular_function	0.032384	0.57933	40	14416	54	25233	PGSC0003DMG400010229,PGSC0003DMG402018597,PGSC0003DMG400020417,PGSC0003DMG400010221,PGSC0003DMG400022960,PGSC0003DMG401022737,PGSC0003DMG400029832,PGSC0003DMG400009005,PGSC0003DMG400030360,PGSC0003DMG400006621,PGSC0003DMG400000101,PGSC0003DMG400029964,Novel04751,PGSC0003DMG400005611,PGSC0003DMG400000465,PGSC0003DMG400031758,PGSC0003DMG400000614,PGSC0003DMG400010352,PGSC0003DMG400009599,PGSC0003DM…
GO:0009627	systemic acquired resistance	biological_process	0.032752	0.58445	16	14416	22	25233	PGSC0003DMG400002487,PGSC0003DMG400019435,PGSC0003DMG400014558,PGSC0003DMG400005762,PGSC0003DMG400010721,PGSC0003DMG400005717,PGSC0003DMG400014559,PGSC0003DMG400028909,PGSC0003DMG400019873,PGSC0003DMG400022382,PGSC0003DMG400022295,PGSC0003DMG400015873,PGSC0003DMG400021691,PGSC0003DMG400025117,PGSC0003DMG400008545,PGSC0003DMG400002751
GO:0099402	plant organ development	biological_process	0.032954	0.58657	90	14416	132	25233	PGSC0003DMG400006392,PGSC0003DMG400030526,PGSC0003DMG400031473,PGSC0003DMG403005720,PGSC0003DMG400001842,PGSC0003DMG400019504,PGSC0003DMG400006667,PGSC0003DMG400025895,PGSC0003DMG400021547,PGSC0003DMG400013179,PGSC0003DMG400026504,PGSC0003DMG400011401,PGSC0003DMG400026307,PGSC0003DMG400019006,PGSC0003DMG400000944,PGSC0003DMG400008687,PGSC0003DMG401029813,PGSC0003DMG400018343,PGSC0003DMG400006807,…
GO:0009218	pyrimidine ribonucleotide metabolic process	biological_process	0.033293	0.5881	12	14416	14	25233	PGSC0003DMG400005792,PGSC0003DMG400012276,PGSC0003DMG400033683,PGSC0003DMG400009031,PGSC0003DMG400015254,PGSC0003DMG400014372,PGSC0003DMG400021499,PGSC0003DMG400004364,PGSC0003DMG400031166,PGSC0003DMG400026976,PGSC0003DMG400019620,PGSC0003DMG400013634
GO:0009220	pyrimidine ribonucleotide biosynthetic process	biological_process	0.033293	0.5881	12	14416	14	25233	PGSC0003DMG400009031,PGSC0003DMG400033683,PGSC0003DMG400012276,PGSC0003DMG400005792,PGSC0003DMG400031166,PGSC0003DMG400004364,PGSC0003DMG400021499,PGSC0003DMG400014372,PGSC0003DMG400015254,PGSC0003DMG400019620,PGSC0003DMG400026976,PGSC0003DMG400013634
GO:0051240	positive regulation of multicellular organismal process	biological_process	0.033342	0.5881	21	14416	27	25233	PGSC0003DMG400029430,PGSC0003DMG400017857,PGSC0003DMG400000009,PGSC0003DMG400015273,PGSC0003DMG400006807,PGSC0003DMG400016280,PGSC0003DMG400016264,PGSC0003DMG400007740,PGSC0003DMG400022817,PGSC0003DMG400030958,PGSC0003DMG400006955,PGSC0003DMG400031757,PGSC0003DMG400019971,PGSC0003DMG400029413,PGSC0003DMG400018791,PGSC0003DMG401025733,PGSC0003DMG400012910,Novel04332,Novel02734,PGSC0003DMG400017209…
GO:0009909	regulation of flower development	biological_process	0.033382	0.5881	18	14416	24	25233	PGSC0003DMG400017857,PGSC0003DMG400011346,PGSC0003DMG400000009,PGSC0003DMG400022434,PGSC0003DMG400011345,PGSC0003DMG400015273,PGSC0003DMG400016264,PGSC0003DMG400002250,PGSC0003DMG400019971,PGSC0003DMG400004929,PGSC0003DMG400029413,PGSC0003DMG400007111,PGSC0003DMG400016179,PGSC0003DMG400012910,PGSC0003DMG400014966,PGSC0003DMG400026515,PGSC0003DMG400040097,PGSC0003DMG400009941
GO:0003006	developmental process involved in reproduction	biological_process	0.033479	0.5881	140	14416	212	25233	PGSC0003DMG400028343,PGSC0003DMG400031737,PGSC0003DMG400025927,PGSC0003DMG400040097,PGSC0003DMG400026078,PGSC0003DMG400018590,PGSC0003DMG400008131,PGSC0003DMG400007111,PGSC0003DMG400009079,PGSC0003DMG401025733,PGSC0003DMG400044295,PGSC0003DMG400034493,PGSC0003DMG400025294,PGSC0003DMG400008927,PGSC0003DMG400003889,PGSC0003DMG400030083,PGSC0003DMG400014966,PGSC0003DMG400024695,PGSC0003DMG400022170,…
GO:0006570	tyrosine metabolic process	biological_process	0.033581	0.5881	7	14416	7	25233	PGSC0003DMG400015330,PGSC0003DMG400023608,PGSC0003DMG400023957,PGSC0003DMG400013273,PGSC0003DMG400020334,PGSC0003DMG400012995,PGSC0003DMG400030683
GO:0010817	regulation of hormone levels	biological_process	0.033618	0.5881	33	14416	45	25233	PGSC0003DMG400000335,Novel02781,PGSC0003DMG400001060,PGSC0003DMG400019202,PGSC0003DMG402015244,PGSC0003DMG400003726,PGSC0003DMG400003754,PGSC0003DMG400011398,PGSC0003DMG400008088,PGSC0003DMG400009963,PGSC0003DMG400021547,PGSC0003DMG400020353,PGSC0003DMG400017354,PGSC0003DMG400002204,PGSC0003DMG400006550,PGSC0003DMG400000277,PGSC0003DMG400008545,PGSC0003DMG400024686,PGSC0003DMG400010477,PGSC0003DM…
GO:0005096	GTPase activator activity	molecular_function	0.0341	0.59507	21	14416	27	25233	PGSC0003DMG401011001,PGSC0003DMG401014450,Novel05573,PGSC0003DMG400017515,PGSC0003DMG400025966,Novel03457,PGSC0003DMG400018291,PGSC0003DMG400007207,Novel04546,PGSC0003DMG400026761,PGSC0003DMG400019286,PGSC0003DMG400008921,PGSC0003DMG400010153,PGSC0003DMG400030372,PGSC0003DMG400022311,PGSC0003DMG400026658,PGSC0003DMG400005035,PGSC0003DMG400014177,PGSC0003DMG400025029,PGSC0003DMG400002249,PGSC0003D…
GO:0010647	positive regulation of cell communication	biological_process	0.034283	0.59681	19	14416	23	25233	PGSC0003DMG402021097,PGSC0003DMG400019873,PGSC0003DMG400008259,PGSC0003DMG400012995,PGSC0003DMG403005720,PGSC0003DMG400008997,PGSC0003DMG401025733,PGSC0003DMG400021547,PGSC0003DMG400017233,PGSC0003DMG400025895,PGSC0003DMG400001295,PGSC0003DMG400025456,PGSC0003DMG402015209,PGSC0003DMG400002526,Novel00920,PGSC0003DMG400012295,PGSC0003DMG400002531,PGSC0003DMG400011093,PGSC0003DMG400003047
GO:0042908	xenobiotic transport	biological_process	0.034498	0.59909	54	14416	76	25233	PGSC0003DMG400028117,PGSC0003DMG400018015,PGSC0003DMG400011961,PGSC0003DMG402003112,PGSC0003DMG400016457,PGSC0003DMG400022741,PGSC0003DMG400018616,PGSC0003DMG400018118,PGSC0003DMG400004474,PGSC0003DMG400025433,PGSC0003DMG400019788,PGSC0003DMG400011312,PGSC0003DMG400005967,PGSC0003DMG402030515,PGSC0003DMG400025180,PGSC0003DMG400012498,PGSC0003DMG401015781,PGSC0003DMG400003946,PGSC0003DMG401005966,…
GO:0000808	origin recognition complex	cellular_component	0.034741	0.60088	7	14416	7	25233	Novel04535,PGSC0003DMG401015362,PGSC0003DMG400027003,PGSC0003DMG400000174,PGSC0003DMG401030517,PGSC0003DMG400003384,PGSC0003DMG402015362
GO:0009262	deoxyribonucleotide metabolic process	biological_process	0.03477	0.60088	10	14416	12	25233	PGSC0003DMG400020253,PGSC0003DMG400022502,PGSC0003DMG400024725,PGSC0003DMG400020112,PGSC0003DMG400000736,Novel00566,PGSC0003DMG400006157,PGSC0003DMG400016605,PGSC0003DMG400017214,PGSC0003DMG400033050
GO:0015098	molybdate ion transmembrane transporter activity	molecular_function	0.035393	0.60212	7	14416	7	25233	PGSC0003DMG400024940,PGSC0003DMG400005760,PGSC0003DMG400018515,Novel04589,PGSC0003DMG400004318,PGSC0003DMG400011000,Novel02692
GO:0015689	molybdate ion transport	biological_process	0.035393	0.60212	7	14416	7	25233	Novel04589,PGSC0003DMG400004318,PGSC0003DMG400011000,Novel02692,PGSC0003DMG400024940,PGSC0003DMG400005760,PGSC0003DMG400018515
GO:1990204	oxidoreductase complex	cellular_component	0.03541	0.60212	41	14416	61	25233	PGSC0003DMG400010035,PGSC0003DMG400032538,PGSC0003DMG400018434,PGSC0003DMG400000926,PGSC0003DMG400012712,PGSC0003DMG400027873,Novel03663,PGSC0003DMG400000496,PGSC0003DMG400026121,PGSC0003DMG400024679,PGSC0003DMG400010682,PGSC0003DMG400006965,PGSC0003DMG400005906,PGSC0003DMG400021727,PGSC0003DMG400020515,Novel00979,PGSC0003DMG401010423,PGSC0003DMG400006765,PGSC0003DMG400002103,PGSC0003DMG400022308…
GO:0022622	root system development	biological_process	0.035504	0.60212	50	14416	70	25233	PGSC0003DMG400025174,PGSC0003DMG402029142,PGSC0003DMG400001426,PGSC0003DMG400027875,PGSC0003DMG400008545,PGSC0003DMG400020947,PGSC0003DMG400000548,PGSC0003DMG400006384,PGSC0003DMG400011225,PGSC0003DMG400017309,PGSC0003DMG400022425,PGSC0003DMG400001520,PGSC0003DMG400028343,PGSC0003DMG400022382,PGSC0003DMG400002563,PGSC0003DMG400008862,PGSC0003DMG400001066,PGSC0003DMG400029372,PGSC0003DMG400024665,…
GO:0048364	root development	biological_process	0.035504	0.60212	50	14416	70	25233	PGSC0003DMG400001066,PGSC0003DMG400029372,PGSC0003DMG400028343,PGSC0003DMG400022382,PGSC0003DMG400002563,PGSC0003DMG400008862,PGSC0003DMG400001520,PGSC0003DMG400022425,PGSC0003DMG400024213,PGSC0003DMG400009380,PGSC0003DMG400019789,PGSC0003DMG400029885,PGSC0003DMG400012423,PGSC0003DMG400019624,PGSC0003DMG400024665,PGSC0003DMG400008545,PGSC0003DMG400027875,PGSC0003DMG400020947,PGSC0003DMG400000548,…
GO:0006955	immune response	biological_process	0.035581	0.60212	46	14416	66	25233	PGSC0003DMG400009914,Novel01834,Novel03728,Novel04825,PGSC0003DMG400002487,PGSC0003DMG402015209,PGSC0003DMG400005659,Novel01585,PGSC0003DMG400022382,Novel04039,PGSC0003DMG400005762,PGSC0003DMG400014558,PGSC0003DMG400022298,PGSC0003DMG400005717,PGSC0003DMG400010721,PGSC0003DMG400021691,PGSC0003DMG400016365,PGSC0003DMG400028672,PGSC0003DMG400022295,PGSC0003DMG400008545,Novel01960,PGSC0003DMG4000251…
GO:0022836	gated channel activity	molecular_function	0.035727	0.60212	53	14416	73	25233	PGSC0003DMG400022248,PGSC0003DMG400009914,PGSC0003DMG400025500,Novel04894,Novel03409,PGSC0003DMG400009185,PGSC0003DMG400013243,PGSC0003DMG400040591,PGSC0003DMG400025678,PGSC0003DMG400006975,PGSC0003DMG400024904,PGSC0003DMG400003809,PGSC0003DMG400001066,Novel04422,Novel05030,Novel02114,Novel02844,PGSC0003DMG400014505,PGSC0003DMG400007968,PGSC0003DMG400030708,Novel03738,PGSC0003DMG400023769,PGSC000…
GO:0009295	nucleoid	cellular_component	0.035733	0.60212	13	14416	15	25233	PGSC0003DMG400013881,PGSC0003DMG400006459,PGSC0003DMG400028061,PGSC0003DMG400000587,PGSC0003DMG400020362,PGSC0003DMG400013943,PGSC0003DMG400028311,PGSC0003DMG400000721,PGSC0003DMG400005407,PGSC0003DMG400011295,PGSC0003DMG400029637,PGSC0003DMG400024573,PGSC0003DMG401007333
GO:0090329	regulation of DNA-dependent DNA replication	biological_process	0.036008	0.60212	15	14416	21	25233	PGSC0003DMG400023720,PGSC0003DMG400030326,PGSC0003DMG400007365,PGSC0003DMG400027224,PGSC0003DMG400006915,PGSC0003DMG400015483,PGSC0003DMG402008903,PGSC0003DMG400023483,PGSC0003DMG400000470,PGSC0003DMG400016914,PGSC0003DMG400031371,PGSC0003DMG400027330,PGSC0003DMG401013636,PGSC0003DMG400018626,PGSC0003DMG400011581
GO:0006879	cellular iron ion homeostasis	biological_process	0.036123	0.60212	6	14416	6	25233	PGSC0003DMG400008787,PGSC0003DMG400000599,PGSC0003DMG400029467,PGSC0003DMG400029195,PGSC0003DMG400027119,Novel00540
GO:0008184	glycogen phosphorylase activity	molecular_function	0.036237	0.60212	6	14416	6	25233	PGSC0003DMG400031765,PGSC0003DMG400003495,PGSC0003DMG400028382,PGSC0003DMG400002479,Novel00233,PGSC0003DMG400007782
GO:1901361	organic cyclic compound catabolic process	biological_process	0.036268	0.60212	82	14416	121	25233	PGSC0003DMG400020345,PGSC0003DMG401001978,PGSC0003DMG400017214,PGSC0003DMG401008903,PGSC0003DMG400022386,PGSC0003DMG400022502,PGSC0003DMG401021549,Novel05302,PGSC0003DMG400011019,PGSC0003DMG400030419,PGSC0003DMG400006878,PGSC0003DMG400027900,PGSC0003DMG400001086,PGSC0003DMG402027116,PGSC0003DMG400021814,PGSC0003DMG400024779,PGSC0003DMG402023116,PGSC0003DMG401007628,PGSC0003DMG400007989,PGSC0003DM…
GO:0090698	post-embryonic plant morphogenesis	biological_process	0.036522	0.60212	16	14416	19	25233	PGSC0003DMG400009380,PGSC0003DMG400006550,PGSC0003DMG400010067,PGSC0003DMG400018811,PGSC0003DMG400006667,PGSC0003DMG400012203,PGSC0003DMG400028343,PGSC0003DMG400025366,PGSC0003DMG403005720,PGSC0003DMG400017168,PGSC0003DMG400017309,PGSC0003DMG400011581,PGSC0003DMG400011225,PGSC0003DMG400023520,PGSC0003DMG400026504,PGSC0003DMG400025174
GO:0055086	nucleobase-containing small molecule metabolic process	biological_process	0.036533	0.60212	194	14416	304	25233	PGSC0003DMG400004744,PGSC0003DMG400013702,PGSC0003DMG400001636,PGSC0003DMG400009699,PGSC0003DMG400020484,PGSC0003DMG401011882,PGSC0003DMG400022263,PGSC0003DMG400000537,PGSC0003DMG400009024,Novel00559,Novel04592,PGSC0003DMG402007356,PGSC0003DMG400001595,PGSC0003DMG400012205,PGSC0003DMG400016365,PGSC0003DMG400011772,PGSC0003DMG400006157,PGSC0003DMG400001618,PGSC0003DMG400010518,PGSC0003DMG400025059…
GO:0006890	retrograde vesicle-mediated transport, Golgi to endoplasmic reticulum	biological_process	0.036578	0.60212	15	14416	18	25233	PGSC0003DMG400001501,PGSC0003DMG400031401,Novel03605,PGSC0003DMG400001432,PGSC0003DMG400024913,PGSC0003DMG400004602,PGSC0003DMG400021137,Novel06240,Novel03342,PGSC0003DMG400033637,PGSC0003DMG400002579,PGSC0003DMG400028511,PGSC0003DMG400001854,PGSC0003DMG400000635,Novel03382
GO:0010112	regulation of systemic acquired resistance	biological_process	0.036624	0.60212	10	14416	12	25233	PGSC0003DMG400015873,PGSC0003DMG400022382,PGSC0003DMG400002751,PGSC0003DMG400008545,PGSC0003DMG400025117,PGSC0003DMG400005717,PGSC0003DMG400014559,PGSC0003DMG400010721,PGSC0003DMG400014558,PGSC0003DMG400005762
GO:0000229	cytoplasmic chromosome	cellular_component	0.036672	0.60212	7	14416	7	25233	PGSC0003DMG401007333,PGSC0003DMG400024573,PGSC0003DMG400011295,PGSC0003DMG400020362,PGSC0003DMG400000587,PGSC0003DMG400029637,PGSC0003DMG400028061
GO:0009508	plastid chromosome	cellular_component	0.036672	0.60212	7	14416	7	25233	PGSC0003DMG400029637,PGSC0003DMG400011295,PGSC0003DMG400020362,PGSC0003DMG400000587,PGSC0003DMG400028061,PGSC0003DMG401007333,PGSC0003DMG400024573
GO:0009789	positive regulation of abscisic acid-activated signaling pathway	biological_process	0.036695	0.60212	7	14416	7	25233	PGSC0003DMG400025895,PGSC0003DMG400017233,PGSC0003DMG400012995,PGSC0003DMG400021547,PGSC0003DMG400002526,PGSC0003DMG400011093,PGSC0003DMG400025456
GO:1901421	positive regulation of response to alcohol	biological_process	0.036695	0.60212	7	14416	7	25233	PGSC0003DMG400002526,PGSC0003DMG400025895,PGSC0003DMG400012995,PGSC0003DMG400017233,PGSC0003DMG400021547,PGSC0003DMG400025456,PGSC0003DMG400011093
GO:1905959	positive regulation of cellular response to alcohol	biological_process	0.036695	0.60212	7	14416	7	25233	PGSC0003DMG400002526,PGSC0003DMG400021547,PGSC0003DMG400012995,PGSC0003DMG400025895,PGSC0003DMG400017233,PGSC0003DMG400025456,PGSC0003DMG400011093
GO:0030133	transport vesicle	cellular_component	0.036703	0.60212	27	14416	35	25233	PGSC0003DMG400013394,PGSC0003DMG400022381,PGSC0003DMG400020130,Novel01706,Novel05532,Novel05624,PGSC0003DMG400018366,PGSC0003DMG400010825,Novel00650,PGSC0003DMG400026338,PGSC0003DMG400007861,PGSC0003DMG402031533,Novel00580,Novel02909,PGSC0003DMG400002531,PGSC0003DMG400002249,PGSC0003DMG400020947,Novel05752,PGSC0003DMG400001808,Novel04460,PGSC0003DMG400026936,PGSC0003DMG400012807,PGSC0003DMG400008…
GO:0042793	plastid transcription	biological_process	0.036818	0.60263	7	14416	7	25233	PGSC0003DMG400024573,PGSC0003DMG401007333,PGSC0003DMG400028311,PGSC0003DMG400029637,PGSC0003DMG400021442,PGSC0003DMG400028061,PGSC0003DMG400018546
GO:0004707	MAP kinase activity	molecular_function	0.037115	0.6061	14	14416	16	25233	PGSC0003DMG400005955,PGSC0003DMG400021649,PGSC0003DMG402015209,PGSC0003DMG400030058,PGSC0003DMG400007058,PGSC0003DMG400025366,PGSC0003DMG400003528,PGSC0003DMG401000057,PGSC0003DMG402028796,PGSC0003DMG400021253,PGSC0003DMG400017345,PGSC0003DMG400003700,PGSC0003DMG400002452,PGSC0003DMG400004357
GO:1900424	regulation of defense response to bacterium	biological_process	0.037373	0.60891	7	14416	7	25233	PGSC0003DMG400019873,PGSC0003DMG402013333,PGSC0003DMG400008545,PGSC0003DMG400017252,PGSC0003DMG400025117,PGSC0003DMG400002602,PGSC0003DMG400022298
GO:0016682	oxidoreductase activity, acting on diphenols and related substances as donors, oxygen as acceptor	molecular_function	0.038172	0.62051	28	14416	36	25233	PGSC0003DMG401008903,PGSC0003DMG401027116,PGSC0003DMG400027168,PGSC0003DMG400011019,PGSC0003DMG400004211,PGSC0003DMG400013335,PGSC0003DMG400008778,PGSC0003DMG400030419,PGSC0003DMG400020345,PGSC0003DMG400018914,PGSC0003DMG400012558,PGSC0003DMG400007613,PGSC0003DMG400007614,PGSC0003DMG400018925,PGSC0003DMG400018916,PGSC0003DMG400020355,PGSC0003DMG400029576,Novel03407,PGSC0003DMG402007034,PGSC0003DM…
GO:0009644	response to high light intensity	biological_process	0.038566	0.62549	14	14416	17	25233	PGSC0003DMG400008545,PGSC0003DMG400010518,PGSC0003DMG400025664,PGSC0003DMG400025866,PGSC0003DMG400023086,PGSC0003DMG400029051,PGSC0003DMG400005216,PGSC0003DMG400008223,PGSC0003DMG400030089,PGSC0003DMG400016590,PGSC0003DMG400004458,PGSC0003DMG400001099,PGSC0003DMG400017198,PGSC0003DMG400011135
GO:0000103	sulfate assimilation	biological_process	0.039024	0.63035	6	14416	6	25233	PGSC0003DMG400018943,PGSC0003DMG400019872,PGSC0003DMG400021446,PGSC0003DMG400013437,PGSC0003DMG400023663,PGSC0003DMG400003318
GO:0006749	glutathione metabolic process	biological_process	0.039043	0.63035	9	14416	10	25233	PGSC0003DMG400009544,Novel03086,PGSC0003DMG400023416,PGSC0003DMG400029373,PGSC0003DMG400028599,PGSC0003DMG400000886,PGSC0003DMG400030097,PGSC0003DMG400000288,PGSC0003DMG400007537
GO:0005253	anion channel activity	molecular_function	0.039379	0.63291	18	14416	22	25233	PGSC0003DMG400003917,PGSC0003DMG400021448,PGSC0003DMG400003708,PGSC0003DMG400000864,PGSC0003DMG400009752,PGSC0003DMG400030708,PGSC0003DMG400006955,PGSC0003DMG400019960,PGSC0003DMG400009093,PGSC0003DMG400020215,PGSC0003DMG400011234,PGSC0003DMG400025346,PGSC0003DMG400024904,PGSC0003DMG400006975,PGSC0003DMG400022248,PGSC0003DMG400008484,Novel02114,Novel00746
GO:0008308	voltage-gated anion channel activity	molecular_function	0.039379	0.63291	18	14416	22	25233	PGSC0003DMG400030708,PGSC0003DMG400000864,PGSC0003DMG400009752,PGSC0003DMG400003708,PGSC0003DMG400021448,PGSC0003DMG400003917,PGSC0003DMG400020215,PGSC0003DMG400009093,PGSC0003DMG400019960,PGSC0003DMG400006955,PGSC0003DMG400022248,PGSC0003DMG400006975,PGSC0003DMG400025346,PGSC0003DMG400024904,PGSC0003DMG400011234,Novel00746,Novel02114,PGSC0003DMG400008484
GO:0070008	serine-type exopeptidase activity	molecular_function	0.039634	0.63498	45	14416	64	25233	PGSC0003DMG400011141,Novel03934,PGSC0003DMG402010623,PGSC0003DMG400013995,PGSC0003DMG402012908,PGSC0003DMG400000448,PGSC0003DMG400024802,PGSC0003DMG401000860,PGSC0003DMG401027687,PGSC0003DMG400008018,PGSC0003DMG400027263,PGSC0003DMG402007028,PGSC0003DMG400011542,Novel03853,PGSC0003DMG400004613,PGSC0003DMG400024804,Novel02176,PGSC0003DMG401019640,PGSC0003DMG400000422,PGSC0003DMG400007137,PGSC0003D…
GO:0044550	secondary metabolite biosynthetic process	biological_process	0.039784	0.63498	24	14416	31	25233	Novel01036,PGSC0003DMG400005001,PGSC0003DMG400010302,PGSC0003DMG401019891,PGSC0003DMG402021564,PGSC0003DMG400016223,PGSC0003DMG401021549,PGSC0003DMG400027194,PGSC0003DMG400003289,PGSC0003DMG400011633,Novel01969,PGSC0003DMG400014152,Novel01733,PGSC0003DMG400019873,PGSC0003DMG400019386,PGSC0003DMG400000767,Novel00719,Novel01097,PGSC0003DMG400025882,PGSC0003DMG400023458,PGSC0003DMG400031365,PGSC0003…
GO:0098805	whole membrane	cellular_component	0.039856	0.63498	144	14416	218	25233	PGSC0003DMG400033637,PGSC0003DMG400012890,PGSC0003DMG400028179,Novel05624,PGSC0003DMG400018330,Novel01706,Novel05532,PGSC0003DMG400025176,PGSC0003DMG400001808,PGSC0003DMG402021988,Novel02909,PGSC0003DMG400029467,Novel04460,Novel03461,PGSC0003DMG400003501,PGSC0003DMG400010663,PGSC0003DMG400017714,PGSC0003DMG400007146,PGSC0003DMG400010825,PGSC0003DMG400023478,PGSC0003DMG400021448,PGSC0003DMG4000025…
GO:0009773	photosynthetic electron transport in photosystem I	biological_process	0.039865	0.63498	10	14416	12	25233	PGSC0003DMG400012494,PGSC0003DMG400008639,PGSC0003DMG400022731,PGSC0003DMG400016959,PGSC0003DMG400017198,PGSC0003DMG401030323,PGSC0003DMG400011295,PGSC0003DMG400015899,PGSC0003DMG400021933,PGSC0003DMG400019823
GO:0006767	water-soluble vitamin metabolic process	biological_process	0.040529	0.6418	29	14416	39	25233	PGSC0003DMG400020426,PGSC0003DMG400002375,PGSC0003DMG400030359,PGSC0003DMG400019257,PGSC0003DMG400016219,PGSC0003DMG400018350,PGSC0003DMG400025217,PGSC0003DMG400000164,PGSC0003DMG400007008,PGSC0003DMG400023416,PGSC0003DMG400022409,PGSC0003DMG400029847,PGSC0003DMG400012209,PGSC0003DMG400027217,PGSC0003DMG400015538,PGSC0003DMG401024581,PGSC0003DMG400004151,PGSC0003DMG400024580,Novel01757,PGSC0003DM…
GO:0009638	phototropism	biological_process	0.040724	0.6418	7	14416	7	25233	PGSC0003DMG400031263,PGSC0003DMG400013949,PGSC0003DMG400028120,PGSC0003DMG400033102,PGSC0003DMG400026531,PGSC0003DMG400011974,PGSC0003DMG400008545
GO:0009298	GDP-mannose biosynthetic process	biological_process	0.040734	0.6418	6	14416	6	25233	PGSC0003DMG400010399,PGSC0003DMG400005806,PGSC0003DMG400026392,PGSC0003DMG400011772,PGSC0003DMG400013702,PGSC0003DMG400021636
GO:0006820	anion transport	biological_process	0.04092	0.6418	119	14416	179	25233	Novel01212,Novel03267,Novel02114,PGSC0003DMG400029386,PGSC0003DMG400032824,PGSC0003DMG400027523,Novel02691,Novel02692,PGSC0003DMG400001478,PGSC0003DMG400028925,PGSC0003DMG400021101,PGSC0003DMG402005796,PGSC0003DMG400009192,PGSC0003DMG400013282,PGSC0003DMG400000210,PGSC0003DMG400022248,PGSC0003DMG400018604,PGSC0003DMG400000342,PGSC0003DMG400017689,PGSC0003DMG400028635,PGSC0003DMG400024904,PGSC0003…
GO:0006253	dCTP catabolic process	biological_process	0.04096	0.6418	4	14416	4	25233	PGSC0003DMG400016605,PGSC0003DMG400017214,PGSC0003DMG400033050,PGSC0003DMG400020112
GO:0046065	dCTP metabolic process	biological_process	0.04096	0.6418	4	14416	4	25233	PGSC0003DMG400020112,PGSC0003DMG400016605,PGSC0003DMG400017214,PGSC0003DMG400033050
GO:0047840	dCTP diphosphatase activity	molecular_function	0.04096	0.6418	4	14416	4	25233	PGSC0003DMG400020112,PGSC0003DMG400033050,PGSC0003DMG400016605,PGSC0003DMG400017214
GO:0065008	regulation of biological quality	biological_process	0.041063	0.6418	229	14416	371	25233	PGSC0003DMG400008862,Novel06211,PGSC0003DMG400013551,PGSC0003DMG400010338,Novel00557,PGSC0003DMG400029846,Novel05247,PGSC0003DMG400021561,PGSC0003DMG400008576,PGSC0003DMG400025097,PGSC0003DMG400029845,PGSC0003DMG400032129,PGSC0003DMG400001419,PGSC0003DMG400031420,PGSC0003DMG400001047,Novel02444,PGSC0003DMG400006764,PGSC0003DMG401021988,PGSC0003DMG400014007,PGSC0003DMG400026074,PGSC0003DMG40000854…
GO:0051273	beta-glucan metabolic process	biological_process	0.04118	0.6418	52	14416	71	25233	PGSC0003DMG400017257,PGSC0003DMG400012235,PGSC0003DMG400030225,PGSC0003DMG400013218,PGSC0003DMG400034300,PGSC0003DMG400032202,PGSC0003DMG400001939,PGSC0003DMG400028426,PGSC0003DMG400028361,PGSC0003DMG400012852,PGSC0003DMG400002396,PGSC0003DMG400012183,PGSC0003DMG400025330,PGSC0003DMG400005795,PGSC0003DMG401007052,PGSC0003DMG400031800,PGSC0003DMG400008413,PGSC0003DMG400018224,PGSC0003DMG401016246,…
GO:0031668	cellular response to extracellular stimulus	biological_process	0.041285	0.6418	29	14416	40	25233	PGSC0003DMG400033050,PGSC0003DMG401007628,PGSC0003DMG400029724,PGSC0003DMG400000599,PGSC0003DMG400008259,PGSC0003DMG400002890,PGSC0003DMG400025664,PGSC0003DMG400001340,PGSC0003DMG400028485,PGSC0003DMG400026017,PGSC0003DMG400002321,PGSC0003DMG400020112,PGSC0003DMG400015197,PGSC0003DMG400014123,PGSC0003DMG400001820,PGSC0003DMG404027324,PGSC0003DMG402024742,PGSC0003DMG400016605,PGSC0003DMG400017214,…
GO:0071496	cellular response to external stimulus	biological_process	0.041285	0.6418	29	14416	40	25233	PGSC0003DMG400008888,PGSC0003DMG400017214,Novel01456,PGSC0003DMG400016605,Novel03312,PGSC0003DMG400015850,PGSC0003DMG400017163,Novel00540,Novel05044,PGSC0003DMG400003757,PGSC0003DMG400002808,PGSC0003DMG400005803,PGSC0003DMG400001340,PGSC0003DMG400008259,PGSC0003DMG400002890,PGSC0003DMG400025664,PGSC0003DMG400000599,PGSC0003DMG400033050,PGSC0003DMG401007628,PGSC0003DMG400029724,PGSC0003DMG40402732…
GO:0035251	UDP-glucosyltransferase activity	molecular_function	0.041575	0.64491	45	14416	60	25233	PGSC0003DMG401007052,PGSC0003DMG400031800,PGSC0003DMG401003156,PGSC0003DMG400012111,PGSC0003DMG401019060,PGSC0003DMG400015233,PGSC0003DMG400018343,PGSC0003DMG400013398,PGSC0003DMG400006660,PGSC0003DMG400013547,PGSC0003DMG400003822,PGSC0003DMG400017257,PGSC0003DMG400013218,PGSC0003DMG400034300,PGSC0003DMG400032202,PGSC0003DMG400028426,PGSC0003DMG400012852,PGSC0003DMG400002396,PGSC0003DMG400031128,…
GO:0042364	water-soluble vitamin biosynthetic process	biological_process	0.041854	0.64782	27	14416	36	25233	PGSC0003DMG400012209,PGSC0003DMG400027217,PGSC0003DMG400029847,PGSC0003DMG400022409,PGSC0003DMG400007008,PGSC0003DMG400000164,PGSC0003DMG400018350,PGSC0003DMG400025217,PGSC0003DMG400019257,PGSC0003DMG400016219,PGSC0003DMG400030359,PGSC0003DMG400002375,PGSC0003DMG400020426,PGSC0003DMG400000477,PGSC0003DMG400011512,PGSC0003DMG400026904,Novel01263,PGSC0003DMG400010518,PGSC0003DMG400018510,Novel04216…
GO:0006536	glutamate metabolic process	biological_process	0.042915	0.66281	9	14416	10	25233	PGSC0003DMG400029872,PGSC0003DMG400009698,PGSC0003DMG400013331,PGSC0003DMG400002473,PGSC0003DMG400001287,PGSC0003DMG400031042,PGSC0003DMG400033072,PGSC0003DMG400022764,PGSC0003DMG400007359
GO:0048831	regulation of shoot system development	biological_process	0.043658	0.67156	24	14416	33	25233	PGSC0003DMG400007111,PGSC0003DMG400029413,PGSC0003DMG400012910,PGSC0003DMG400016179,PGSC0003DMG400026515,PGSC0003DMG400014966,PGSC0003DMG400009941,PGSC0003DMG400040097,PGSC0003DMG400011346,PGSC0003DMG400000009,PGSC0003DMG400017857,PGSC0003DMG400016280,PGSC0003DMG400016264,PGSC0003DMG400023520,PGSC0003DMG400006807,PGSC0003DMG400015273,PGSC0003DMG400022434,PGSC0003DMG400011345,PGSC0003DMG400008545,…
GO:0034644	cellular response to UV	biological_process	0.043696	0.67156	5	14416	5	25233	PGSC0003DMG400025866,PGSC0003DMG400023086,PGSC0003DMG400010660,PGSC0003DMG400025758,PGSC0003DMG400016590
GO:0009200	deoxyribonucleoside triphosphate metabolic process	biological_process	0.043859	0.67156	7	14416	8	25233	PGSC0003DMG400033050,PGSC0003DMG400029615,PGSC0003DMG400017214,PGSC0003DMG400016605,PGSC0003DMG400020112,PGSC0003DMG400024725,PGSC0003DMG400022502
GO:0009204	deoxyribonucleoside triphosphate catabolic process	biological_process	0.043859	0.67156	7	14416	8	25233	PGSC0003DMG400022502,PGSC0003DMG400024725,PGSC0003DMG400020112,PGSC0003DMG400017214,PGSC0003DMG400029615,PGSC0003DMG400016605,PGSC0003DMG400033050
GO:0009501	amyloplast	cellular_component	0.044157	0.67468	12	14416	14	25233	PGSC0003DMG400028382,PGSC0003DMG400009981,PGSC0003DMG400008322,PGSC0003DMG400031084,PGSC0003DMG400007782,PGSC0003DMG400016589,PGSC0003DMG400000735,PGSC0003DMG400003495,PGSC0003DMG402018552,PGSC0003DMG400012111,PGSC0003DMG400009026,PGSC0003DMG400002479
GO:0048764	trichoblast maturation	biological_process	0.044669	0.67958	10	14416	11	25233	PGSC0003DMG400001520,PGSC0003DMG400029372,PGSC0003DMG400001066,PGSC0003DMG400020947,PGSC0003DMG400028343,PGSC0003DMG400020628,PGSC0003DMG400024665,PGSC0003DMG400024213,PGSC0003DMG400019789,PGSC0003DMG400021547
GO:0048765	root hair cell differentiation	biological_process	0.044669	0.67958	10	14416	11	25233	PGSC0003DMG400024213,PGSC0003DMG400019789,PGSC0003DMG400021547,PGSC0003DMG400020628,PGSC0003DMG400024665,PGSC0003DMG400020947,PGSC0003DMG400029372,PGSC0003DMG400001066,PGSC0003DMG400028343,PGSC0003DMG400001520
GO:0031497	chromatin assembly	biological_process	0.044947	0.68235	32	14416	49	25233	PGSC0003DMG400008053,PGSC0003DMG400033079,Novel01586,PGSC0003DMG400014590,PGSC0003DMG400020064,PGSC0003DMG400030399,PGSC0003DMG402003328,PGSC0003DMG400023523,PGSC0003DMG400001127,PGSC0003DMG400002965,PGSC0003DMG400015525,Novel02127,PGSC0003DMG401006007,PGSC0003DMG400002493,PGSC0003DMG400008696,PGSC0003DMG400030402,PGSC0003DMG400030400,PGSC0003DMG400019515,PGSC0003DMG400016248,PGSC0003DMG400030401…
GO:0002376	immune system process	biological_process	0.04699	0.70575	54	14416	79	25233	Novel00920,PGSC0003DMG400002751,PGSC0003DMG400008545,PGSC0003DMG400024524,Novel01960,PGSC0003DMG400025117,PGSC0003DMG400004966,PGSC0003DMG400029872,Novel03111,PGSC0003DMG400021691,PGSC0003DMG400030166,PGSC0003DMG400016365,PGSC0003DMG400028672,PGSC0003DMG400022295,Novel06211,PGSC0003DMG400022382,Novel01585,PGSC0003DMG400005659,PGSC0003DMG400005717,PGSC0003DMG400010721,PGSC0003DMG400005762,Novel040…
GO:0000165	MAPK cascade	biological_process	0.046992	0.70575	16	14416	19	25233	PGSC0003DMG400030058,PGSC0003DMG400021649,PGSC0003DMG400002452,PGSC0003DMG400004357,PGSC0003DMG400021253,PGSC0003DMG400017345,PGSC0003DMG400003528,PGSC0003DMG400005955,PGSC0003DMG402015209,PGSC0003DMG400003700,PGSC0003DMG402028796,PGSC0003DMG400025366,PGSC0003DMG403005720,PGSC0003DMG401000057,PGSC0003DMG400008997,PGSC0003DMG400007058
GO:0004351	glutamate decarboxylase activity	molecular_function	0.047018	0.70575	5	14416	5	25233	PGSC0003DMG400022764,PGSC0003DMG400002473,PGSC0003DMG400013331,PGSC0003DMG400001287,PGSC0003DMG400031042
GO:0016053	organic acid biosynthetic process	biological_process	0.047134	0.70575	182	14416	281	25233	PGSC0003DMG400008311,PGSC0003DMG400007018,PGSC0003DMG400009237,PGSC0003DMG401012679,PGSC0003DMG400016331,PGSC0003DMG400020999,Novel03768,PGSC0003DMG400030763,PGSC0003DMG400024181,PGSC0003DMG400000282,PGSC0003DMG400001070,PGSC0003DMG400014253,PGSC0003DMG400035643,PGSC0003DMG400013970,Novel00238,PGSC0003DMG400024392,PGSC0003DMG400001573,PGSC0003DMG400006506,PGSC0003DMG400006450,PGSC0003DMG400026494…
GO:0046394	carboxylic acid biosynthetic process	biological_process	0.047134	0.70575	182	14416	281	25233	PGSC0003DMG400009698,PGSC0003DMG400022181,PGSC0003DMG400024963,PGSC0003DMG400024926,PGSC0003DMG400031365,PGSC0003DMG400026127,PGSC0003DMG400043451,PGSC0003DMG400015745,PGSC0003DMG400030337,PGSC0003DMG400022796,PGSC0003DMG400005886,PGSC0003DMG400029836,PGSC0003DMG400000639,PGSC0003DMG400032155,PGSC0003DMG400011282,PGSC0003DMG400029389,PGSC0003DMG400012564,PGSC0003DMG400010806,PGSC0003DMG400008122,…
GO:0015980	energy derivation by oxidation of organic compounds	biological_process	0.047136	0.70575	61	14416	90	25233	Novel02444,PGSC0003DMG400012395,PGSC0003DMG400009981,PGSC0003DMG400020264,PGSC0003DMG400020529,PGSC0003DMG400027739,PGSC0003DMG400005571,PGSC0003DMG402008334,PGSC0003DMG400015194,PGSC0003DMG400022308,PGSC0003DMG400019511,PGSC0003DMG400016412,PGSC0003DMG400014901,Novel06032,PGSC0003DMG400018194,PGSC0003DMG400032124,PGSC0003DMG400026029,PGSC0003DMG400017170,PGSC0003DMG400012624,PGSC0003DMG400029008…
GO:0009967	positive regulation of signal transduction	biological_process	0.047359	0.70575	18	14416	22	25233	PGSC0003DMG400019873,PGSC0003DMG400012995,PGSC0003DMG402021097,PGSC0003DMG400008997,PGSC0003DMG403005720,PGSC0003DMG400021547,PGSC0003DMG400025895,PGSC0003DMG400017233,PGSC0003DMG401025733,PGSC0003DMG402015209,PGSC0003DMG400025456,PGSC0003DMG400001295,Novel00920,PGSC0003DMG400002526,PGSC0003DMG400011093,PGSC0003DMG400002531,PGSC0003DMG400012295,PGSC0003DMG400003047
GO:0023056	positive regulation of signaling	biological_process	0.047359	0.70575	18	14416	22	25233	PGSC0003DMG403005720,PGSC0003DMG400008997,PGSC0003DMG402021097,PGSC0003DMG400012995,PGSC0003DMG400019873,PGSC0003DMG400001295,PGSC0003DMG400025456,PGSC0003DMG402015209,PGSC0003DMG401025733,PGSC0003DMG400025895,PGSC0003DMG400017233,PGSC0003DMG400021547,PGSC0003DMG400012295,PGSC0003DMG400002531,PGSC0003DMG400011093,PGSC0003DMG400002526,Novel00920,PGSC0003DMG400003047
GO:0019344	cysteine biosynthetic process	biological_process	0.047502	0.70575	9	14416	10	25233	PGSC0003DMG400014379,PGSC0003DMG400000282,PGSC0003DMG400016477,PGSC0003DMG400006506,PGSC0003DMG400023171,PGSC0003DMG400000048,PGSC0003DMG400032264,PGSC0003DMG400001573,PGSC0003DMG400022181
GO:0051536	iron-sulfur cluster binding	molecular_function	0.047579	0.70575	69	14416	104	25233	PGSC0003DMG400001618,PGSC0003DMG400008262,Novel01308,PGSC0003DMG400008740,PGSC0003DMG401009270,Novel05575,PGSC0003DMG400003535,PGSC0003DMG400004596,PGSC0003DMG400008710,PGSC0003DMG400024973,PGSC0003DMG400005723,PGSC0003DMG401006826,PGSC0003DMG400018194,PGSC0003DMG400026360,PGSC0003DMG400021288,PGSC0003DMG400017570,PGSC0003DMG400006858,PGSC0003DMG400013751,PGSC0003DMG400002967,PGSC0003DMG402022215…
GO:0051540	metal cluster binding	molecular_function	0.047579	0.70575	69	14416	104	25233	PGSC0003DMG400010304,PGSC0003DMG401026906,PGSC0003DMG400028951,PGSC0003DMG401029274,PGSC0003DMG402000895,Novel01812,PGSC0003DMG401018708,PGSC0003DMG400023391,PGSC0003DMG400025823,PGSC0003DMG400030721,PGSC0003DMG400011950,PGSC0003DMG400000457,PGSC0003DMG401028515,PGSC0003DMG400005276,PGSC0003DMG400013309,PGSC0003DMG400013751,PGSC0003DMG400002967,PGSC0003DMG402022215,PGSC0003DMG400018323,PGSC0003DM…
GO:0008121	ubiquinol-cytochrome-c reductase activity	molecular_function	0.048646	0.71858	6	14416	7	25233	PGSC0003DMG400030477,PGSC0003DMG400013751,PGSC0003DMG400020649,PGSC0003DMG400011391,PGSC0003DMG400011392,Novel05959
GO:0016681	oxidoreductase activity, acting on diphenols and related substances as donors, cytochrome as acceptor	molecular_function	0.048646	0.71858	6	14416	7	25233	PGSC0003DMG400011391,Novel05959,PGSC0003DMG400011392,PGSC0003DMG400013751,PGSC0003DMG400020649,PGSC0003DMG400030477
GO:0019722	calcium-mediated signaling	biological_process	0.048917	0.72109	8	14416	10	25233	PGSC0003DMG400022693,PGSC0003DMG400027384,PGSC0003DMG400016313,PGSC0003DMG400033685,PGSC0003DMG400047233,PGSC0003DMG400005540,Novel04978,PGSC0003DMG400017965
GO:0019205	nucleobase-containing compound kinase activity	molecular_function	0.049117	0.72151	29	14416	41	25233	PGSC0003DMG400026976,PGSC0003DMG400007496,PGSC0003DMG400013933,Novel01077,Novel01076,PGSC0003DMG400001709,PGSC0003DMG400013379,PGSC0003DMG400009699,PGSC0003DMG400012276,PGSC0003DMG400027906,PGSC0003DMG400035738,PGSC0003DMG400013288,PGSC0003DMG400014372,PGSC0003DMG400031166,PGSC0003DMG400019081,PGSC0003DMG400021550,Novel00750,PGSC0003DMG400001247,PGSC0003DMG402007356,PGSC0003DMG400024212,PGSC0003D…
GO:0009132	nucleoside diphosphate metabolic process	biological_process	0.049148	0.72151	48	14416	69	25233	PGSC0003DMG400031166,PGSC0003DMG400030565,PGSC0003DMG400012276,PGSC0003DMG400016208,PGSC0003DMG400028261,PGSC0003DMG400010007,PGSC0003DMG400003123,PGSC0003DMG400015254,PGSC0003DMG400025407,PGSC0003DMG400027321,Novel00296,PGSC0003DMG400027745,PGSC0003DMG400011044,PGSC0003DMG400010913,PGSC0003DMG400019605,PGSC0003DMG400009472,PGSC0003DMG400017413,PGSC0003DMG400030128,PGSC0003DMG400035738,PGSC0003DM…
GO:0032875	regulation of DNA endoreduplication	biological_process	0.049514	0.7254	14	14416	20	25233	PGSC0003DMG400016914,PGSC0003DMG400027330,PGSC0003DMG401013636,PGSC0003DMG400018626,PGSC0003DMG400011581,PGSC0003DMG400023720,PGSC0003DMG400030326,PGSC0003DMG400007365,PGSC0003DMG400027224,PGSC0003DMG400006915,PGSC0003DMG400015483,PGSC0003DMG400023483,PGSC0003DMG402008903,PGSC0003DMG400000470
GO:0045273	respiratory chain complex II	cellular_component	0.049661	0.72605	5	14416	5	25233	PGSC0003DMG400002990,PGSC0003DMG402008334,PGSC0003DMG400027010,PGSC0003DMG400005906,PGSC0003DMG400014901
GO:0006821	chloride transport	biological_process	0.049952	0.72753	10	14416	11	25233	PGSC0003DMG400011234,PGSC0003DMG400024904,PGSC0003DMG400006975,PGSC0003DMG400009752,PGSC0003DMG400022248,PGSC0003DMG400030708,PGSC0003DMG400021101,Novel02114,Novel00746,PGSC0003DMG400020215
GO:0009813	flavonoid biosynthetic process	biological_process	0.049966	0.72753	6	14416	6	25233	PGSC0003DMG400003289,PGSC0003DMG400014093,PGSC0003DMG400012458,PGSC0003DMG400029620,PGSC0003DMG400019110,PGSC0003DMG400014152
GO:0009916	alternative oxidase activity	molecular_function	0.050094	0.7279	6	14416	6	25233	PGSC0003DMG400007613,Novel03407,PGSC0003DMG400018484,PGSC0003DMG400013335,PGSC0003DMG400007614,PGSC0003DMG400012558
GO:0042803	protein homodimerization activity	molecular_function	0.050329	0.72983	31	14416	42	25233	PGSC0003DMG400002602,PGSC0003DMG400017714,PGSC0003DMG400018194,PGSC0003DMG400022298,PGSC0003DMG400014858,PGSC0003DMG400028599,PGSC0003DMG400028343,PGSC0003DMG400024017,PGSC0003DMG400021708,PGSC0003DMG400006667,PGSC0003DMG400028115,Novel06196,PGSC0003DMG400022852,PGSC0003DMG400011153,PGSC0003DMG400006539,PGSC0003DMG401029907,PGSC0003DMG400027211,PGSC0003DMG400008834,PGSC0003DMG400003072,PGSC0003DM…
GO:0009699	phenylpropanoid biosynthetic process	biological_process	0.050523	0.73115	14	14416	17	25233	PGSC0003DMG401021549,PGSC0003DMG400025882,PGSC0003DMG400016223,PGSC0003DMG400027194,PGSC0003DMG400031365,PGSC0003DMG400023458,PGSC0003DMG400003289,PGSC0003DMG400018446,PGSC0003DMG400025880,PGSC0003DMG400014152,PGSC0003DMG400019386,PGSC0003DMG400005001,PGSC0003DMG401019891,PGSC0003DMG402021564
GO:0006857	oligopeptide transport	biological_process	0.050775	0.73331	22	14416	28	25233	PGSC0003DMG400011083,PGSC0003DMG400024268,PGSC0003DMG400013815,PGSC0003DMG400015591,PGSC0003DMG400007508,PGSC0003DMG400007511,PGSC0003DMG401031322,PGSC0003DMG400022993,PGSC0003DMG400026455,PGSC0003DMG400009333,PGSC0003DMG400006607,PGSC0003DMG400029242,PGSC0003DMG400011085,PGSC0003DMG400020782,PGSC0003DMG400014449,PGSC0003DMG400030438,PGSC0003DMG400014473,PGSC0003DMG400028026,PGSC0003DMG400006606,…
GO:0006457	protein folding	biological_process	0.051104	0.73604	83	14416	124	25233	PGSC0003DMG400012858,PGSC0003DMG400024011,PGSC0003DMG400011575,PGSC0003DMG400005361,PGSC0003DMG400033618,PGSC0003DMG400031750,PGSC0003DMG400006624,PGSC0003DMG400002867,Novel01111,PGSC0003DMG401027165,PGSC0003DMG400024887,PGSC0003DMG400010776,PGSC0003DMG400006539,PGSC0003DMG400011398,PGSC0003DMG400025806,Novel02542,PGSC0003DMG400002987,PGSC0003DMG400009379,PGSC0003DMG400001148,PGSC0003DMG400001442…
GO:0034599	cellular response to oxidative stress	biological_process	0.051198	0.73604	16	14416	20	25233	PGSC0003DMG400023086,PGSC0003DMG400019017,PGSC0003DMG400010660,PGSC0003DMG400008545,PGSC0003DMG400002389,PGSC0003DMG400027093,PGSC0003DMG400027577,PGSC0003DMG400017948,PGSC0003DMG400018665,PGSC0003DMG400000417,Novel04368,Novel05066,PGSC0003DMG400021003,PGSC0003DMG400013638,PGSC0003DMG400002321,PGSC0003DMG400023691
GO:0003924	GTPase activity	molecular_function	0.051275	0.73604	139	14416	213	25233	Novel05767,Novel01456,PGSC0003DMG400000322,PGSC0003DMG400021796,PGSC0003DMG400015374,PGSC0003DMG400025931,PGSC0003DMG400021244,PGSC0003DMG400020775,PGSC0003DMG400023588,Novel01065,PGSC0003DMG400044699,PGSC0003DMG400007905,Novel01076,PGSC0003DMG400005489,Novel01077,PGSC0003DMG400008752,Novel00619,Novel03512,PGSC0003DMG400030793,Novel02206,PGSC0003DMG400029926,PGSC0003DMG400027268,PGSC0003DMG400006…
GO:0009755	hormone-mediated signaling pathway	biological_process	0.051502	0.73695	96	14416	145	25233	PGSC0003DMG400030755,PGSC0003DMG400016280,PGSC0003DMG400003047,PGSC0003DMG400005956,PGSC0003DMG401001494,PGSC0003DMG400005750,PGSC0003DMG400014179,PGSC0003DMG400013765,PGSC0003DMG400016317,PGSC0003DMG400001498,PGSC0003DMG400017955,PGSC0003DMG400014391,PGSC0003DMG400028459,PGSC0003DMG400019881,PGSC0003DMG400002608,PGSC0003DMG400022380,PGSC0003DMG400029341,PGSC0003DMG400027174,PGSC0003DMG400029463,…
GO:0046777	protein autophosphorylation	biological_process	0.051545	0.73695	16	14416	19	25233	PGSC0003DMG400028478,PGSC0003DMG400026251,PGSC0003DMG400006384,PGSC0003DMG400008545,PGSC0003DMG400018598,PGSC0003DMG400004966,PGSC0003DMG402024742,PGSC0003DMG400009380,PGSC0003DMG400025895,PGSC0003DMG400029885,PGSC0003DMG400016613,PGSC0003DMG400006667,PGSC0003DMG400030463,PGSC0003DMG400018195,PGSC0003DMG400026180,PGSC0003DMG400011274
GO:0006662	glycerol ether metabolic process	biological_process	0.051862	0.73851	17	14416	24	25233	PGSC0003DMG400029887,PGSC0003DMG400009956,PGSC0003DMG400012420,PGSC0003DMG400003755,PGSC0003DMG400022206,PGSC0003DMG400003615,PGSC0003DMG400025887,PGSC0003DMG400023333,PGSC0003DMG400021685,PGSC0003DMG400008013,PGSC0003DMG400024095,PGSC0003DMG400005407,PGSC0003DMG400015360,PGSC0003DMG400021716,PGSC0003DMG400025034,PGSC0003DMG400017632,PGSC0003DMG402010449
GO:0018904	ether metabolic process	biological_process	0.051862	0.73851	17	14416	24	25233	PGSC0003DMG400021685,PGSC0003DMG400025887,PGSC0003DMG400023333,PGSC0003DMG400012420,PGSC0003DMG400003755,PGSC0003DMG400009956,PGSC0003DMG400029887,PGSC0003DMG400003615,PGSC0003DMG400022206,PGSC0003DMG402010449,PGSC0003DMG400017632,PGSC0003DMG400005407,PGSC0003DMG400024095,PGSC0003DMG400008013,PGSC0003DMG400021716,PGSC0003DMG400015360,PGSC0003DMG400025034
GO:0046470	phosphatidylcholine metabolic process	biological_process	0.051998	0.73897	10	14416	11	25233	PGSC0003DMG400009599,PGSC0003DMG400000614,PGSC0003DMG401022737,PGSC0003DMG400028539,PGSC0003DMG400007848,PGSC0003DMG400005749,PGSC0003DMG400009887,PGSC0003DMG400028798,PGSC0003DMG400014459,PGSC0003DMG400028490
GO:0015171	amino acid transmembrane transporter activity	molecular_function	0.053164	0.75369	6	14416	6	25233	PGSC0003DMG400024391,PGSC0003DMG400009672,PGSC0003DMG400020356,PGSC0003DMG400008360,Novel02604,PGSC0003DMG400027414
GO:0030244	cellulose biosynthetic process	biological_process	0.053323	0.75369	28	14416	36	25233	PGSC0003DMG400012852,PGSC0003DMG403022167,PGSC0003DMG400002396,PGSC0003DMG400018504,PGSC0003DMG400005795,PGSC0003DMG400025330,PGSC0003DMG400034300,PGSC0003DMG400003976,PGSC0003DMG400017257,PGSC0003DMG400020783,Novel05594,PGSC0003DMG402022167,PGSC0003DMG400028361,PGSC0003DMG400028426,PGSC0003DMG400022382,PGSC0003DMG400017110,PGSC0003DMG400001939,PGSC0003DMG400013398,PGSC0003DMG400029792,PGSC0003DM…
GO:0016998	cell wall macromolecule catabolic process	biological_process	0.053375	0.75369	13	14416	17	25233	PGSC0003DMG400026853,Novel01471,PGSC0003DMG400001529,PGSC0003DMG400008796,PGSC0003DMG400026855,PGSC0003DMG400021602,PGSC0003DMG400004593,PGSC0003DMG400025063,PGSC0003DMG400026854,PGSC0003DMG400008673,PGSC0003DMG400003866,Novel00071,PGSC0003DMG402001531
GO:0030658	transport vesicle membrane	cellular_component	0.05353	0.75369	24	14416	31	25233	PGSC0003DMG400022381,PGSC0003DMG400013394,Novel05532,PGSC0003DMG400020130,Novel01706,PGSC0003DMG400018366,Novel00650,PGSC0003DMG400010825,Novel05624,PGSC0003DMG400007861,PGSC0003DMG400026338,Novel00580,PGSC0003DMG402031533,PGSC0003DMG400002531,Novel02909,Novel05752,PGSC0003DMG400001808,Novel04460,PGSC0003DMG400001295,PGSC0003DMG400008502,PGSC0003DMG400012807,Novel01907,PGSC0003DMG401013636,Novel0…
GO:0045333	cellular respiration	biological_process	0.05357	0.75369	52	14416	77	25233	Novel06032,PGSC0003DMG400014901,PGSC0003DMG400032124,PGSC0003DMG400018194,PGSC0003DMG400026029,PGSC0003DMG400017170,PGSC0003DMG400012624,PGSC0003DMG400011570,PGSC0003DMG400029008,PGSC0003DMG400024973,Novel02444,PGSC0003DMG400012395,PGSC0003DMG400020529,PGSC0003DMG400020264,PGSC0003DMG400027739,PGSC0003DMG400005571,PGSC0003DMG402008334,PGSC0003DMG400022308,PGSC0003DMG400015194,PGSC0003DMG400019511…
GO:0005783	endoplasmic reticulum	cellular_component	0.053669	0.75369	135	14416	212	25233	PGSC0003DMG400005405,PGSC0003DMG400002776,PGSC0003DMG400013293,PGSC0003DMG401022625,PGSC0003DMG400024686,PGSC0003DMG400000661,PGSC0003DMG400003619,PGSC0003DMG400026948,PGSC0003DMG400005611,PGSC0003DMG400013949,PGSC0003DMG400016138,PGSC0003DMG400024213,PGSC0003DMG400014232,PGSC0003DMG400021238,PGSC0003DMG400028490,PGSC0003DMG402028903,PGSC0003DMG400010260,PGSC0003DMG400031102,PGSC0003DMG400030573,…
GO:0102250	linear malto-oligosaccharide phosphorylase activity	molecular_function	0.054066	0.75628	5	14416	5	25233	PGSC0003DMG400007782,PGSC0003DMG400002479,PGSC0003DMG400031765,PGSC0003DMG400003495,PGSC0003DMG400028382
GO:0102499	SHG alpha-glucan phosphorylase activity	molecular_function	0.054066	0.75628	5	14416	5	25233	PGSC0003DMG400003495,PGSC0003DMG400031765,PGSC0003DMG400028382,PGSC0003DMG400002479,PGSC0003DMG400007782
GO:1901568	fatty acid derivative metabolic process	biological_process	0.054247	0.75733	9	14416	10	25233	PGSC0003DMG400026901,PGSC0003DMG400026700,PGSC0003DMG400008113,PGSC0003DMG400002049,PGSC0003DMG400025880,PGSC0003DMG400033114,PGSC0003DMG400032155,PGSC0003DMG400009052,PGSC0003DMG400031250
GO:0009095	aromatic amino acid family biosynthetic process, prephenate pathway	biological_process	0.054379	0.75753	9	14416	10	25233	PGSC0003DMG400026536,PGSC0003DMG400023957,PGSC0003DMG400007122,PGSC0003DMG400012995,PGSC0003DMG400030683,PGSC0003DMG400016478,Novel03525,PGSC0003DMG400020334,PGSC0003DMG400027919
GO:0019439	aromatic compound catabolic process	biological_process	0.054553	0.75753	79	14416	118	25233	PGSC0003DMG401001978,PGSC0003DMG400017214,PGSC0003DMG400020345,Novel05302,PGSC0003DMG400011019,PGSC0003DMG400030419,PGSC0003DMG400006878,PGSC0003DMG401008903,PGSC0003DMG400022502,PGSC0003DMG401021549,PGSC0003DMG401007628,PGSC0003DMG402023116,PGSC0003DMG400027900,PGSC0003DMG402027116,PGSC0003DMG400001086,PGSC0003DMG400021814,PGSC0003DMG400024779,PGSC0003DMG400030219,PGSC0003DMG400019347,PGSC0003DM…
GO:0010118	stomatal movement	biological_process	0.054581	0.75753	17	14416	21	25233	PGSC0003DMG400009147,PGSC0003DMG400024508,PGSC0003DMG401031505,PGSC0003DMG400007170,PGSC0003DMG400006569,PGSC0003DMG400008545,PGSC0003DMG400029885,PGSC0003DMG400025456,PGSC0003DMG400025895,PGSC0003DMG400017233,PGSC0003DMG400031335,PGSC0003DMG400016323,PGSC0003DMG400021547,PGSC0003DMG400008576,PGSC0003DMG400012995,PGSC0003DMG400001105,PGSC0003DMG400001066
GO:0016036	cellular response to phosphate starvation	biological_process	0.054875	0.75918	11	14416	13	25233	PGSC0003DMG400029724,PGSC0003DMG401007628,PGSC0003DMG400015850,PGSC0003DMG400002890,PGSC0003DMG400008259,PGSC0003DMG400008888,PGSC0003DMG400001340,PGSC0003DMG400026017,PGSC0003DMG400003757,PGSC0003DMG400017163,PGSC0003DMG404027324
GO:0071944	cell periphery	cellular_component	0.054913	0.75918	429	14416	700	25233	PGSC0003DMG400001809,PGSC0003DMG400009963,Novel04661,PGSC0003DMG400015241,PGSC0003DMG402024140,PGSC0003DMG400018273,PGSC0003DMG400028361,PGSC0003DMG400013198,Novel04460,PGSC0003DMG400031128,PGSC0003DMG400023815,PGSC0003DMG400031832,PGSC0003DMG400015554,PGSC0003DMG400002250,PGSC0003DMG400029962,PGSC0003DMG400002781,PGSC0003DMG402018740,PGSC0003DMG400008360,PGSC0003DMG400015273,PGSC0003DMG400015233…
GO:0006334	nucleosome assembly	biological_process	0.055568	0.76675	31	14416	48	25233	PGSC0003DMG401006007,Novel01586,PGSC0003DMG400002493,PGSC0003DMG400008696,PGSC0003DMG400015525,PGSC0003DMG400033079,Novel02127,PGSC0003DMG400016248,PGSC0003DMG400014590,PGSC0003DMG400020064,PGSC0003DMG400030401,PGSC0003DMG400030402,PGSC0003DMG400030400,PGSC0003DMG400019515,PGSC0003DMG400006933,PGSC0003DMG402003328,PGSC0003DMG400023523,PGSC0003DMG400030399,PGSC0003DMG400027736,PGSC0003DMG400002965…
GO:0009064	glutamine family amino acid metabolic process	biological_process	0.056072	0.77221	36	14416	50	25233	PGSC0003DMG400009343,PGSC0003DMG400014592,PGSC0003DMG400022742,PGSC0003DMG400033072,PGSC0003DMG400010050,PGSC0003DMG400021499,PGSC0003DMG400026382,PGSC0003DMG400009061,PGSC0003DMG402026767,PGSC0003DMG400004355,PGSC0003DMG400010674,PGSC0003DMG401024557,PGSC0003DMG400024374,PGSC0003DMG400023620,PGSC0003DMG400026671,PGSC0003DMG400001662,PGSC0003DMG402025903,PGSC0003DMG400022764,PGSC0003DMG400013634,…
GO:0010207	photosystem II assembly	biological_process	0.056278	0.77355	8	14416	9	25233	PGSC0003DMG400028216,PGSC0003DMG400010035,PGSC0003DMG400002782,PGSC0003DMG400046303,PGSC0003DMG400018657,PGSC0003DMG400018330,PGSC0003DMG400022241,PGSC0003DMG400018360
GO:0042262	DNA protection	biological_process	0.056707	0.77749	7	14416	8	25233	PGSC0003DMG400033050,Novel03312,PGSC0003DMG400016605,PGSC0003DMG400017214,Novel01456,Novel05044,PGSC0003DMG400020112
GO:0009611	response to wounding	biological_process	0.056841	0.77749	21	14416	33	25233	Novel05247,Novel06046,PGSC0003DMG400022380,PGSC0003DMG400016590,PGSC0003DMG400033879,Novel02491,PGSC0003DMG400004064,PGSC0003DMG400017587,PGSC0003DMG400009914,Novel06042,PGSC0003DMG400025896,PGSC0003DMG400011009,PGSC0003DMG400019881,PGSC0003DMG400003056,PGSC0003DMG400025866,PGSC0003DMG401000095,Novel06043,Novel01838,PGSC0003DMG400009672,PGSC0003DMG400017567,Novel06041
GO:0006520	cellular amino acid metabolic process	biological_process	0.056893	0.77749	216	14416	334	25233	PGSC0003DMG400018260,PGSC0003DMG400020416,PGSC0003DMG400014592,PGSC0003DMG400022742,PGSC0003DMG400004886,PGSC0003DMG400029938,PGSC0003DMG400015330,PGSC0003DMG400012762,PGSC0003DMG402026767,Novel05269,PGSC0003DMG400027906,PGSC0003DMG400010050,PGSC0003DMG400014552,PGSC0003DMG400000048,PGSC0003DMG400014268,PGSC0003DMG400001937,PGSC0003DMG400024374,PGSC0003DMG400030683,PGSC0003DMG400025166,Novel02832…
GO:0003857	3-hydroxyacyl-CoA dehydrogenase activity	molecular_function	0.057136	0.77933	14	14416	17	25233	PGSC0003DMG400017930,Novel04450,PGSC0003DMG400000376,PGSC0003DMG400012409,Novel01786,PGSC0003DMG400003906,Novel05228,PGSC0003DMG400004630,Novel06292,Novel05512,PGSC0003DMG400011314,Novel00559,Novel03162,PGSC0003DMG400005498
GO:1901570	fatty acid derivative biosynthetic process	biological_process	0.057684	0.78224	6	14416	6	25233	PGSC0003DMG400025880,PGSC0003DMG400026700,PGSC0003DMG400002049,PGSC0003DMG400009052,PGSC0003DMG400031250,PGSC0003DMG400033114
GO:0072511	divalent inorganic cation transport	biological_process	0.057734	0.78224	44	14416	62	25233	PGSC0003DMG400011787,PGSC0003DMG400019431,PGSC0003DMG400013108,PGSC0003DMG400017023,PGSC0003DMG400001629,PGSC0003DMG400004657,PGSC0003DMG400011451,PGSC0003DMG400043830,PGSC0003DMG401020232,PGSC0003DMG400027159,PGSC0003DMG400017714,PGSC0003DMG400014936,PGSC0003DMG400017732,PGSC0003DMG400029937,PGSC0003DMG400016878,PGSC0003DMG400038907,PGSC0003DMG400010090,Novel05147,PGSC0003DMG400024953,PGSC0003DM…
GO:0019825	oxygen binding	molecular_function	0.057812	0.78224	4	14416	4	25233	PGSC0003DMG400016915,PGSC0003DMG400014492,Novel05505,PGSC0003DMG400030927
GO:0034754	cellular hormone metabolic process	biological_process	0.057983	0.78224	16	14416	21	25233	PGSC0003DMG400003754,PGSC0003DMG400003726,PGSC0003DMG400008218,PGSC0003DMG400010477,PGSC0003DMG400000335,Novel02781,PGSC0003DMG400000277,PGSC0003DMG400043451,PGSC0003DMG400006764,PGSC0003DMG400032129,PGSC0003DMG400031420,PGSC0003DMG400028154,PGSC0003DMG400025097,PGSC0003DMG400029845,PGSC0003DMG400021561,PGSC0003DMG400008088
GO:0009070	serine family amino acid biosynthetic process	biological_process	0.058013	0.78224	20	14416	26	25233	PGSC0003DMG400001035,PGSC0003DMG400030612,PGSC0003DMG400015745,PGSC0003DMG400030337,PGSC0003DMG400023264,PGSC0003DMG400006506,PGSC0003DMG400018130,PGSC0003DMG400001524,PGSC0003DMG400006396,PGSC0003DMG400009159,PGSC0003DMG400022181,PGSC0003DMG400029389,PGSC0003DMG400014379,PGSC0003DMG400000282,PGSC0003DMG400023171,PGSC0003DMG400016477,PGSC0003DMG400032264,PGSC0003DMG400000048,PGSC0003DMG400004660,…
GO:0002832	negative regulation of response to biotic stimulus	biological_process	0.058195	0.78224	6	14416	6	25233	PGSC0003DMG400002602,PGSC0003DMG400010721,PGSC0003DMG401025733,PGSC0003DMG400005407,PGSC0003DMG400025117,PGSC0003DMG400017252
GO:0032102	negative regulation of response to external stimulus	biological_process	0.058195	0.78224	6	14416	6	25233	PGSC0003DMG400017252,PGSC0003DMG400025117,PGSC0003DMG401025733,PGSC0003DMG400005407,PGSC0003DMG400010721,PGSC0003DMG400002602
GO:0015297	antiporter activity	molecular_function	0.058229	0.78224	86	14416	126	25233	PGSC0003DMG400011787,PGSC0003DMG401003112,PGSC0003DMG400012664,PGSC0003DMG400021261,PGSC0003DMG400021260,PGSC0003DMG400017565,PGSC0003DMG400022786,PGSC0003DMG400005009,PGSC0003DMG400010706,Novel04150,Novel01890,PGSC0003DMG400008849,PGSC0003DMG400019697,PGSC0003DMG400010165,PGSC0003DMG400008739,PGSC0003DMG400029931,PGSC0003DMG400016143,PGSC0003DMG400023681,Novel04192,PGSC0003DMG400031085,PGSC0003D…
GO:0034404	nucleobase-containing small molecule biosynthetic process	biological_process	0.058365	0.7826	23	14416	32	25233	PGSC0003DMG400021550,Novel04592,PGSC0003DMG400022502,PGSC0003DMG400012205,PGSC0003DMG400029615,PGSC0003DMG400008113,PGSC0003DMG400007518,PGSC0003DMG400005792,PGSC0003DMG400015254,PGSC0003DMG400004364,PGSC0003DMG400026901,PGSC0003DMG400017214,PGSC0003DMG400016605,PGSC0003DMG400016009,PGSC0003DMG400020112,PGSC0003DMG400026976,PGSC0003DMG402026622,PGSC0003DMG400024725,Novel03249,PGSC0003DMG400012276…
GO:0070838	divalent metal ion transport	biological_process	0.058851	0.78763	42	14416	59	25233	PGSC0003DMG400004439,PGSC0003DMG400010343,PGSC0003DMG400012696,Novel03712,PGSC0003DMG400008141,PGSC0003DMG400001181,PGSC0003DMG400011747,PGSC0003DMG401027676,PGSC0003DMG400013022,PGSC0003DMG401024899,PGSC0003DMG400004158,PGSC0003DMG400043507,PGSC0003DMG400025244,PGSC0003DMG402027676,PGSC0003DMG401028489,PGSC0003DMG400024665,PGSC0003DMG400009182,PGSC0003DMG400021421,PGSC0003DMG400009914,PGSC0003DM…
GO:0043621	protein self-association	molecular_function	0.059169	0.79002	12	14416	14	25233	PGSC0003DMG400010151,PGSC0003DMG400011531,PGSC0003DMG400023615,PGSC0003DMG400024218,PGSC0003DMG401025733,PGSC0003DMG400030558,PGSC0003DMG400001520,PGSC0003DMG400012209,PGSC0003DMG400003765,PGSC0003DMG400018598,PGSC0003DMG400003527,PGSC0003DMG400016242
GO:1901068	guanosine-containing compound metabolic process	biological_process	0.059649	0.79002	15	14416	19	25233	PGSC0003DMG400035738,PGSC0003DMG400015254,PGSC0003DMG400013365,PGSC0003DMG400031166,PGSC0003DMG400004364,Novel04907,PGSC0003DMG400012276,PGSC0003DMG400009699,PGSC0003DMG400005792,PGSC0003DMG400004684,PGSC0003DMG400012205,PGSC0003DMG400026976,PGSC0003DMG400000537,PGSC0003DMG400014030,PGSC0003DMG400031817
GO:0044275	cellular carbohydrate catabolic process	biological_process	0.059698	0.79002	29	14416	39	25233	PGSC0003DMG401000668,PGSC0003DMG400013088,PGSC0003DMG400012183,PGSC0003DMG400013523,PGSC0003DMG400003774,PGSC0003DMG400001596,PGSC0003DMG400004872,PGSC0003DMG400030225,PGSC0003DMG400012235,PGSC0003DMG400012288,PGSC0003DMG400012252,PGSC0003DMG400029073,PGSC0003DMG400009257,PGSC0003DMG400001549,PGSC0003DMG400026107,PGSC0003DMG401000287,PGSC0003DMG400022208,PGSC0003DMG400019494,PGSC0003DMG400003124,…
GO:0009073	aromatic amino acid family biosynthetic process	biological_process	0.060074	0.79002	30	14416	41	25233	PGSC0003DMG400009217,PGSC0003DMG402016226,PGSC0003DMG400020334,PGSC0003DMG400011282,Novel03289,Novel03525,PGSC0003DMG400009237,PGSC0003DMG400007018,PGSC0003DMG400030085,PGSC0003DMG400024392,PGSC0003DMG400016478,PGSC0003DMG401014396,PGSC0003DMG400030683,PGSC0003DMG400029380,PGSC0003DMG400013970,PGSC0003DMG400023957,PGSC0003DMG400003582,PGSC0003DMG400012549,PGSC0003DMG402027084,PGSC0003DMG400030812…
GO:0072524	pyridine-containing compound metabolic process	biological_process	0.060215	0.79002	16	14416	20	25233	PGSC0003DMG400018194,PGSC0003DMG400007008,PGSC0003DMG400004012,PGSC0003DMG400012848,PGSC0003DMG400022170,PGSC0003DMG400033059,PGSC0003DMG400030359,PGSC0003DMG400030501,Novel01615,PGSC0003DMG400007060,PGSC0003DMG400018510,PGSC0003DMG400005690,PGSC0003DMG400010485,PGSC0003DMG400024580,PGSC0003DMG401024581,PGSC0003DMG400009024
GO:0072527	pyrimidine-containing compound metabolic process	biological_process	0.060629	0.79002	34	14416	49	25233	PGSC0003DMG400014372,PGSC0003DMG400033050,PGSC0003DMG400013634,PGSC0003DMG400019257,PGSC0003DMG400006111,PGSC0003DMG400001709,PGSC0003DMG400020112,PGSC0003DMG400026976,PGSC0003DMG400004364,PGSC0003DMG400016605,PGSC0003DMG400009031,Novel03086,PGSC0003DMG400006157,PGSC0003DMG400005792,PGSC0003DMG400031350,PGSC0003DMG400024212,PGSC0003DMG400031166,PGSC0003DMG400027217,PGSC0003DMG400019081,PGSC0003DM…
GO:0006165	nucleoside diphosphate phosphorylation	biological_process	0.060662	0.79002	45	14416	65	25233	PGSC0003DMG400027745,Novel00296,PGSC0003DMG400027321,PGSC0003DMG400009472,PGSC0003DMG400019605,PGSC0003DMG400010913,PGSC0003DMG400011044,PGSC0003DMG400015254,PGSC0003DMG400025407,PGSC0003DMG400010007,PGSC0003DMG400028261,PGSC0003DMG400003123,PGSC0003DMG400030565,PGSC0003DMG400031166,PGSC0003DMG400016208,PGSC0003DMG400012276,PGSC0003DMG400002525,PGSC0003DMG400000295,PGSC0003DMG400001595,PGSC0003DM…
GO:0046939	nucleotide phosphorylation	biological_process	0.060662	0.79002	45	14416	65	25233	PGSC0003DMG400031166,PGSC0003DMG400030565,PGSC0003DMG400016208,PGSC0003DMG400012276,PGSC0003DMG400028261,PGSC0003DMG400010007,PGSC0003DMG400003123,PGSC0003DMG400015254,PGSC0003DMG400025407,Novel00296,PGSC0003DMG400027321,PGSC0003DMG400027745,PGSC0003DMG400011044,PGSC0003DMG400010913,PGSC0003DMG400019605,PGSC0003DMG400009472,PGSC0003DMG400017413,PGSC0003DMG400030128,PGSC0003DMG400009861,PGSC0003DM…
GO:0009117	nucleotide metabolic process	biological_process	0.060833	0.79002	160	14416	253	25233	PGSC0003DMG400003882,PGSC0003DMG400006590,PGSC0003DMG400022118,PGSC0003DMG400003548,PGSC0003DMG400008545,Novel01615,PGSC0003DMG400029309,PGSC0003DMG400021550,PGSC0003DMG400010235,PGSC0003DMG400003461,PGSC0003DMG400027451,PGSC0003DMG400035738,Novel04907,PGSC0003DMG400017413,PGSC0003DMG400026666,PGSC0003DMG400006111,PGSC0003DMG400004684,Novel01815,PGSC0003DMG400033683,PGSC0003DMG400013675,PGSC0003D…
GO:0009873	ethylene-activated signaling pathway	biological_process	0.060865	0.79002	10	14416	11	25233	PGSC0003DMG400017186,PGSC0003DMG400019873,PGSC0003DMG400022382,PGSC0003DMG400016284,PGSC0003DMG400028694,PGSC0003DMG402015209,PGSC0003DMG400027651,PGSC0003DMG400001633,PGSC0003DMG400021547,PGSC0003DMG400023402
GO:0005985	sucrose metabolic process	biological_process	0.060897	0.79002	17	14416	21	25233	PGSC0003DMG400009936,PGSC0003DMG400002756,PGSC0003DMG400013547,PGSC0003DMG400026428,PGSC0003DMG400021341,PGSC0003DMG400027125,PGSC0003DMG401019060,PGSC0003DMG400009257,PGSC0003DMG400016730,PGSC0003DMG400026107,PGSC0003DMG400006672,PGSC0003DMG400019494,PGSC0003DMG400001596,PGSC0003DMG400027936,PGSC0003DMG400025895,PGSC0003DMG400013546,PGSC0003DMG400013088
GO:0005337	nucleoside transmembrane transporter activity	molecular_function	0.060946	0.79002	22	14416	31	25233	PGSC0003DMG400015381,PGSC0003DMG401013464,PGSC0003DMG400009706,PGSC0003DMG400013659,Novel05941,PGSC0003DMG400017751,PGSC0003DMG400021023,PGSC0003DMG400001715,PGSC0003DMG400027961,PGSC0003DMG400017750,PGSC0003DMG400002132,PGSC0003DMG400011140,PGSC0003DMG400001846,PGSC0003DMG400001845,PGSC0003DMG401022350,PGSC0003DMG400023180,PGSC0003DMG400030905,PGSC0003DMG400002133,PGSC0003DMG400009704,PGSC0003DM…
GO:0015858	nucleoside transport	biological_process	0.060946	0.79002	22	14416	31	25233	PGSC0003DMG400002133,PGSC0003DMG400009705,PGSC0003DMG400009704,PGSC0003DMG400011278,PGSC0003DMG400016369,PGSC0003DMG400017750,PGSC0003DMG400002132,PGSC0003DMG400011140,PGSC0003DMG400001846,PGSC0003DMG401022350,PGSC0003DMG400001845,PGSC0003DMG400030905,PGSC0003DMG400023180,PGSC0003DMG400021023,PGSC0003DMG400027961,PGSC0003DMG400001715,PGSC0003DMG401013464,PGSC0003DMG400015381,PGSC0003DMG400009706,…
GO:1901642	nucleoside transmembrane transport	biological_process	0.060946	0.79002	22	14416	31	25233	PGSC0003DMG400011140,PGSC0003DMG400001846,PGSC0003DMG400002132,PGSC0003DMG400017750,PGSC0003DMG400030905,PGSC0003DMG400023180,PGSC0003DMG401022350,PGSC0003DMG400001845,PGSC0003DMG400009705,PGSC0003DMG400009704,PGSC0003DMG400002133,PGSC0003DMG400016369,PGSC0003DMG400011278,PGSC0003DMG400015381,PGSC0003DMG401013464,Novel05941,PGSC0003DMG400017751,PGSC0003DMG400013659,PGSC0003DMG400009706,PGSC0003DM…
GO:1901657	glycosyl compound metabolic process	biological_process	0.06103	0.79002	37	14416	52	25233	Novel05152,PGSC0003DMG400015254,PGSC0003DMG400013675,PGSC0003DMG400013365,PGSC0003DMG400008888,PGSC0003DMG400004684,PGSC0003DMG400019620,PGSC0003DMG400021527,PGSC0003DMG400031817,PGSC0003DMG400010051,PGSC0003DMG400027354,PGSC0003DMG400031166,PGSC0003DMG400012276,PGSC0003DMG400025282,PGSC0003DMG400016009,PGSC0003DMG400014030,PGSC0003DMG400029085,PGSC0003DMG400004364,PGSC0003DMG400004572,PGSC0003DM…
GO:0008238	exopeptidase activity	molecular_function	0.06156	0.79002	60	14416	89	25233	PGSC0003DMG400004613,PGSC0003DMG400000678,PGSC0003DMG400021374,PGSC0003DMG400031877,PGSC0003DMG400024804,Novel02176,PGSC0003DMG400027263,PGSC0003DMG402007028,PGSC0003DMG400011542,Novel03853,PGSC0003DMG401027687,PGSC0003DMG400008018,PGSC0003DMG400004498,PGSC0003DMG400024802,PGSC0003DMG400000448,PGSC0003DMG401000860,PGSC0003DMG400013995,PGSC0003DMG402012908,Novel03934,PGSC0003DMG402010623,PGSC0003D…
GO:0032509	endosome transport via multivesicular body sorting pathway	biological_process	0.061625	0.79002	8	14416	9	25233	PGSC0003DMG400024059,PGSC0003DMG400028343,PGSC0003DMG400011283,PGSC0003DMG400008590,Novel04548,PGSC0003DMG400002086,PGSC0003DMG400028179,PGSC0003DMG400027500
GO:0051015	actin filament binding	molecular_function	0.061629	0.79002	11	14416	13	25233	PGSC0003DMG400011726,PGSC0003DMG400021930,PGSC0003DMG400031339,PGSC0003DMG400008553,PGSC0003DMG400004491,PGSC0003DMG400023689,PGSC0003DMG401020115,PGSC0003DMG400006431,PGSC0003DMG400013902,PGSC0003DMG400016216,PGSC0003DMG402022197
GO:0016703	oxidoreductase activity, acting on single donors with incorporation of molecular oxygen, incorporation of one atom of oxygen (internal monooxygenases or internal mixed function oxidases)	molecular_function	0.061859	0.79002	6	14416	6	25233	PGSC0003DMG400010641,PGSC0003DMG400012550,PGSC0003DMG400017570,PGSC0003DMG401029274,PGSC0003DMG400000457,PGSC0003DMG402000895
GO:0006650	glycerophospholipid metabolic process	biological_process	0.061944	0.79002	69	14416	99	25233	PGSC0003DMG400009144,PGSC0003DMG400028539,PGSC0003DMG400020628,PGSC0003DMG400009147,PGSC0003DMG401001401,Novel02157,PGSC0003DMG400017541,PGSC0003DMG400001711,PGSC0003DMG400029029,PGSC0003DMG400025272,PGSC0003DMG400022370,PGSC0003DMG400016891,PGSC0003DMG400000509,PGSC0003DMG401022737,PGSC0003DMG400014263,PGSC0003DMG400001580,PGSC0003DMG400017743,PGSC0003DMG400006111,PGSC0003DMG400016138,PGSC0003DM…
GO:1901070	guanosine-containing compound biosynthetic process	biological_process	0.061963	0.79002	7	14416	8	25233	PGSC0003DMG400012276,PGSC0003DMG400026976,PGSC0003DMG400005792,PGSC0003DMG400015254,PGSC0003DMG400012205,PGSC0003DMG400004364,PGSC0003DMG400031166
GO:0004867	serine-type endopeptidase inhibitor activity	molecular_function	0.062022	0.79002	23	14416	42	25233	PGSC0003DMG400004548,Novel00639,PGSC0003DMG400018328,PGSC0003DMG400003056,Novel04590,PGSC0003DMG400030593,PGSC0003DMG400015287,Novel06043,Novel04209,Novel06041,Novel03119,PGSC0003DMG400004547,Novel06046,PGSC0003DMG400009268,Novel04497,PGSC0003DMG400009513,Novel06042,PGSC0003DMG400017587,PGSC0003DMG400004064,PGSC0003DMG400011009,PGSC0003DMG400025896,PGSC0003DMG400009511,Novel03121
GO:0009888	tissue development	biological_process	0.062088	0.79002	74	14416	112	25233	PGSC0003DMG400015156,PGSC0003DMG400016972,PGSC0003DMG400007740,PGSC0003DMG400008737,PGSC0003DMG400028013,PGSC0003DMG400020565,PGSC0003DMG400030166,PGSC0003DMG400029372,PGSC0003DMG400028343,PGSC0003DMG400002563,PGSC0003DMG400024586,Novel03476,PGSC0003DMG400024301,PGSC0003DMG400016248,PGSC0003DMG400024665,PGSC0003DMG400022736,PGSC0003DMG400008687,PGSC0003DMG400012234,PGSC0003DMG400030926,PGSC0003DM…
GO:0042445	hormone metabolic process	biological_process	0.062219	0.79002	20	14416	27	25233	PGSC0003DMG400003726,PGSC0003DMG400008218,PGSC0003DMG400019202,PGSC0003DMG400003754,PGSC0003DMG400000277,Novel02781,PGSC0003DMG400000335,PGSC0003DMG400001060,PGSC0003DMG400010477,PGSC0003DMG400031420,PGSC0003DMG400032129,PGSC0003DMG400020353,PGSC0003DMG400029845,PGSC0003DMG400025097,PGSC0003DMG400028154,PGSC0003DMG400043451,PGSC0003DMG400017354,PGSC0003DMG400006764,PGSC0003DMG400021561,PGSC0003DM…
GO:0007568	aging	biological_process	0.062279	0.79002	11	14416	13	25233	PGSC0003DMG400040097,PGSC0003DMG400010207,PGSC0003DMG400006955,PGSC0003DMG400000401,PGSC0003DMG400019873,PGSC0003DMG400006807,PGSC0003DMG400018343,PGSC0003DMG400016280,PGSC0003DMG400019634,PGSC0003DMG400021547,PGSC0003DMG400011153
GO:0009116	nucleoside metabolic process	biological_process	0.063135	0.79002	35	14416	49	25233	PGSC0003DMG400009699,PGSC0003DMG400035738,Novel04907,PGSC0003DMG400014372,PGSC0003DMG400026596,PGSC0003DMG400026976,PGSC0003DMG400004744,PGSC0003DMG400001636,PGSC0003DMG400001618,PGSC0003DMG400005792,PGSC0003DMG400004364,PGSC0003DMG400004572,PGSC0003DMG400029085,PGSC0003DMG402021921,PGSC0003DMG400021550,PGSC0003DMG400000537,Novel00559,Novel04592,PGSC0003DMG400012205,PGSC0003DMG400007518,PGSC0003D…
GO:0006244	pyrimidine nucleotide catabolic process	biological_process	0.063169	0.79002	6	14416	7	25233	PGSC0003DMG400033050,PGSC0003DMG400017214,PGSC0003DMG400016605,PGSC0003DMG400020112,PGSC0003DMG400024725,PGSC0003DMG400022502
GO:0009149	pyrimidine nucleoside triphosphate catabolic process	biological_process	0.063169	0.79002	6	14416	7	25233	PGSC0003DMG400033050,PGSC0003DMG400017214,PGSC0003DMG400016605,PGSC0003DMG400020112,PGSC0003DMG400024725,PGSC0003DMG400022502
GO:0009211	pyrimidine deoxyribonucleoside triphosphate metabolic process	biological_process	0.063169	0.79002	6	14416	7	25233	PGSC0003DMG400033050,PGSC0003DMG400016605,PGSC0003DMG400017214,PGSC0003DMG400020112,PGSC0003DMG400024725,PGSC0003DMG400022502
GO:0009213	pyrimidine deoxyribonucleoside triphosphate catabolic process	biological_process	0.063169	0.79002	6	14416	7	25233	PGSC0003DMG400020112,PGSC0003DMG400024725,PGSC0003DMG400022502,PGSC0003DMG400033050,PGSC0003DMG400016605,PGSC0003DMG400017214
GO:0009223	pyrimidine deoxyribonucleotide catabolic process	biological_process	0.063169	0.79002	6	14416	7	25233	PGSC0003DMG400024725,PGSC0003DMG400022502,PGSC0003DMG400020112,PGSC0003DMG400016605,PGSC0003DMG400017214,PGSC0003DMG400033050
GO:0046386	deoxyribose phosphate catabolic process	biological_process	0.063169	0.79002	6	14416	7	25233	PGSC0003DMG400020112,PGSC0003DMG400024725,PGSC0003DMG400022502,PGSC0003DMG400033050,PGSC0003DMG400016605,PGSC0003DMG400017214
GO:0046034	ATP metabolic process	biological_process	0.063225	0.79002	89	14416	139	25233	PGSC0003DMG400008476,PGSC0003DMG400013725,Novel04058,PGSC0003DMG400028261,PGSC0003DMG400011391,Novel00993,PGSC0003DMG400028842,Novel05296,PGSC0003DMG400003123,PGSC0003DMG400030565,PGSC0003DMG400012496,Novel05151,PGSC0003DMG401011647,Novel02130,PGSC0003DMG400026342,PGSC0003DMG400027321,Novel00296,PGSC0003DMG400007007,Novel04776,PGSC0003DMG400027745,PGSC0003DMG400009472,PGSC0003DMG400019605,Novel03…
GO:0009313	oligosaccharide catabolic process	biological_process	0.063341	0.79002	9	14416	10	25233	PGSC0003DMG400009257,PGSC0003DMG400026107,PGSC0003DMG400019494,PGSC0003DMG400009936,PGSC0003DMG400012252,PGSC0003DMG400016589,PGSC0003DMG400002756,PGSC0003DMG400001596,PGSC0003DMG400013088
GO:0046352	disaccharide catabolic process	biological_process	0.063341	0.79002	9	14416	10	25233	PGSC0003DMG400019494,PGSC0003DMG400009257,PGSC0003DMG400026107,PGSC0003DMG400012252,PGSC0003DMG400009936,PGSC0003DMG400001596,PGSC0003DMG400002756,PGSC0003DMG400016589,PGSC0003DMG400013088
GO:0019789	SUMO transferase activity	molecular_function	0.063425	0.79002	7	14416	9	25233	PGSC0003DMG400039325,PGSC0003DMG400007950,PGSC0003DMG401012439,PGSC0003DMG400018161,PGSC0003DMG400005594,PGSC0003DMG400015405,PGSC0003DMG400009844
GO:0071310	cellular response to organic substance	biological_process	0.063431	0.79002	111	14416	169	25233	PGSC0003DMG400008379,PGSC0003DMG400017567,PGSC0003DMG400020139,PGSC0003DMG401018664,PGSC0003DMG400027651,PGSC0003DMG402002635,PGSC0003DMG400027643,PGSC0003DMG400010660,PGSC0003DMG400002570,PGSC0003DMG400009773,PGSC0003DMG400013129,PGSC0003DMG400005903,PGSC0003DMG400007095,PGSC0003DMG400008586,PGSC0003DMG400028307,PGSC0003DMG400025456,PGSC0003DMG400029885,PGSC0003DMG400002321,PGSC0003DMG401025733,…
GO:0002684	positive regulation of immune system process	biological_process	0.063528	0.79002	11	14416	13	25233	PGSC0003DMG400008545,PGSC0003DMG400005659,PGSC0003DMG400022382,PGSC0003DMG400019881,PGSC0003DMG400033879,PGSC0003DMG401000095,PGSC0003DMG400009914,PGSC0003DMG400028672,PGSC0003DMG400011500,PGSC0003DMG400018343,PGSC0003DMG402015209
GO:0045089	positive regulation of innate immune response	biological_process	0.063528	0.79002	11	14416	13	25233	PGSC0003DMG400008545,PGSC0003DMG400005659,PGSC0003DMG400019881,PGSC0003DMG400022382,PGSC0003DMG400011500,PGSC0003DMG400028672,PGSC0003DMG400018343,PGSC0003DMG402015209,PGSC0003DMG400033879,PGSC0003DMG401000095,PGSC0003DMG400009914
GO:0050778	positive regulation of immune response	biological_process	0.063528	0.79002	11	14416	13	25233	PGSC0003DMG400022382,PGSC0003DMG400019881,PGSC0003DMG400005659,PGSC0003DMG400008545,PGSC0003DMG400009914,PGSC0003DMG401000095,PGSC0003DMG400033879,PGSC0003DMG402015209,PGSC0003DMG400018343,PGSC0003DMG400011500,PGSC0003DMG400028672
GO:0009642	response to light intensity	biological_process	0.063579	0.79002	23	14416	31	25233	PGSC0003DMG400011135,PGSC0003DMG400017198,PGSC0003DMG400004458,PGSC0003DMG400023086,PGSC0003DMG400025866,PGSC0003DMG400006613,PGSC0003DMG400005216,PGSC0003DMG400010660,PGSC0003DMG402032165,PGSC0003DMG400001123,PGSC0003DMG400008545,PGSC0003DMG400010518,PGSC0003DMG401025066,PGSC0003DMG400017354,PGSC0003DMG400022472,PGSC0003DMG400001099,PGSC0003DMG400030089,PGSC0003DMG400024953,PGSC0003DMG400016590,…
GO:0071484	cellular response to light intensity	biological_process	0.063914	0.79281	4	14416	4	25233	PGSC0003DMG400010660,PGSC0003DMG400023086,PGSC0003DMG400025866,PGSC0003DMG400016590
GO:0015926	glucosidase activity	molecular_function	0.064126	0.79405	14	14416	17	25233	PGSC0003DMG400020017,PGSC0003DMG400013088,PGSC0003DMG400001596,PGSC0003DMG401010492,PGSC0003DMG400002756,PGSC0003DMG400029830,PGSC0003DMG400014540,PGSC0003DMG400009936,PGSC0003DMG400019494,PGSC0003DMG401016246,PGSC0003DMG400013856,PGSC0003DMG400040260,PGSC0003DMG400026107,PGSC0003DMG400009257
GO:0006644	phospholipid metabolic process	biological_process	0.06456	0.79803	98	14416	145	25233	PGSC0003DMG401001401,PGSC0003DMG400001079,PGSC0003DMG400009147,PGSC0003DMG402030570,PGSC0003DMG400020628,PGSC0003DMG400009144,PGSC0003DMG400028539,PGSC0003DMG400023978,PGSC0003DMG400001711,PGSC0003DMG400009321,PGSC0003DMG400017541,Novel02157,PGSC0003DMG400016891,PGSC0003DMG400022370,PGSC0003DMG400025272,Novel04414,PGSC0003DMG400029029,PGSC0003DMG400007515,Novel04661,PGSC0003DMG401022737,Novel0205…
GO:0033993	response to lipid	biological_process	0.06481	0.79908	82	14416	124	25233	PGSC0003DMG400012890,PGSC0003DMG400020175,PGSC0003DMG400003047,PGSC0003DMG400001060,PGSC0003DMG400014293,PGSC0003DMG400029773,PGSC0003DMG400028459,PGSC0003DMG400014391,PGSC0003DMG401001494,PGSC0003DMG400016625,PGSC0003DMG400008834,PGSC0003DMG400022380,PGSC0003DMG400029341,PGSC0003DMG400031832,PGSC0003DMG400022709,PGSC0003DMG400016941,PGSC0003DMG400013695,PGSC0003DMG400017714,PGSC0003DMG400027174,…
GO:0012507	ER to Golgi transport vesicle membrane	cellular_component	0.065094	0.79908	14	14416	17	25233	Novel02909,PGSC0003DMG400002531,PGSC0003DMG402031533,Novel00580,PGSC0003DMG400001808,PGSC0003DMG400020130,Novel01706,Novel05532,PGSC0003DMG400001295,PGSC0003DMG400013394,PGSC0003DMG400026338,PGSC0003DMG401013636,Novel05624,Novel00650
GO:0030127	COPII vesicle coat	cellular_component	0.065094	0.79908	14	14416	17	25233	PGSC0003DMG402031533,Novel00580,Novel02909,PGSC0003DMG400002531,PGSC0003DMG400001808,PGSC0003DMG400013394,Novel01706,PGSC0003DMG400020130,Novel05532,PGSC0003DMG400001295,Novel05624,Novel00650,PGSC0003DMG400026338,PGSC0003DMG401013636
GO:0030134	COPII-coated ER to Golgi transport vesicle	cellular_component	0.065094	0.79908	14	14416	17	25233	Novel00650,Novel05624,PGSC0003DMG401013636,PGSC0003DMG400026338,PGSC0003DMG400013394,Novel05532,PGSC0003DMG400001295,PGSC0003DMG400020130,Novel01706,PGSC0003DMG400001808,Novel00580,PGSC0003DMG402031533,PGSC0003DMG400002531,Novel02909
GO:0043648	dicarboxylic acid metabolic process	biological_process	0.065496	0.80264	34	14416	47	25233	PGSC0003DMG400003582,PGSC0003DMG400022764,PGSC0003DMG400014268,PGSC0003DMG400019758,PGSC0003DMG400002352,PGSC0003DMG400033072,PGSC0003DMG400024392,PGSC0003DMG400031063,PGSC0003DMG400029872,PGSC0003DMG400011650,PGSC0003DMG400022796,PGSC0003DMG402016226,Novel03768,PGSC0003DMG400010386,PGSC0003DMG400009237,PGSC0003DMG400007018,PGSC0003DMG400002473,PGSC0003DMG400013331,PGSC0003DMG400001287,PGSC0003DM…
GO:0000325	plant-type vacuole	cellular_component	0.065943	0.80672	15	14416	19	25233	PGSC0003DMG400012423,PGSC0003DMG400024665,PGSC0003DMG400024218,PGSC0003DMG400023478,PGSC0003DMG400029942,PGSC0003DMG400003848,PGSC0003DMG400014422,PGSC0003DMG402027007,PGSC0003DMG402022314,PGSC0003DMG400010207,PGSC0003DMG400027521,PGSC0003DMG400008576,PGSC0003DMG400006913,PGSC0003DMG400009604,PGSC0003DMG400003146
GO:0008422	beta-glucosidase activity	molecular_function	0.066199	0.80806	5	14416	5	25233	PGSC0003DMG401010492,PGSC0003DMG401016246,PGSC0003DMG400040260,PGSC0003DMG400029830,PGSC0003DMG400020017
GO:0005451	monovalent cation:proton antiporter activity	molecular_function	0.066506	0.80806	9	14416	10	25233	PGSC0003DMG400004158,PGSC0003DMG400010663,PGSC0003DMG401021988,PGSC0003DMG400022490,PGSC0003DMG400009182,PGSC0003DMG400011787,PGSC0003DMG400031085,Novel03540,Novel01783
GO:0015491	cation:cation antiporter activity	molecular_function	0.066506	0.80806	9	14416	10	25233	PGSC0003DMG400009182,PGSC0003DMG400022490,PGSC0003DMG401021988,PGSC0003DMG400031085,PGSC0003DMG400011787,Novel01783,Novel03540,PGSC0003DMG400004158,PGSC0003DMG400010663
GO:0051139	metal ion:proton antiporter activity	molecular_function	0.066506	0.80806	9	14416	10	25233	PGSC0003DMG400009182,PGSC0003DMG400022490,PGSC0003DMG401021988,PGSC0003DMG400031085,PGSC0003DMG400011787,Novel01783,Novel03540,PGSC0003DMG400004158,PGSC0003DMG400010663
GO:0043547	positive regulation of GTPase activity	biological_process	0.067204	0.8146	17	14416	22	25233	PGSC0003DMG400019286,PGSC0003DMG400008921,PGSC0003DMG400010153,PGSC0003DMG400030372,PGSC0003DMG400022311,PGSC0003DMG400026658,PGSC0003DMG400005035,PGSC0003DMG400014177,PGSC0003DMG400025029,PGSC0003DMG400002249,PGSC0003DMG400001155,PGSC0003DMG401011001,PGSC0003DMG401014450,PGSC0003DMG400017515,PGSC0003DMG400025966,PGSC0003DMG400007207,PGSC0003DMG400026761
GO:0009654	photosystem II oxygen evolving complex	cellular_component	0.067273	0.8146	17	14416	24	25233	Novel00968,PGSC0003DMG400007427,PGSC0003DMG400014402,PGSC0003DMG400008585,PGSC0003DMG400024531,PGSC0003DMG400021727,PGSC0003DMG400002782,PGSC0003DMG400010682,PGSC0003DMG400024679,PGSC0003DMG400026121,PGSC0003DMG400002312,PGSC0003DMG400022241,PGSC0003DMG400029399,PGSC0003DMG400000926,PGSC0003DMG400018434,PGSC0003DMG400010035,PGSC0003DMG400032538
GO:0007023	post-chaperonin tubulin folding pathway	biological_process	0.067952	0.82142	5	14416	5	25233	PGSC0003DMG400027189,Novel00763,PGSC0003DMG400025966,Novel00762,PGSC0003DMG400017954
GO:0048582	positive regulation of post-embryonic development	biological_process	0.068545	0.82475	14	14416	18	25233	PGSC0003DMG400029413,PGSC0003DMG400018791,PGSC0003DMG400017857,PGSC0003DMG400000009,PGSC0003DMG400012910,PGSC0003DMG400015273,PGSC0003DMG400016264,PGSC0003DMG400007740,PGSC0003DMG400017209,Novel02734,PGSC0003DMG400030958,PGSC0003DMG400022817,PGSC0003DMG400019971,PGSC0003DMG400031757
GO:0006753	nucleoside phosphate metabolic process	biological_process	0.068633	0.82475	162	14416	257	25233	PGSC0003DMG400013725,PGSC0003DMG400007496,PGSC0003DMG400009321,PGSC0003DMG400000736,PGSC0003DMG400021499,Novel05151,PGSC0003DMG400013288,PGSC0003DMG401011647,Novel02016,Novel02130,PGSC0003DMG400002921,PGSC0003DMG400027321,PGSC0003DMG400008113,PGSC0003DMG400027745,PGSC0003DMG400009924,Novel05152,PGSC0003DMG403017663,PGSC0003DMG400023978,PGSC0003DMG400015508,Novel03249,PGSC0003DMG400012910,PGSC0003…
GO:0005784	Sec61 translocon complex	cellular_component	0.06869	0.82475	3	14416	3	25233	PGSC0003DMG400040535,PGSC0003DMG400006994,PGSC0003DMG400019832
GO:0071256	translocon complex	cellular_component	0.06869	0.82475	3	14416	3	25233	PGSC0003DMG400006994,PGSC0003DMG400040535,PGSC0003DMG400019832
GO:0009069	serine family amino acid metabolic process	biological_process	0.068891	0.82576	30	14416	42	25233	PGSC0003DMG400020515,PGSC0003DMG401010423,PGSC0003DMG400009159,PGSC0003DMG400022181,Novel05718,PGSC0003DMG400023264,PGSC0003DMG400030337,PGSC0003DMG400001035,PGSC0003DMG400005863,PGSC0003DMG400015745,PGSC0003DMG400030612,PGSC0003DMG400001524,PGSC0003DMG400006396,PGSC0003DMG400002103,Novel05484,PGSC0003DMG400006506,PGSC0003DMG400029938,PGSC0003DMG400018130,PGSC0003DMG400008477,PGSC0003DMG400029836…
GO:0031977	thylakoid lumen	cellular_component	0.069046	0.82623	14	14416	18	25233	PGSC0003DMG400015011,PGSC0003DMG400005232,PGSC0003DMG400026290,PGSC0003DMG400008622,PGSC0003DMG400022206,PGSC0003DMG400000302,PGSC0003DMG400001099,PGSC0003DMG400026121,PGSC0003DMG400010682,PGSC0003DMG400003069,PGSC0003DMG400008569,PGSC0003DMG400029575,PGSC0003DMG400000494,PGSC0003DMG400029873
GO:0090407	organophosphate biosynthetic process	biological_process	0.069287	0.82773	164	14416	256	25233	PGSC0003DMG400002921,PGSC0003DMG400030356,Novel00145,Novel05152,PGSC0003DMG400023978,PGSC0003DMG403017663,PGSC0003DMG400015508,PGSC0003DMG400013725,PGSC0003DMG400001711,PGSC0003DMG400007496,PGSC0003DMG400017541,PGSC0003DMG400009321,PGSC0003DMG400000736,PGSC0003DMG400007515,Novel04661,PGSC0003DMG400021499,PGSC0003DMG400013288,Novel04414,PGSC0003DMG400025272,Novel05151,Novel02016,PGSC0003DMG4010116…
GO:1905392	plant organ morphogenesis	biological_process	0.069632	0.83045	35	14416	48	25233	PGSC0003DMG400023520,PGSC0003DMG400019313,PGSC0003DMG400011225,PGSC0003DMG400017309,PGSC0003DMG400002249,PGSC0003DMG400025174,PGSC0003DMG400020947,PGSC0003DMG400008545,PGSC0003DMG400027875,PGSC0003DMG400024665,PGSC0003DMG400010067,PGSC0003DMG400019789,PGSC0003DMG400009380,PGSC0003DMG400024213,PGSC0003DMG400022425,PGSC0003DMG400001520,PGSC0003DMG400028343,PGSC0003DMG400002563,PGSC0003DMG400001066,…
GO:0009767	photosynthetic electron transport chain	biological_process	0.070094	0.83456	24	14416	37	25233	PGSC0003DMG400015062,PGSC0003DMG400016959,PGSC0003DMG400017198,PGSC0003DMG400044958,PGSC0003DMG400001746,PGSC0003DMG400008639,Novel00549,PGSC0003DMG400004211,PGSC0003DMG400011135,PGSC0003DMG400018545,PGSC0003DMG400016482,PGSC0003DMG400046303,PGSC0003DMG400015899,PGSC0003DMG400014402,PGSC0003DMG400021933,PGSC0003DMG400022731,PGSC0003DMG401030323,PGSC0003DMG400011295,PGSC0003DMG400005890,PGSC0003DM…
GO:0003779	actin binding	molecular_function	0.07034	0.83546	50	14416	73	25233	PGSC0003DMG400031124,PGSC0003DMG400023689,Novel01713,PGSC0003DMG400000723,PGSC0003DMG401006199,PGSC0003DMG400006431,PGSC0003DMG400026837,PGSC0003DMG400025460,PGSC0003DMG400017199,PGSC0003DMG400013902,PGSC0003DMG400028772,PGSC0003DMG400000158,PGSC0003DMG400018524,PGSC0003DMG400008553,PGSC0003DMG400004491,PGSC0003DMG400031863,PGSC0003DMG400027049,PGSC0003DMG400030470,PGSC0003DMG400007687,PGSC0003DM…
GO:0016160	amylase activity	molecular_function	0.070404	0.83546	11	14416	13	25233	PGSC0003DMG400010664,PGSC0003DMG400001855,PGSC0003DMG400009891,PGSC0003DMG400001549,PGSC0003DMG400020603,PGSC0003DMG400007974,PGSC0003DMG402020509,PGSC0003DMG400026166,PGSC0003DMG400026199,PGSC0003DMG400024145,PGSC0003DMG400012129
GO:2000026	regulation of multicellular organismal development	biological_process	0.070722	0.83783	58	14416	87	25233	PGSC0003DMG400016179,Novel00614,PGSC0003DMG400018811,PGSC0003DMG400029413,PGSC0003DMG400018791,PGSC0003DMG400001633,PGSC0003DMG400002107,PGSC0003DMG400009941,PGSC0003DMG400014966,PGSC0003DMG400026515,PGSC0003DMG400016117,PGSC0003DMG400005610,PGSC0003DMG400029303,PGSC0003DMG400006807,PGSC0003DMG400015273,PGSC0003DMG400022434,PGSC0003DMG400016280,PGSC0003DMG400042183,PGSC0003DMG400017857,PGSC0003DM…
GO:0006535	cysteine biosynthetic process from serine	biological_process	0.070856	0.83804	8	14416	9	25233	PGSC0003DMG400006506,PGSC0003DMG400023171,PGSC0003DMG400032264,PGSC0003DMG400000048,PGSC0003DMG400014379,PGSC0003DMG400000282,PGSC0003DMG400022181,PGSC0003DMG400001573
GO:0032870	cellular response to hormone stimulus	biological_process	0.071404	0.84171	97	14416	148	25233	PGSC0003DMG401025733,PGSC0003DMG400028307,PGSC0003DMG400029885,PGSC0003DMG400025456,PGSC0003DMG400020478,PGSC0003DMG400031769,PGSC0003DMG400028191,PGSC0003DMG400002602,PGSC0003DMG400027651,PGSC0003DMG401018664,PGSC0003DMG400017567,PGSC0003DMG400008379,PGSC0003DMG400020139,PGSC0003DMG400005903,PGSC0003DMG400013129,PGSC0003DMG400007095,PGSC0003DMG400008586,PGSC0003DMG402002635,PGSC0003DMG400009773,…
GO:0071495	cellular response to endogenous stimulus	biological_process	0.071404	0.84171	97	14416	148	25233	PGSC0003DMG400017955,PGSC0003DMG400014391,PGSC0003DMG400019881,PGSC0003DMG400028459,PGSC0003DMG400016317,PGSC0003DMG400001498,PGSC0003DMG400013765,PGSC0003DMG401001494,PGSC0003DMG400014179,PGSC0003DMG400005750,PGSC0003DMG400005956,PGSC0003DMG400003047,PGSC0003DMG400030755,PGSC0003DMG400016280,PGSC0003DMG400019873,PGSC0003DMG400011398,PGSC0003DMG400005327,PGSC0003DMG400008081,PGSC0003DMG400027174,…
GO:0008081	phosphoric diester hydrolase activity	molecular_function	0.071699	0.84184	35	14416	49	25233	Novel05576,Novel02486,PGSC0003DMG400001373,PGSC0003DMG400028539,PGSC0003DMG400007848,PGSC0003DMG400006622,Novel02032,Novel04537,PGSC0003DMG400019179,PGSC0003DMG400012853,PGSC0003DMG400004067,PGSC0003DMG400027130,PGSC0003DMG403020240,PGSC0003DMG400012855,PGSC0003DMG400030360,PGSC0003DMG400001622,PGSC0003DMG400023211,PGSC0003DMG400006621,PGSC0003DMG400028444,PGSC0003DMG401004033,Novel04726,PGSC0003…
GO:0004332	fructose-bisphosphate aldolase activity	molecular_function	0.071763	0.84184	8	14416	9	25233	Novel03831,PGSC0003DMG400022263,PGSC0003DMG400003123,PGSC0003DMG400026666,PGSC0003DMG400028261,PGSC0003DMG400003548,PGSC0003DMG400012012,PGSC0003DMG400030565
GO:0044786	cell cycle DNA replication	biological_process	0.071908	0.84184	17	14416	25	25233	PGSC0003DMG400016914,PGSC0003DMG400027330,PGSC0003DMG401013636,PGSC0003DMG400018626,PGSC0003DMG400006915,PGSC0003DMG400015483,PGSC0003DMG402008903,PGSC0003DMG400000470,PGSC0003DMG400003180,PGSC0003DMG400011581,PGSC0003DMG400023720,PGSC0003DMG400007365,PGSC0003DMG400030326,PGSC0003DMG401011946,PGSC0003DMG400027224,PGSC0003DMG400000548,PGSC0003DMG400023483
GO:0006751	glutathione catabolic process	biological_process	0.072006	0.84184	5	14416	5	25233	PGSC0003DMG400000288,PGSC0003DMG400029373,PGSC0003DMG400030097,PGSC0003DMG400000886,PGSC0003DMG400009544
GO:0043171	peptide catabolic process	biological_process	0.072006	0.84184	5	14416	5	25233	PGSC0003DMG400009544,PGSC0003DMG400000886,PGSC0003DMG400030097,PGSC0003DMG400029373,PGSC0003DMG400000288
GO:0007017	microtubule-based process	biological_process	0.072216	0.84291	99	14416	148	25233	PGSC0003DMG400024524,PGSC0003DMG400022190,PGSC0003DMG400020227,PGSC0003DMG400022788,PGSC0003DMG400020679,PGSC0003DMG400016486,PGSC0003DMG400025310,PGSC0003DMG400021807,PGSC0003DMG400004917,PGSC0003DMG400028602,PGSC0003DMG400012759,PGSC0003DMG400008031,PGSC0003DMG400012325,PGSC0003DMG400009361,PGSC0003DMG400012846,PGSC0003DMG400004708,PGSC0003DMG400033063,Novel03143,PGSC0003DMG400002545,PGSC0003DM…
GO:0016776	phosphotransferase activity, phosphate group as acceptor	molecular_function	0.073029	0.84498	40	14416	61	25233	PGSC0003DMG400009321,PGSC0003DMG400007496,PGSC0003DMG400030594,PGSC0003DMG400028842,PGSC0003DMG401011647,PGSC0003DMG400025106,PGSC0003DMG400027906,PGSC0003DMG400012276,PGSC0003DMG400031166,PGSC0003DMG400019081,PGSC0003DMG401022238,PGSC0003DMG400027590,PGSC0003DMG400016959,PGSC0003DMG400007007,PGSC0003DMG400001247,PGSC0003DMG400016482,PGSC0003DMG402009187,PGSC0003DMG400015254,Novel05152,PGSC0003DM…
GO:0045281	succinate dehydrogenase complex	cellular_component	0.073067	0.84498	4	14416	4	25233	PGSC0003DMG400005906,PGSC0003DMG400002990,PGSC0003DMG402008334,PGSC0003DMG400027010
GO:0010598	NAD(P)H dehydrogenase complex (plastoquinone)	cellular_component	0.073442	0.84498	6	14416	7	25233	PGSC0003DMG400008639,PGSC0003DMG400015900,PGSC0003DMG400021933,PGSC0003DMG400015899,PGSC0003DMG400019823,PGSC0003DMG400044958
GO:0015276	ligand-gated ion channel activity	molecular_function	0.073454	0.84498	20	14416	25	25233	PGSC0003DMG400001066,PGSC0003DMG400007968,Novel02844,PGSC0003DMG400025500,Novel04894,PGSC0003DMG400009914,PGSC0003DMG400009185,PGSC0003DMG400025499,Novel03409,PGSC0003DMG401026519,Novel04161,PGSC0003DMG400009186,PGSC0003DMG400010714,Novel03738,PGSC0003DMG400007969,Novel04665,PGSC0003DMG400014663,PGSC0003DMG400026312,PGSC0003DMG400022954,PGSC0003DMG400005267
GO:0022834	ligand-gated channel activity	molecular_function	0.073454	0.84498	20	14416	25	25233	PGSC0003DMG400001066,PGSC0003DMG400007968,Novel02844,PGSC0003DMG400009914,Novel04894,PGSC0003DMG400025500,PGSC0003DMG400025499,Novel03409,PGSC0003DMG400009185,PGSC0003DMG401026519,Novel04161,PGSC0003DMG400010714,PGSC0003DMG400009186,Novel03738,Novel04665,PGSC0003DMG400007969,PGSC0003DMG400014663,PGSC0003DMG400026312,PGSC0003DMG400005267,PGSC0003DMG400022954
GO:0051274	beta-glucan biosynthetic process	biological_process	0.073714	0.84498	37	14416	50	25233	PGSC0003DMG400034300,PGSC0003DMG400013218,PGSC0003DMG400017257,PGSC0003DMG400028426,PGSC0003DMG400028361,PGSC0003DMG400032202,PGSC0003DMG400001939,PGSC0003DMG400002396,PGSC0003DMG400012852,PGSC0003DMG400005795,PGSC0003DMG400025330,PGSC0003DMG401007052,PGSC0003DMG400031800,PGSC0003DMG401003156,PGSC0003DMG400006660,PGSC0003DMG400013398,PGSC0003DMG400018343,PGSC0003DMG400015233,PGSC0003DMG400030075,…
GO:0004568	chitinase activity	molecular_function	0.073817	0.84498	12	14416	16	25233	PGSC0003DMG400026854,PGSC0003DMG400025063,PGSC0003DMG400021602,PGSC0003DMG400026855,PGSC0003DMG400004593,PGSC0003DMG400008796,PGSC0003DMG400001529,Novel01471,PGSC0003DMG400026853,PGSC0003DMG402001531,Novel00071,PGSC0003DMG400008673
GO:0006026	aminoglycan catabolic process	biological_process	0.073817	0.84498	12	14416	16	25233	Novel00071,PGSC0003DMG402001531,PGSC0003DMG400008673,PGSC0003DMG400001529,PGSC0003DMG400008796,PGSC0003DMG400004593,PGSC0003DMG400026855,PGSC0003DMG400021602,PGSC0003DMG400025063,PGSC0003DMG400026854,PGSC0003DMG400026853,Novel01471
GO:0006030	chitin metabolic process	biological_process	0.073817	0.84498	12	14416	16	25233	PGSC0003DMG402001531,Novel00071,PGSC0003DMG400008673,PGSC0003DMG400025063,PGSC0003DMG400026854,PGSC0003DMG400001529,PGSC0003DMG400008796,PGSC0003DMG400026855,PGSC0003DMG400021602,PGSC0003DMG400004593,PGSC0003DMG400026853,Novel01471
GO:0006032	chitin catabolic process	biological_process	0.073817	0.84498	12	14416	16	25233	PGSC0003DMG400008673,PGSC0003DMG402001531,Novel00071,Novel01471,PGSC0003DMG400026853,PGSC0003DMG400025063,PGSC0003DMG400026854,PGSC0003DMG400008796,PGSC0003DMG400001529,PGSC0003DMG400004593,PGSC0003DMG400026855,PGSC0003DMG400021602
GO:0046348	amino sugar catabolic process	biological_process	0.073817	0.84498	12	14416	16	25233	PGSC0003DMG400008673,PGSC0003DMG402001531,Novel00071,Novel01471,PGSC0003DMG400026853,PGSC0003DMG400026854,PGSC0003DMG400025063,PGSC0003DMG400021602,PGSC0003DMG400026855,PGSC0003DMG400004593,PGSC0003DMG400001529,PGSC0003DMG400008796
GO:1901072	glucosamine-containing compound catabolic process	biological_process	0.073817	0.84498	12	14416	16	25233	PGSC0003DMG400021602,PGSC0003DMG400026855,PGSC0003DMG400004593,PGSC0003DMG400008796,PGSC0003DMG400001529,PGSC0003DMG400026854,PGSC0003DMG400025063,PGSC0003DMG400026853,Novel01471,Novel00071,PGSC0003DMG402001531,PGSC0003DMG400008673
GO:0006563	L-serine metabolic process	biological_process	0.075393	0.86094	19	14416	25	25233	PGSC0003DMG400029389,PGSC0003DMG400014379,PGSC0003DMG400000282,PGSC0003DMG400023171,PGSC0003DMG400032264,PGSC0003DMG400004660,PGSC0003DMG400000048,PGSC0003DMG400001573,PGSC0003DMG400001035,PGSC0003DMG400030612,PGSC0003DMG400015745,PGSC0003DMG400023264,PGSC0003DMG400030337,PGSC0003DMG400006506,PGSC0003DMG400018130,PGSC0003DMG400001524,PGSC0003DMG400006396,PGSC0003DMG400009159,PGSC0003DMG400022181
GO:0009853	photorespiration	biological_process	0.075558	0.86094	11	14416	14	25233	PGSC0003DMG400003758,PGSC0003DMG400026409,PGSC0003DMG400024182,PGSC0003DMG400019584,PGSC0003DMG400002559,PGSC0003DMG402009291,PGSC0003DMG400012002,PGSC0003DMG400020356,PGSC0003DMG400010386,PGSC0003DMG400033037,PGSC0003DMG400005120
GO:0006813	potassium ion transport	biological_process	0.075574	0.86094	42	14416	58	25233	PGSC0003DMG400029942,Novel06292,PGSC0003DMG400013821,Novel01759,Novel03808,PGSC0003DMG400013739,PGSC0003DMG400007903,Novel03768,PGSC0003DMG400010431,PGSC0003DMG400025230,PGSC0003DMG400020386,PGSC0003DMG400023769,PGSC0003DMG400016667,PGSC0003DMG400014505,PGSC0003DMG400001066,Novel05030,Novel04422,PGSC0003DMG400017862,PGSC0003DMG400014411,PGSC0003DMG400025678,PGSC0003DMG400013243,PGSC0003DMG4000405…
GO:0006221	pyrimidine nucleotide biosynthetic process	biological_process	0.075816	0.86231	21	14416	29	25233	PGSC0003DMG400024725,PGSC0003DMG400000736,PGSC0003DMG400026976,PGSC0003DMG400013634,PGSC0003DMG400006111,PGSC0003DMG400001709,PGSC0003DMG400012276,PGSC0003DMG400014372,PGSC0003DMG400021499,PGSC0003DMG400019081,PGSC0003DMG400031166,PGSC0003DMG400022502,PGSC0003DMG400019620,PGSC0003DMG400024212,PGSC0003DMG400031350,PGSC0003DMG400033683,PGSC0003DMG400009031,PGSC0003DMG400005792,PGSC0003DMG400006157,…
GO:0009267	cellular response to starvation	biological_process	0.076278	0.86394	18	14416	24	25233	PGSC0003DMG400028485,PGSC0003DMG400026017,PGSC0003DMG400002321,PGSC0003DMG400015197,PGSC0003DMG404027324,PGSC0003DMG402024742,PGSC0003DMG400029724,PGSC0003DMG401007628,PGSC0003DMG400000599,PGSC0003DMG400002890,PGSC0003DMG400008259,PGSC0003DMG400025664,PGSC0003DMG400001340,PGSC0003DMG400003757,PGSC0003DMG400017163,Novel00540,PGSC0003DMG400015850,PGSC0003DMG400008888
GO:0042026	protein refolding	biological_process	0.076313	0.86394	9	14416	10	25233	PGSC0003DMG400011997,PGSC0003DMG401027165,PGSC0003DMG400001148,PGSC0003DMG400002585,PGSC0003DMG400001442,PGSC0003DMG400025122,PGSC0003DMG400011575,PGSC0003DMG400002537,PGSC0003DMG400024011
GO:0006714	sesquiterpenoid metabolic process	biological_process	0.076323	0.86394	7	14416	8	25233	PGSC0003DMG400013179,PGSC0003DMG401025733,PGSC0003DMG400005886,PGSC0003DMG400035643,PGSC0003DMG400028384,PGSC0003DMG400004020,PGSC0003DMG400041998
GO:0008514	organic anion transmembrane transporter activity	molecular_function	0.077544	0.87637	37	14416	52	25233	PGSC0003DMG400000210,PGSC0003DMG400000342,PGSC0003DMG402009291,PGSC0003DMG400007359,PGSC0003DMG400013282,PGSC0003DMG400009192,PGSC0003DMG400005612,PGSC0003DMG400020780,PGSC0003DMG400024391,PGSC0003DMG400002099,PGSC0003DMG400032824,PGSC0003DMG400029386,PGSC0003DMG400029372,Novel02604,PGSC0003DMG400014236,PGSC0003DMG400016535,PGSC0003DMG400028641,PGSC0003DMG400009672,PGSC0003DMG400020356,PGSC0003DM…
GO:0009698	phenylpropanoid metabolic process	biological_process	0.077882	0.87868	31	14416	42	25233	PGSC0003DMG400023458,PGSC0003DMG400000684,PGSC0003DMG400031365,PGSC0003DMG400025880,PGSC0003DMG402007034,PGSC0003DMG400009340,PGSC0003DMG400018446,PGSC0003DMG400004351,PGSC0003DMG400025882,PGSC0003DMG400020355,PGSC0003DMG400030376,PGSC0003DMG400014152,PGSC0003DMG402027116,PGSC0003DMG400019386,PGSC0003DMG400019185,PGSC0003DMG400003289,PGSC0003DMG400008778,PGSC0003DMG400030419,PGSC0003DMG400011019,…
GO:0006591	ornithine metabolic process	biological_process	0.078187	0.87868	5	14416	5	25233	PGSC0003DMG400015463,PGSC0003DMG400003741,PGSC0003DMG400017513,PGSC0003DMG400029872,PGSC0003DMG400009343
GO:0005743	mitochondrial inner membrane	cellular_component	0.078214	0.87868	93	14416	153	25233	PGSC0003DMG400000285,PGSC0003DMG401007021,Novel02334,PGSC0003DMG400030942,PGSC0003DMG402000567,PGSC0003DMG400002971,PGSC0003DMG400002209,PGSC0003DMG400028905,PGSC0003DMG400018258,PGSC0003DMG402009187,PGSC0003DMG400004168,PGSC0003DMG400005757,PGSC0003DMG400013309,PGSC0003DMG400010090,PGSC0003DMG400027268,PGSC0003DMG400009043,PGSC0003DMG400011392,Novel01392,Novel03400,PGSC0003DMG400006806,PGSC0003D…
GO:0102721	ubiquinol:oxygen oxidoreductase activity	molecular_function	0.078242	0.87868	5	14416	5	25233	PGSC0003DMG400013335,PGSC0003DMG400018484,PGSC0003DMG400007613,PGSC0003DMG400012558,PGSC0003DMG400007614
GO:0048037	obsolete cofactor binding	molecular_function	0.078932	0.88391	10	14416	12	25233	PGSC0003DMG401026514,PGSC0003DMG400024580,Novel04444,PGSC0003DMG401024581,Novel01026,PGSC0003DMG400016412,PGSC0003DMG400009162,PGSC0003DMG400007008,Novel02466,Novel01786
GO:0009403	toxin biosynthetic process	biological_process	0.078956	0.88391	5	14416	5	25233	PGSC0003DMG400019873,Novel01097,Novel00719,PGSC0003DMG400011633,Novel01411
GO:0006465	signal peptide processing	biological_process	0.079297	0.88529	9	14416	11	25233	Novel03200,PGSC0003DMG400028606,PGSC0003DMG402018963,Novel05007,PGSC0003DMG400008555,Novel04231,PGSC0003DMG401018963,Novel02036,PGSC0003DMG400025078
GO:0009063	cellular amino acid catabolic process	biological_process	0.079328	0.88529	27	14416	37	25233	PGSC0003DMG400031457,Novel05752,Novel01091,PGSC0003DMG400029872,PGSC0003DMG402021564,PGSC0003DMG400004572,Novel00724,PGSC0003DMG401021549,PGSC0003DMG400001662,PGSC0003DMG400026671,PGSC0003DMG400008113,PGSC0003DMG400001937,PGSC0003DMG400019386,PGSC0003DMG402021549,PGSC0003DMG401010423,PGSC0003DMG400020515,PGSC0003DMG402023116,PGSC0003DMG400023265,PGSC0003DMG400010050,PGSC0003DMG400013273,PGSC0003D…
GO:0009651	response to salt stress	biological_process	0.079589	0.88595	51	14416	75	25233	PGSC0003DMG401021988,PGSC0003DMG400017568,PGSC0003DMG400015197,PGSC0003DMG400008576,PGSC0003DMG400002161,PGSC0003DMG400001204,PGSC0003DMG400028216,PGSC0003DMG400043373,PGSC0003DMG400001066,PGSC0003DMG400011633,PGSC0003DMG400019647,PGSC0003DMG400022490,PGSC0003DMG400003568,PGSC0003DMG400019472,PGSC0003DMG400011093,PGSC0003DMG400005216,PGSC0003DMG400029872,PGSC0003DMG400028248,PGSC0003DMG400020220,…
GO:0019200	carbohydrate kinase activity	molecular_function	0.079747	0.88595	20	14416	26	25233	PGSC0003DMG402023631,PGSC0003DMG400025455,PGSC0003DMG400029309,PGSC0003DMG401000669,PGSC0003DMG400000295,PGSC0003DMG400002525,PGSC0003DMG400016726,PGSC0003DMG400017095,PGSC0003DMG400007057,Novel01053,PGSC0003DMG400024246,PGSC0003DMG400030624,PGSC0003DMG400004938,PGSC0003DMG400009861,PGSC0003DMG400017413,PGSC0003DMG400016208,PGSC0003DMG400013187,PGSC0003DMG400016613,PGSC0003DMG400010007,PGSC0003DM…
GO:0016161	beta-amylase activity	molecular_function	0.079885	0.88595	8	14416	9	25233	PGSC0003DMG400026166,PGSC0003DMG402020509,PGSC0003DMG400026199,PGSC0003DMG400024145,PGSC0003DMG400012129,PGSC0003DMG400010664,PGSC0003DMG400001855,PGSC0003DMG400001549
GO:0102229	amylopectin maltohydrolase activity	molecular_function	0.079885	0.88595	8	14416	9	25233	PGSC0003DMG400026166,PGSC0003DMG402020509,PGSC0003DMG400026199,PGSC0003DMG400012129,PGSC0003DMG400024145,PGSC0003DMG400001855,PGSC0003DMG400010664,PGSC0003DMG400001549
GO:0065004	protein-DNA complex assembly	biological_process	0.080253	0.88865	47	14416	75	25233	PGSC0003DMG400006933,PGSC0003DMG400002020,PGSC0003DMG400002560,PGSC0003DMG400027736,PGSC0003DMG400046579,Novel03126,PGSC0003DMG400002489,PGSC0003DMG400025169,PGSC0003DMG400029519,PGSC0003DMG400024658,PGSC0003DMG400019910,PGSC0003DMG402005954,Novel02736,Novel05067,PGSC0003DMG400000276,PGSC0003DMG400015545,PGSC0003DMG400003632,PGSC0003DMG400002493,PGSC0003DMG400008696,PGSC0003DMG401006007,Novel0212…
GO:0015718	monocarboxylic acid transport	biological_process	0.080483	0.88981	11	14416	14	25233	PGSC0003DMG400013268,PGSC0003DMG400026982,PGSC0003DMG400012255,PGSC0003DMG402005796,PGSC0003DMG400029964,PGSC0003DMG400000484,Novel02930,PGSC0003DMG400022716,PGSC0003DMG400008270,Novel05301,Novel04369
GO:0006564	L-serine biosynthetic process	biological_process	0.080954	0.89363	5	14416	5	25233	PGSC0003DMG400018130,PGSC0003DMG400001524,PGSC0003DMG400009159,PGSC0003DMG400030337,PGSC0003DMG400023264
GO:0004673	protein histidine kinase activity	molecular_function	0.081413	0.89536	29	14416	38	25233	PGSC0003DMG400029542,Novel02514,PGSC0003DMG400026779,PGSC0003DMG400023402,PGSC0003DMG400007677,Novel05122,Novel03794,PGSC0003DMG400027651,PGSC0003DMG400018598,Novel02206,Novel02513,PGSC0003DMG400003072,Novel05767,PGSC0003DMG400003578,PGSC0003DMG400016284,PGSC0003DMG400017396,PGSC0003DMG400017642,Novel05677,PGSC0003DMG400028694,PGSC0003DMG400027211,Novel02948,PGSC0003DMG400029463,PGSC0003DMG400025…
GO:0016775	phosphotransferase activity, nitrogenous group as acceptor	molecular_function	0.081413	0.89536	29	14416	38	25233	PGSC0003DMG400024017,Novel05153,PGSC0003DMG400034307,PGSC0003DMG400017186,Novel03200,PGSC0003DMG400031819,PGSC0003DMG400025361,PGSC0003DMG400029463,PGSC0003DMG400027211,Novel02948,PGSC0003DMG400028694,Novel05677,PGSC0003DMG400017642,PGSC0003DMG400017396,PGSC0003DMG400016284,PGSC0003DMG400003578,Novel05767,PGSC0003DMG400003072,Novel02513,Novel02206,PGSC0003DMG400018598,PGSC0003DMG400027651,Novel05…
GO:0072525	pyridine-containing compound biosynthetic process	biological_process	0.081488	0.89536	15	14416	19	25233	PGSC0003DMG400005690,PGSC0003DMG400012848,PGSC0003DMG400022170,PGSC0003DMG400018510,PGSC0003DMG400007008,Novel01615,PGSC0003DMG400004012,PGSC0003DMG400007060,PGSC0003DMG400018194,PGSC0003DMG400030501,PGSC0003DMG401024581,PGSC0003DMG400024580,PGSC0003DMG400033059,PGSC0003DMG400030359,PGSC0003DMG400010485
GO:0009814	defense response, incompatible interaction	biological_process	0.082023	0.89985	21	14416	31	25233	PGSC0003DMG400019873,PGSC0003DMG400028909,PGSC0003DMG400022382,PGSC0003DMG400022298,PGSC0003DMG400019435,PGSC0003DMG400005762,PGSC0003DMG400014558,PGSC0003DMG400019363,PGSC0003DMG400010721,PGSC0003DMG400014559,PGSC0003DMG400010207,PGSC0003DMG400005717,PGSC0003DMG402015209,PGSC0003DMG400002487,PGSC0003DMG400025117,PGSC0003DMG400008545,PGSC0003DMG400002751,PGSC0003DMG400029872,PGSC0003DMG400015873,…
GO:0009812	flavonoid metabolic process	biological_process	0.082267	0.90114	8	14416	9	25233	PGSC0003DMG400029620,PGSC0003DMG400003289,PGSC0003DMG400014093,PGSC0003DMG400023520,PGSC0003DMG400014152,PGSC0003DMG400008545,PGSC0003DMG400019110,PGSC0003DMG400012458
GO:0008083	growth factor activity	molecular_function	0.083107	0.90894	10	14416	14	25233	PGSC0003DMG400021407,Novel01960,PGSC0003DMG400028173,PGSC0003DMG400030693,PGSC0003DMG400007123,PGSC0003DMG400002682,Novel04482,PGSC0003DMG400025738,PGSC0003DMG400021406,Novel00966
GO:0046486	glycerolipid metabolic process	biological_process	0.084141	0.91884	79	14416	116	25233	PGSC0003DMG401028661,PGSC0003DMG400016311,PGSC0003DMG400007878,PGSC0003DMG401029470,Novel02249,Novel01286,PGSC0003DMG400022789,Novel05001,PGSC0003DMG400018382,PGSC0003DMG400009599,PGSC0003DMG400013285,PGSC0003DMG400005749,PGSC0003DMG400032789,PGSC0003DMG401011224,PGSC0003DMG400003033,Novel05672,PGSC0003DMG400028855,PGSC0003DMG400030502,PGSC0003DMG400027358,PGSC0003DMG400023793,PGSC0003DMG40102884…
GO:0042168	heme metabolic process	biological_process	0.084362	0.91984	13	14416	16	25233	PGSC0003DMG400007989,PGSC0003DMG400003105,PGSC0003DMG400027602,PGSC0003DMG400002210,PGSC0003DMG400023975,PGSC0003DMG400006381,PGSC0003DMG400025254,PGSC0003DMG400001117,PGSC0003DMG400002891,PGSC0003DMG400001672,PGSC0003DMG400002201,PGSC0003DMG402021263,PGSC0003DMG400009162
GO:0006817	phosphate ion transport	biological_process	0.084741	0.92256	11	14416	13	25233	PGSC0003DMG400029724,PGSC0003DMG400028925,PGSC0003DMG400020206,PGSC0003DMG404027324,PGSC0003DMG400018604,PGSC0003DMG400017226,PGSC0003DMG400010288,PGSC0003DMG400017163,PGSC0003DMG400017225,Novel05059,PGSC0003DMG400014219
GO:0071985	multivesicular body sorting pathway	biological_process	0.085149	0.92485	10	14416	12	25233	PGSC0003DMG400008590,PGSC0003DMG400011283,Novel04548,PGSC0003DMG400027500,PGSC0003DMG400002086,PGSC0003DMG400028179,PGSC0003DMG400024059,PGSC0003DMG400028343,PGSC0003DMG400009297,PGSC0003DMG400003501
GO:0005787	signal peptidase complex	cellular_component	0.085211	0.92485	7	14416	8	25233	PGSC0003DMG400008555,PGSC0003DMG400028606,Novel03200,Novel05007,Novel02036,PGSC0003DMG400025078,Novel04231
GO:0019252	starch biosynthetic process	biological_process	0.085427	0.92579	11	14416	13	25233	PGSC0003DMG400008322,PGSC0003DMG400009981,PGSC0003DMG400027125,PGSC0003DMG400031084,PGSC0003DMG400046891,PGSC0003DMG400026916,PGSC0003DMG400000735,PGSC0003DMG400004306,PGSC0003DMG402018552,PGSC0003DMG400012111,PGSC0003DMG400009026
GO:0016615	malate dehydrogenase activity	molecular_function	0.085827	0.92871	15	14416	19	25233	PGSC0003DMG400030121,PGSC0003DMG400026029,PGSC0003DMG400031063,PGSC0003DMG400026456,PGSC0003DMG400017170,PGSC0003DMG400011650,PGSC0003DMG400011570,PGSC0003DMG400033874,PGSC0003DMG400012395,PGSC0003DMG401000020,PGSC0003DMG400005120,PGSC0003DMG400002612,PGSC0003DMG400010386,PGSC0003DMG400003238,PGSC0003DMG400019511
GO:0019210	kinase inhibitor activity	molecular_function	0.086014	0.92931	11	14416	14	25233	PGSC0003DMG400025821,Novel02058,PGSC0003DMG400008020,PGSC0003DMG400007708,PGSC0003DMG400031852,PGSC0003DMG400017654,PGSC0003DMG400029660,PGSC0003DMG400018989,PGSC0003DMG400015770,PGSC0003DMG400015442,Novel05624
GO:0009809	lignin biosynthetic process	biological_process	0.086261	0.93058	7	14416	8	25233	PGSC0003DMG400018446,PGSC0003DMG400003289,PGSC0003DMG400027194,PGSC0003DMG400005001,PGSC0003DMG400025882,PGSC0003DMG400016223,PGSC0003DMG400014152
GO:0007623	circadian rhythm	biological_process	0.086633	0.93176	21	14416	29	25233	PGSC0003DMG400027327,PGSC0003DMG400001633,PGSC0003DMG400018791,PGSC0003DMG400029691,PGSC0003DMG400001221,PGSC0003DMG400015246,PGSC0003DMG400013088,PGSC0003DMG400022382,PGSC0003DMG402007970,PGSC0003DMG400031808,PGSC0003DMG400030357,PGSC0003DMG400009846,PGSC0003DMG400011508,PGSC0003DMG400021346,PGSC0003DMG400008545,PGSC0003DMG400026417,PGSC0003DMG400019971,Novel03179,PGSC0003DMG402003286,PGSC0003DM…
GO:0048511	rhythmic process	biological_process	0.086633	0.93176	21	14416	29	25233	PGSC0003DMG402007970,PGSC0003DMG400022382,PGSC0003DMG400013088,PGSC0003DMG400027327,PGSC0003DMG400001633,PGSC0003DMG400018791,PGSC0003DMG400029691,PGSC0003DMG400015246,PGSC0003DMG400001221,PGSC0003DMG400019971,Novel03179,PGSC0003DMG402003286,PGSC0003DMG400006613,PGSC0003DMG400019570,PGSC0003DMG400021346,PGSC0003DMG400008545,PGSC0003DMG400026417,PGSC0003DMG400009846,PGSC0003DMG400011508,PGSC0003DM…
GO:0015085	calcium ion transmembrane transporter activity	molecular_function	0.087401	0.93836	22	14416	29	25233	PGSC0003DMG400008141,PGSC0003DMG400012696,PGSC0003DMG400004158,PGSC0003DMG400043507,PGSC0003DMG401027676,PGSC0003DMG400010090,PGSC0003DMG400038907,PGSC0003DMG400001181,PGSC0003DMG400016878,PGSC0003DMG400013022,PGSC0003DMG400011787,PGSC0003DMG400031085,PGSC0003DMG400009914,PGSC0003DMG402027676,PGSC0003DMG400019431,PGSC0003DMG400021421,PGSC0003DMG400009182,PGSC0003DMG400011451,PGSC0003DMG400021506,…
GO:0051604	protein maturation	biological_process	0.08751	0.93836	46	14416	68	25233	PGSC0003DMG400004642,Novel01285,Novel05047,PGSC0003DMG400018323,PGSC0003DMG400010736,Novel04839,Novel04396,PGSC0003DMG400027008,PGSC0003DMG400013574,Novel05059,PGSC0003DMG400002527,PGSC0003DMG400018348,Novel04072,PGSC0003DMG400029731,PGSC0003DMG400031270,PGSC0003DMG400028606,PGSC0003DMG400024636,PGSC0003DMG400001842,PGSC0003DMG400013310,PGSC0003DMG400008555,PGSC0003DMG400010797,Novel02523,Novel05…
GO:0016744	transferase activity, transferring aldehyde or ketonic groups	molecular_function	0.089578	0.95504	13	14416	16	25233	PGSC0003DMG400034102,Novel05488,PGSC0003DMG400007019,PGSC0003DMG400022088,PGSC0003DMG400022855,PGSC0003DMG400004791,PGSC0003DMG400016242,PGSC0003DMG400014756,Novel01485,Novel04856,PGSC0003DMG400016120,Novel01486,PGSC0003DMG400007078
GO:0042548	regulation of photosynthesis, light reaction	biological_process	0.089721	0.95504	5	14416	5	25233	PGSC0003DMG400006613,PGSC0003DMG400002782,PGSC0003DMG400008404,PGSC0003DMG400011135,PGSC0003DMG400010035
GO:0043467	regulation of generation of precursor metabolites and energy	biological_process	0.089721	0.95504	5	14416	5	25233	PGSC0003DMG400006613,PGSC0003DMG400002782,PGSC0003DMG400010035,PGSC0003DMG400011135,PGSC0003DMG400008404
GO:0015977	carbon fixation	biological_process	0.089784	0.95504	11	14416	14	25233	PGSC0003DMG400012387,PGSC0003DMG400019521,PGSC0003DMG400033037,PGSC0003DMG400022088,PGSC0003DMG400020422,PGSC0003DMG400007466,PGSC0003DMG400021264,PGSC0003DMG400026409,PGSC0003DMG400015385,PGSC0003DMG400019584,PGSC0003DMG400024182
GO:0009640	photomorphogenesis	biological_process	0.089938	0.95504	15	14416	19	25233	PGSC0003DMG400024508,PGSC0003DMG400011401,PGSC0003DMG400030958,PGSC0003DMG400008545,PGSC0003DMG400026515,PGSC0003DMG400003889,PGSC0003DMG400019647,PGSC0003DMG400022347,PGSC0003DMG400000714,PGSC0003DMG400006635,PGSC0003DMG400001914,PGSC0003DMG400007729,PGSC0003DMG400019379,PGSC0003DMG400029829,PGSC0003DMG400001633
GO:1902531	regulation of intracellular signal transduction	biological_process	0.09	0.95504	19	14416	24	25233	PGSC0003DMG400008997,PGSC0003DMG403005720,PGSC0003DMG400019873,PGSC0003DMG400022382,PGSC0003DMG400028343,PGSC0003DMG400017186,PGSC0003DMG402015209,PGSC0003DMG400001295,Novel03459,PGSC0003DMG400028694,PGSC0003DMG400024215,PGSC0003DMG400001432,PGSC0003DMG400002531,PGSC0003DMG400012295,Novel00920,PGSC0003DMG400016284,PGSC0003DMG400023402,PGSC0003DMG400027651,PGSC0003DMG400012771
GO:0010087	phloem or xylem histogenesis	biological_process	0.090113	0.95504	17	14416	23	25233	PGSC0003DMG400028013,PGSC0003DMG400016972,PGSC0003DMG400022736,PGSC0003DMG400015156,PGSC0003DMG400013670,PGSC0003DMG400016971,PGSC0003DMG400002249,PGSC0003DMG400008737,PGSC0003DMG400005270,PGSC0003DMG400016967,PGSC0003DMG400021547,PGSC0003DMG400012423,PGSC0003DMG400018811,PGSC0003DMG400015483,PGSC0003DMG400028343,PGSC0003DMG400014397,PGSC0003DMG400004953
GO:0002683	negative regulation of immune system process	biological_process	0.090181	0.95504	5	14416	5	25233	PGSC0003DMG400010721,PGSC0003DMG401025733,PGSC0003DMG400005407,PGSC0003DMG400025117,PGSC0003DMG400017252
GO:0019748	secondary metabolic process	biological_process	0.090273	0.95504	47	14416	67	25233	PGSC0003DMG400011019,Novel01969,PGSC0003DMG400003289,PGSC0003DMG400030419,PGSC0003DMG400008778,PGSC0003DMG400028384,PGSC0003DMG400027194,PGSC0003DMG401008903,PGSC0003DMG401021549,PGSC0003DMG402021564,Novel03512,PGSC0003DMG400020345,PGSC0003DMG400010302,PGSC0003DMG401000943,PGSC0003DMG400025880,PGSC0003DMG400023458,PGSC0003DMG400025282,PGSC0003DMG400020355,PGSC0003DMG400000767,PGSC0003DMG402027116…
GO:0042023	DNA endoreduplication	biological_process	0.09102	0.96152	16	14416	24	25233	PGSC0003DMG401013636,PGSC0003DMG400018626,PGSC0003DMG400016914,PGSC0003DMG400027330,PGSC0003DMG400015483,PGSC0003DMG400006915,PGSC0003DMG400000470,PGSC0003DMG402008903,PGSC0003DMG400011581,PGSC0003DMG400000548,PGSC0003DMG400023483,PGSC0003DMG400007365,PGSC0003DMG400030326,PGSC0003DMG400023720,PGSC0003DMG401011946,PGSC0003DMG400027224
GO:0042278	purine nucleoside metabolic process	biological_process	0.091879	0.96457	20	14416	27	25233	PGSC0003DMG400013365,PGSC0003DMG400004364,PGSC0003DMG400004572,PGSC0003DMG400015254,PGSC0003DMG400004684,PGSC0003DMG400005792,PGSC0003DMG400007518,PGSC0003DMG400012205,PGSC0003DMG400000537,PGSC0003DMG400031817,PGSC0003DMG400021550,PGSC0003DMG400031166,Novel04907,PGSC0003DMG400010051,PGSC0003DMG400035738,PGSC0003DMG400012276,PGSC0003DMG400009699,PGSC0003DMG400014030,PGSC0003DMG400016009,PGSC0003DM…
GO:0046128	purine ribonucleoside metabolic process	biological_process	0.091879	0.96457	20	14416	27	25233	PGSC0003DMG400026976,PGSC0003DMG400016009,PGSC0003DMG400014030,PGSC0003DMG400009699,PGSC0003DMG400012276,PGSC0003DMG400010051,PGSC0003DMG400035738,Novel04907,PGSC0003DMG400031166,PGSC0003DMG400021550,PGSC0003DMG400031817,PGSC0003DMG400000537,PGSC0003DMG400012205,PGSC0003DMG400007518,PGSC0003DMG400005792,PGSC0003DMG400004684,PGSC0003DMG400015254,PGSC0003DMG400013365,PGSC0003DMG400004364,PGSC0003DM…
GO:0004722	protein serine/threonine phosphatase activity	molecular_function	0.091903	0.96457	59	14416	88	25233	PGSC0003DMG400005903,PGSC0003DMG400007561,PGSC0003DMG400030332,PGSC0003DMG400019154,PGSC0003DMG400005213,PGSC0003DMG400012408,PGSC0003DMG401014059,PGSC0003DMG400018043,PGSC0003DMG400021678,PGSC0003DMG400025756,PGSC0003DMG400009111,PGSC0003DMG400030364,PGSC0003DMG400007297,PGSC0003DMG400022137,PGSC0003DMG400032820,PGSC0003DMG400009112,PGSC0003DMG400008212,PGSC0003DMG401019311,PGSC0003DMG400022196,…
GO:0003830	beta-1,4-mannosylglycoprotein 4-beta-N-acetylglucosaminyltransferase activity	molecular_function	0.091906	0.96457	5	14416	5	25233	PGSC0003DMG400012635,PGSC0003DMG400015730,PGSC0003DMG400030897,PGSC0003DMG400018611,PGSC0003DMG400004514
GO:0016701	oxidoreductase activity, acting on single donors with incorporation of molecular oxygen	molecular_function	0.091986	0.96457	47	14416	70	25233	PGSC0003DMG400017465,PGSC0003DMG400017420,Novel01145,PGSC0003DMG400001313,Novel00606,Novel01750,PGSC0003DMG400020999,PGSC0003DMG400032155,PGSC0003DMG400036103,PGSC0003DMG400010859,PGSC0003DMG401024691,PGSC0003DMG400042273,PGSC0003DMG400031809,PGSC0003DMG400022894,PGSC0003DMG400006450,Novel00607,PGSC0003DMG400017570,PGSC0003DMG400017707,Novel05634,PGSC0003DMG400004872,Novel00674,PGSC0003DMG4000178…
GO:0098588	bounding membrane of organelle	cellular_component	0.093085	0.97466	198	14416	310	25233	PGSC0003DMG400024636,PGSC0003DMG400031401,Novel02824,PGSC0003DMG400019935,PGSC0003DMG400017341,PGSC0003DMG400003758,PGSC0003DMG401011679,PGSC0003DMG400011787,Novel01907,PGSC0003DMG400026095,PGSC0003DMG400025346,PGSC0003DMG400028375,PGSC0003DMG400002985,PGSC0003DMG400004644,PGSC0003DMG400011531,PGSC0003DMG400009421,Novel05832,PGSC0003DMG400000005,PGSC0003DMG400019267,PGSC0003DMG400027850,PGSC0003D…
GO:0009875	pollen-pistil interaction	biological_process	0.093634	0.97713	69	14416	105	25233	PGSC0003DMG400017330,PGSC0003DMG400030209,Novel01129,PGSC0003DMG400013882,Novel05200,PGSC0003DMG400021804,PGSC0003DMG401028902,PGSC0003DMG400004928,PGSC0003DMG400024998,PGSC0003DMG400022426,PGSC0003DMG400013886,PGSC0003DMG401019239,PGSC0003DMG402013876,PGSC0003DMG400017327,PGSC0003DMG400003313,PGSC0003DMG402019242,PGSC0003DMG400019237,PGSC0003DMG400019275,PGSC0003DMG400022787,PGSC0003DMG403026153…
GO:0017148	negative regulation of translation	biological_process	0.094011	0.97713	4	14416	4	25233	PGSC0003DMG400019150,PGSC0003DMG400004717,PGSC0003DMG400000802,PGSC0003DMG400029829
GO:0034249	negative regulation of cellular amide metabolic process	biological_process	0.094011	0.97713	4	14416	4	25233	PGSC0003DMG400029829,PGSC0003DMG400000802,PGSC0003DMG400019150,PGSC0003DMG400004717
GO:0004097	catechol oxidase activity	molecular_function	0.094019	0.97713	8	14416	9	25233	PGSC0003DMG400018925,PGSC0003DMG400018916,PGSC0003DMG400018917,PGSC0003DMG400029576,PGSC0003DMG400022430,PGSC0003DMG400018914,PGSC0003DMG400018924,PGSC0003DMG400029575
GO:0098660	inorganic ion transmembrane transport	biological_process	0.094242	0.97713	195	14416	309	25233	Novel00910,PGSC0003DMG400014936,PGSC0003DMG400038907,PGSC0003DMG400010090,PGSC0003DMG400020829,PGSC0003DMG402009187,PGSC0003DMG400016482,PGSC0003DMG400017732,PGSC0003DMG400016959,PGSC0003DMG400023464,PGSC0003DMG400027590,PGSC0003DMG400024168,PGSC0003DMG400009648,PGSC0003DMG400030942,PGSC0003DMG400005009,PGSC0003DMG400025106,PGSC0003DMG400025542,Novel03886,PGSC0003DMG400028891,PGSC0003DMG400011234…
GO:0010496	intercellular transport	biological_process	0.094696	0.97713	5	14416	5	25233	PGSC0003DMG400016117,PGSC0003DMG400024524,PGSC0003DMG400020078,PGSC0003DMG400012423,PGSC0003DMG400022635
GO:0010497	plasmodesmata-mediated intercellular transport	biological_process	0.094696	0.97713	5	14416	5	25233	PGSC0003DMG400022635,PGSC0003DMG400012423,PGSC0003DMG400020078,PGSC0003DMG400024524,PGSC0003DMG400016117
GO:0004645	1,4-alpha-oligoglucan phosphorylase activity	molecular_function	0.094976	0.97713	7	14416	8	25233	Novel00233,PGSC0003DMG400007782,PGSC0003DMG400002479,PGSC0003DMG400031765,PGSC0003DMG400028382,PGSC0003DMG400003495,PGSC0003DMG400027012
GO:0015079	potassium ion transmembrane transporter activity	molecular_function	0.095208	0.97713	35	14416	48	25233	PGSC0003DMG400022284,Novel05972,PGSC0003DMG400040591,PGSC0003DMG400013243,PGSC0003DMG400025678,PGSC0003DMG400017862,PGSC0003DMG400014411,Novel04422,Novel05030,PGSC0003DMG400001066,PGSC0003DMG400014505,PGSC0003DMG400016667,PGSC0003DMG400020386,PGSC0003DMG400023769,PGSC0003DMG400025230,PGSC0003DMG400010431,PGSC0003DMG400007903,Novel03808,PGSC0003DMG400013739,PGSC0003DMG400013821,PGSC0003DMG40002889…
GO:0062197	cellular response to chemical stress	biological_process	0.095292	0.97713	18	14416	24	25233	Novel04368,Novel05066,PGSC0003DMG400021003,PGSC0003DMG400011352,PGSC0003DMG400002321,PGSC0003DMG400013638,PGSC0003DMG400023691,PGSC0003DMG400019017,PGSC0003DMG400023086,PGSC0003DMG400000721,PGSC0003DMG400010660,PGSC0003DMG400027093,PGSC0003DMG400002389,PGSC0003DMG400008545,PGSC0003DMG400027577,PGSC0003DMG400017948,PGSC0003DMG400018665,PGSC0003DMG400000417
GO:0019932	second-messenger-mediated signaling	biological_process	0.095351	0.97713	9	14416	12	25233	PGSC0003DMG400017965,Novel04978,PGSC0003DMG400017163,PGSC0003DMG400005540,PGSC0003DMG400047233,PGSC0003DMG400033685,PGSC0003DMG400016313,PGSC0003DMG400027384,PGSC0003DMG400022693
GO:0005516	calmodulin binding	molecular_function	0.095381	0.97713	39	14416	54	25233	PGSC0003DMG400022413,PGSC0003DMG400014589,PGSC0003DMG400021421,PGSC0003DMG400024656,PGSC0003DMG400024475,PGSC0003DMG400020286,PGSC0003DMG400021506,PGSC0003DMG400013720,PGSC0003DMG400018738,PGSC0003DMG400028478,PGSC0003DMG400007947,PGSC0003DMG400012696,PGSC0003DMG400030134,PGSC0003DMG400024478,Novel03554,Novel03529,PGSC0003DMG400003574,PGSC0003DMG401010824,PGSC0003DMG400013022,PGSC0003DMG400024785…
GO:0048469	cell maturation	biological_process	0.095513	0.97713	10	14416	12	25233	PGSC0003DMG400001066,PGSC0003DMG400029372,PGSC0003DMG400020947,PGSC0003DMG400028343,PGSC0003DMG400001520,PGSC0003DMG400024213,PGSC0003DMG400021547,PGSC0003DMG400019789,PGSC0003DMG400020628,PGSC0003DMG400024665
GO:0046839	phospholipid dephosphorylation	biological_process	0.095585	0.97713	13	14416	16	25233	PGSC0003DMG400016891,PGSC0003DMG400024219,PGSC0003DMG400026956,PGSC0003DMG400022789,PGSC0003DMG401025057,PGSC0003DMG400032246,PGSC0003DMG400019319,PGSC0003DMG400027358,PGSC0003DMG400016311,PGSC0003DMG400020628,PGSC0003DMG401001401,PGSC0003DMG400020498,PGSC0003DMG400023923
GO:0046856	phosphatidylinositol dephosphorylation	biological_process	0.095585	0.97713	13	14416	16	25233	PGSC0003DMG400022789,PGSC0003DMG401025057,PGSC0003DMG400016891,PGSC0003DMG400024219,PGSC0003DMG400026956,PGSC0003DMG400032246,PGSC0003DMG400016311,PGSC0003DMG400027358,PGSC0003DMG400020628,PGSC0003DMG400019319,PGSC0003DMG400023923,PGSC0003DMG401001401,PGSC0003DMG400020498
GO:0015985	energy coupled proton transport, down electrochemical gradient	biological_process	0.095655	0.97713	32	14416	48	25233	PGSC0003DMG400027590,PGSC0003DMG400016959,PGSC0003DMG400007007,Novel04776,PGSC0003DMG403017663,Novel01815,PGSC0003DMG400016482,PGSC0003DMG402009187,PGSC0003DMG400008476,PGSC0003DMG400013725,PGSC0003DMG400030594,PGSC0003DMG400028842,PGSC0003DMG400002209,Novel05296,PGSC0003DMG401011647,PGSC0003DMG400025106,Novel02130,PGSC0003DMG400030942,PGSC0003DMG400000285,PGSC0003DMG401022238,Novel05151,Novel014…
GO:0015986	ATP synthesis coupled proton transport	biological_process	0.095655	0.97713	32	14416	48	25233	Novel01375,PGSC0003DMG400026520,PGSC0003DMG400020484,Novel00836,Novel04979,PGSC0003DMG400026508,Novel01404,PGSC0003DMG400002202,PGSC0003DMG400027875,PGSC0003DMG400001014,Novel05512,Novel05296,PGSC0003DMG400030594,PGSC0003DMG400028842,PGSC0003DMG400002209,PGSC0003DMG400013725,PGSC0003DMG400008476,PGSC0003DMG400030942,Novel02130,PGSC0003DMG400025106,PGSC0003DMG401011647,PGSC0003DMG401022238,Novel05…
GO:0030545	receptor regulator activity	molecular_function	0.096177	0.97751	24	14416	34	25233	PGSC0003DMG400021407,Novel05675,Novel01798,Novel04350,PGSC0003DMG400007123,PGSC0003DMG400030693,Novel02913,Novel00328,Novel04096,PGSC0003DMG400021406,PGSC0003DMG400002682,Novel03934,Novel01554,Novel01406,Novel04256,Novel06259,PGSC0003DMG400028173,Novel01960,Novel05139,Novel01306,Novel04571,Novel00966,Novel04482,PGSC0003DMG400025738
GO:0051287	NAD binding	molecular_function	0.096349	0.97751	59	14416	89	25233	PGSC0003DMG400007573,PGSC0003DMG400004596,PGSC0003DMG400013332,PGSC0003DMG400011246,Novel03162,PGSC0003DMG401000020,PGSC0003DMG400013204,PGSC0003DMG400000496,PGSC0003DMG400006965,Novel05122,Novel00559,Novel03768,PGSC0003DMG400003238,Novel06292,PGSC0003DMG400022796,PGSC0003DMG400002581,PGSC0003DMG400004572,PGSC0003DMG400025137,PGSC0003DMG400030121,PGSC0003DMG400001448,PGSC0003DMG400012409,PGSC0003…
GO:0009734	auxin-activated signaling pathway	biological_process	0.096483	0.97751	47	14416	69	25233	PGSC0003DMG400005956,PGSC0003DMG400023345,PGSC0003DMG400030896,PGSC0003DMG400030755,PGSC0003DMG400029339,PGSC0003DMG400002392,PGSC0003DMG400016280,PGSC0003DMG400021560,PGSC0003DMG400001498,PGSC0003DMG400016317,PGSC0003DMG400014452,PGSC0003DMG400017955,PGSC0003DMG400021740,PGSC0003DMG400014179,PGSC0003DMG400005750,PGSC0003DMG400013765,PGSC0003DMG400013686,PGSC0003DMG400016512,PGSC0003DMG400002608,…
GO:0071365	cellular response to auxin stimulus	biological_process	0.096483	0.97751	47	14416	69	25233	PGSC0003DMG400028307,PGSC0003DMG400001419,PGSC0003DMG400027798,PGSC0003DMG401025733,PGSC0003DMG400005338,PGSC0003DMG400031769,PGSC0003DMG400020478,PGSC0003DMG400028191,PGSC0003DMG400005794,PGSC0003DMG400008379,PGSC0003DMG400023520,PGSC0003DMG400020139,PGSC0003DMG402019457,PGSC0003DMG400015919,PGSC0003DMG400020711,PGSC0003DMG401018664,PGSC0003DMG402002635,PGSC0003DMG400002570,PGSC0003DMG400009773,…
GO:0019829	ATPase-coupled cation transmembrane transporter activity	molecular_function	0.096516	0.97751	27	14416	36	25233	PGSC0003DMG400009421,PGSC0003DMG400012347,PGSC0003DMG400019431,PGSC0003DMG400021421,Novel01834,PGSC0003DMG400033034,Novel02164,PGSC0003DMG400028839,PGSC0003DMG400024953,PGSC0003DMG400046353,PGSC0003DMG400000663,PGSC0003DMG400018942,PGSC0003DMG400043830,PGSC0003DMG400021506,Novel02930,Novel02824,PGSC0003DMG400026502,PGSC0003DMG400012696,PGSC0003DMG400008141,PGSC0003DMG401011206,PGSC0003DMG40003890…
GO:0042625	ATPase-coupled ion transmembrane transporter activity	molecular_function	0.096516	0.97751	27	14416	36	25233	PGSC0003DMG400021506,Novel02930,Novel02824,PGSC0003DMG400046353,PGSC0003DMG400000663,PGSC0003DMG400018942,PGSC0003DMG400043830,Novel01834,PGSC0003DMG400033034,Novel02164,PGSC0003DMG400028839,PGSC0003DMG400024953,PGSC0003DMG400009421,PGSC0003DMG400019431,PGSC0003DMG400012347,PGSC0003DMG400021421,PGSC0003DMG400004101,PGSC0003DMG400043507,PGSC0003DMG400025328,Novel04138,PGSC0003DMG400038907,PGSC0003…
GO:0035195	gene silencing by miRNA	biological_process	0.097323	0.98298	10	14416	12	25233	PGSC0003DMG400029721,PGSC0003DMG400009339,PGSC0003DMG400009356,PGSC0003DMG400000138,PGSC0003DMG401023823,PGSC0003DMG400001633,PGSC0003DMG400018313,PGSC0003DMG400010660,PGSC0003DMG400008053,PGSC0003DMG400020667
GO:0003856	3-dehydroquinate synthase activity	molecular_function	0.097332	0.98298	4	14416	4	25233	PGSC0003DMG400009217,Novel03289,PGSC0003DMG400013970,PGSC0003DMG400003582
GO:0009065	glutamine family amino acid catabolic process	biological_process	0.09781	0.98641	5	14416	5	25233	PGSC0003DMG400010050,PGSC0003DMG400001662,PGSC0003DMG400033072,PGSC0003DMG400029872,PGSC0003DMG400026671
GO:0005811	lipid droplet	cellular_component	0.098379	0.99075	13	14416	18	25233	PGSC0003DMG400029107,PGSC0003DMG400004072,PGSC0003DMG400017069,PGSC0003DMG402025462,PGSC0003DMG400012628,PGSC0003DMG400026259,PGSC0003DMG400011370,PGSC0003DMG401018962,PGSC0003DMG400018176,PGSC0003DMG400024708,PGSC0003DMG400020034,PGSC0003DMG400024152,PGSC0003DMG402018962
GO:0048527	lateral root development	biological_process	0.099027	0.99404	13	14416	16	25233	PGSC0003DMG403005720,PGSC0003DMG400001842,PGSC0003DMG400025366,PGSC0003DMG400025174,PGSC0003DMG400029372,PGSC0003DMG400008545,PGSC0003DMG400026504,PGSC0003DMG400028343,PGSC0003DMG400006550,PGSC0003DMG400006667,PGSC0003DMG400017309,PGSC0003DMG400009380,PGSC0003DMG400011225
GO:0005977	glycogen metabolic process	biological_process	0.099091	0.99404	8	14416	9	25233	PGSC0003DMG400009981,PGSC0003DMG400031084,Novel03934,PGSC0003DMG400016589,PGSC0003DMG400046891,PGSC0003DMG400000735,PGSC0003DMG400022307,PGSC0003DMG400009026
GO:0019673	GDP-mannose metabolic process	biological_process	0.099125	0.99404	7	14416	8	25233	PGSC0003DMG400021636,PGSC0003DMG400013702,PGSC0003DMG400011772,PGSC0003DMG400014178,PGSC0003DMG400005806,PGSC0003DMG400026392,PGSC0003DMG400010399
GO:0035967	cellular response to topologically incorrect protein	biological_process	0.099729	0.99869	5	14416	5	25233	PGSC0003DMG400010008,PGSC0003DMG400009991,Novel02842,Novel05914,PGSC0003DMG400008223
GO:0009251	glucan catabolic process	biological_process	0.10106	1	19	14416	25	25233	PGSC0003DMG400018224,PGSC0003DMG401016246,PGSC0003DMG400008413,PGSC0003DMG400016589,PGSC0003DMG400030092,PGSC0003DMG401020473,PGSC0003DMG400028045,PGSC0003DMG400003124,PGSC0003DMG402003636,PGSC0003DMG400001549,PGSC0003DMG400029073,PGSC0003DMG400022208,PGSC0003DMG400012288,PGSC0003DMG400012235,PGSC0003DMG400030225,PGSC0003DMG400012183,PGSC0003DMG401000668,PGSC0003DMG400003774,PGSC0003DMG400013523
GO:0044247	cellular polysaccharide catabolic process	biological_process	0.10106	1	19	14416	25	25233	PGSC0003DMG400012183,PGSC0003DMG401000668,PGSC0003DMG400013523,PGSC0003DMG400003774,PGSC0003DMG400012288,PGSC0003DMG400012235,PGSC0003DMG400030225,PGSC0003DMG400029073,PGSC0003DMG400001549,PGSC0003DMG400022208,PGSC0003DMG400028045,PGSC0003DMG400003124,PGSC0003DMG402003636,PGSC0003DMG400016589,PGSC0003DMG400030092,PGSC0003DMG401020473,PGSC0003DMG400008413,PGSC0003DMG400018224,PGSC0003DMG401016246
GO:0072509	divalent inorganic cation transmembrane transporter activity	molecular_function	0.10138	1	11	14416	14	25233	PGSC0003DMG400010343,PGSC0003DMG400013108,PGSC0003DMG400009182,PGSC0003DMG400031085,PGSC0003DMG400011787,PGSC0003DMG400027159,PGSC0003DMG400011747,PGSC0003DMG400017732,PGSC0003DMG400029937,PGSC0003DMG400004158,PGSC0003DMG400014936
GO:0010088	phloem development	biological_process	0.10194	1	5	14416	5	25233	PGSC0003DMG400016971,PGSC0003DMG400015156,PGSC0003DMG400016967,PGSC0003DMG400016972,PGSC0003DMG400012423
GO:0008047	enzyme activator activity	molecular_function	0.10223	1	31	14416	45	25233	PGSC0003DMG400019286,PGSC0003DMG400008921,PGSC0003DMG400030372,PGSC0003DMG400010153,PGSC0003DMG400026658,PGSC0003DMG400022311,PGSC0003DMG400025029,PGSC0003DMG400005035,PGSC0003DMG400014177,PGSC0003DMG400002249,PGSC0003DMG400001155,Novel04223,PGSC0003DMG400024095,PGSC0003DMG402016396,PGSC0003DMG401014450,PGSC0003DMG401011001,PGSC0003DMG400017515,PGSC0003DMG401022150,Novel05573,PGSC0003DMG400011729…
GO:0009409	response to cold	biological_process	0.10306	1	33	14416	48	25233	PGSC0003DMG400030058,PGSC0003DMG400027194,PGSC0003DMG400016959,PGSC0003DMG400013010,PGSC0003DMG400004458,PGSC0003DMG400027728,PGSC0003DMG400019267,PGSC0003DMG400026473,PGSC0003DMG400015575,PGSC0003DMG400016625,PGSC0003DMG400018791,PGSC0003DMG400046044,PGSC0003DMG400014166,PGSC0003DMG400002513,PGSC0003DMG400020392,PGSC0003DMG400029704,PGSC0003DMG400026232,PGSC0003DMG400011274,PGSC0003DMG400017714,…
GO:0046496	nicotinamide nucleotide metabolic process	biological_process	0.10312	1	10	14416	12	25233	Novel01615,PGSC0003DMG400007060,PGSC0003DMG400004012,PGSC0003DMG400030501,PGSC0003DMG400018194,PGSC0003DMG400012848,PGSC0003DMG400022170,PGSC0003DMG400033059,PGSC0003DMG400010485,PGSC0003DMG400009024
GO:0071369	cellular response to ethylene stimulus	biological_process	0.10395	1	11	14416	13	25233	PGSC0003DMG400021547,PGSC0003DMG400023402,PGSC0003DMG400027651,PGSC0003DMG400001633,PGSC0003DMG402015209,PGSC0003DMG400028694,PGSC0003DMG400019873,PGSC0003DMG400022382,PGSC0003DMG400016284,PGSC0003DMG400017186,PGSC0003DMG400019017
GO:0015969	guanosine tetraphosphate metabolic process	biological_process	0.10418	1	5	14416	5	25233	PGSC0003DMG400000537,PGSC0003DMG400004684,PGSC0003DMG400014030,PGSC0003DMG400031817,Novel04907
GO:0034035	purine ribonucleoside bisphosphate metabolic process	biological_process	0.10418	1	5	14416	5	25233	PGSC0003DMG400004684,PGSC0003DMG400000537,PGSC0003DMG400014030,PGSC0003DMG400031817,Novel04907
GO:0006333	chromatin assembly or disassembly	biological_process	0.10422	1	33	14416	53	25233	PGSC0003DMG400015525,Novel02127,PGSC0003DMG400008696,PGSC0003DMG400002493,PGSC0003DMG401006007,PGSC0003DMG400019515,PGSC0003DMG400030400,PGSC0003DMG400030402,PGSC0003DMG400030401,PGSC0003DMG400016248,PGSC0003DMG400027736,PGSC0003DMG400006933,PGSC0003DMG402005954,PGSC0003DMG400019910,Novel05067,PGSC0003DMG400000276,PGSC0003DMG400015545,PGSC0003DMG400003632,PGSC0003DMG400025169,PGSC0003DMG400002489…
GO:0008037	cell recognition	biological_process	0.10455	1	68	14416	104	25233	PGSC0003DMG400024260,PGSC0003DMG400031860,PGSC0003DMG400003982,PGSC0003DMG400017949,PGSC0003DMG401005047,PGSC0003DMG400000179,PGSC0003DMG400019238,PGSC0003DMG400031861,Novel03384,PGSC0003DMG400042886,PGSC0003DMG400008508,PGSC0003DMG400003999,PGSC0003DMG400026154,Novel00778,PGSC0003DMG401013876,PGSC0003DMG400026185,PGSC0003DMG400004930,PGSC0003DMG400018457,PGSC0003DMG402003983,PGSC0003DMG401019242…
GO:0048544	recognition of pollen	biological_process	0.10455	1	68	14416	104	25233	PGSC0003DMG400026183,PGSC0003DMG401004946,Novel02595,PGSC0003DMG400013885,PGSC0003DMG402004946,Novel03749,PGSC0003DMG400019276,PGSC0003DMG400004000,PGSC0003DMG400026155,PGSC0003DMG400026810,PGSC0003DMG400022391,Novel00392,PGSC0003DMG400024259,PGSC0003DMG401019242,PGSC0003DMG402003983,PGSC0003DMG400018452,PGSC0003DMG401013876,Novel00778,PGSC0003DMG400026154,PGSC0003DMG400008508,PGSC0003DMG40000399…
GO:0051239	regulation of multicellular organismal process	biological_process	0.10474	1	65	14416	100	25233	PGSC0003DMG400011345,PGSC0003DMG400007729,PGSC0003DMG400020565,PGSC0003DMG400006955,PGSC0003DMG400012683,PGSC0003DMG400007740,PGSC0003DMG400032503,PGSC0003DMG400022817,PGSC0003DMG400007111,PGSC0003DMG400009079,PGSC0003DMG401025733,PGSC0003DMG400040097,PGSC0003DMG400004837,PGSC0003DMG400006807,PGSC0003DMG400029430,PGSC0003DMG400013826,PGSC0003DMG400019379,PGSC0003DMG400025519,PGSC0003DMG400031757,…
GO:0016759	cellulose synthase activity	molecular_function	0.10535	1	23	14416	30	25233	PGSC0003DMG400020783,Novel05594,PGSC0003DMG400028426,PGSC0003DMG402022167,PGSC0003DMG400017110,PGSC0003DMG400034300,PGSC0003DMG400003976,PGSC0003DMG400017257,PGSC0003DMG400018504,PGSC0003DMG400005795,PGSC0003DMG400012852,PGSC0003DMG403022167,PGSC0003DMG400002396,PGSC0003DMG400011752,PGSC0003DMG401003156,PGSC0003DMG400010794,PGSC0003DMG400031800,PGSC0003DMG400006799,PGSC0003DMG400003822,PGSC0003DM…
GO:0016760	cellulose synthase (UDP-forming) activity	molecular_function	0.10535	1	23	14416	30	25233	PGSC0003DMG400012852,PGSC0003DMG403022167,PGSC0003DMG400002396,PGSC0003DMG400018504,PGSC0003DMG400005795,PGSC0003DMG400034300,PGSC0003DMG400003976,PGSC0003DMG400017257,PGSC0003DMG400020783,Novel05594,PGSC0003DMG400028426,PGSC0003DMG402022167,PGSC0003DMG400017110,PGSC0003DMG400006660,PGSC0003DMG400029792,PGSC0003DMG400013398,Novel02036,PGSC0003DMG400003822,PGSC0003DMG400006799,PGSC0003DMG400031800…
GO:0000003	reproduction	biological_process	0.10583	1	247	14416	394	25233	PGSC0003DMG400001099,PGSC0003DMG400029691,PGSC0003DMG400027919,Novel04010,PGSC0003DMG401019242,PGSC0003DMG401015901,PGSC0003DMG400004930,PGSC0003DMG400018457,PGSC0003DMG400022382,PGSC0003DMG400011688,Novel00778,PGSC0003DMG401013876,PGSC0003DMG400022824,PGSC0003DMG400016223,PGSC0003DMG400000348,PGSC0003DMG400000009,PGSC0003DMG400031861,PGSC0003DMG400028816,PGSC0003DMG400030986,PGSC0003DMG400012503…
GO:0015669	gas transport	biological_process	0.10608	1	3	14416	3	25233	PGSC0003DMG400030927,PGSC0003DMG400014492,PGSC0003DMG400016915
GO:0015671	oxygen transport	biological_process	0.10608	1	3	14416	3	25233	PGSC0003DMG400030927,PGSC0003DMG400014492,PGSC0003DMG400016915
GO:0005776	autophagosome	cellular_component	0.10628	1	4	14416	4	25233	PGSC0003DMG400018122,PGSC0003DMG400011153,PGSC0003DMG402022314,PGSC0003DMG400014422
GO:0010119	regulation of stomatal movement	biological_process	0.10656	1	10	14416	12	25233	PGSC0003DMG400012995,PGSC0003DMG400006569,PGSC0003DMG400001066,PGSC0003DMG400024508,PGSC0003DMG400007170,PGSC0003DMG401031505,PGSC0003DMG400016323,PGSC0003DMG400021547,PGSC0003DMG400025895,PGSC0003DMG400025456
GO:0034728	nucleosome organization	biological_process	0.10688	1	32	14416	52	25233	PGSC0003DMG401006007,PGSC0003DMG400002493,PGSC0003DMG400008696,Novel02127,PGSC0003DMG400015525,PGSC0003DMG400016248,PGSC0003DMG400030401,PGSC0003DMG400030402,PGSC0003DMG400030400,PGSC0003DMG400019515,PGSC0003DMG400006933,PGSC0003DMG400027736,PGSC0003DMG400029519,PGSC0003DMG400002489,PGSC0003DMG400046579,PGSC0003DMG400025169,Novel00540,PGSC0003DMG400003632,PGSC0003DMG400000276,PGSC0003DMG400019910…
GO:0009723	response to ethylene	biological_process	0.10693	1	15	14416	19	25233	PGSC0003DMG400016812,PGSC0003DMG400017186,PGSC0003DMG400019873,PGSC0003DMG400016284,PGSC0003DMG400022382,PGSC0003DMG400019435,PGSC0003DMG400028216,PGSC0003DMG400019017,PGSC0003DMG400001633,PGSC0003DMG400027651,PGSC0003DMG400021547,PGSC0003DMG400023402,PGSC0003DMG400029885,PGSC0003DMG400028694,PGSC0003DMG402015209
GO:0006022	aminoglycan metabolic process	biological_process	0.10697	1	13	14416	18	25233	PGSC0003DMG402001531,Novel04497,Novel00071,PGSC0003DMG400008673,PGSC0003DMG400026854,PGSC0003DMG400025063,PGSC0003DMG400021602,PGSC0003DMG400026855,PGSC0003DMG400004593,PGSC0003DMG400001529,PGSC0003DMG400008796,PGSC0003DMG400026853,Novel01471
GO:0006754	ATP biosynthetic process	biological_process	0.10699	1	33	14416	50	25233	Novel00993,PGSC0003DMG400008476,PGSC0003DMG400013725,Novel05296,PGSC0003DMG400002209,PGSC0003DMG400030594,PGSC0003DMG400028842,PGSC0003DMG400025106,PGSC0003DMG401011647,PGSC0003DMG400030942,Novel02130,PGSC0003DMG400000285,PGSC0003DMG401022238,Novel05151,PGSC0003DMG400027590,PGSC0003DMG400016959,PGSC0003DMG400007007,Novel04776,PGSC0003DMG403017663,Novel01815,PGSC0003DMG402009187,PGSC0003DMG4000164…
GO:0042973	glucan endo-1,3-beta-D-glucosidase activity	molecular_function	0.10776	1	4	14416	4	25233	PGSC0003DMG400020017,PGSC0003DMG400029830,PGSC0003DMG401010492,PGSC0003DMG400040260
GO:1901701	cellular response to oxygen-containing compound	biological_process	0.1079	1	65	14416	99	25233	PGSC0003DMG400022382,PGSC0003DMG402001494,PGSC0003DMG400008576,PGSC0003DMG400004501,PGSC0003DMG400017233,PGSC0003DMG400009914,PGSC0003DMG400001820,PGSC0003DMG402015209,PGSC0003DMG400030958,PGSC0003DMG400008545,PGSC0003DMG400025117,PGSC0003DMG400011093,PGSC0003DMG400019017,PGSC0003DMG400027820,PGSC0003DMG400030986,PGSC0003DMG400015424,PGSC0003DMG400023520,PGSC0003DMG400019313,PGSC0003DMG400001914,…
GO:0097435	supramolecular fiber organization	biological_process	0.10806	1	41	14416	62	25233	PGSC0003DMG400002716,PGSC0003DMG400007170,PGSC0003DMG400021930,PGSC0003DMG400003270,PGSC0003DMG400010300,PGSC0003DMG400029916,PGSC0003DMG400001364,PGSC0003DMG400010772,PGSC0003DMG400031339,PGSC0003DMG400024631,PGSC0003DMG400036851,PGSC0003DMG400016216,PGSC0003DMG400003468,PGSC0003DMG400008928,PGSC0003DMG402022197,PGSC0003DMG400021891,PGSC0003DMG400015180,PGSC0003DMG400010897,PGSC0003DMG400026351,…
GO:0019904	protein domain specific binding	molecular_function	0.10886	1	15	14416	20	25233	PGSC0003DMG400000401,PGSC0003DMG400019587,PGSC0003DMG400020425,Novel04803,PGSC0003DMG400024187,PGSC0003DMG400011135,PGSC0003DMG400017753,PGSC0003DMG400009672,PGSC0003DMG400006415,PGSC0003DMG400016221,PGSC0003DMG400011295,PGSC0003DMG400008871,PGSC0003DMG400030814,PGSC0003DMG400004151,PGSC0003DMG400019472
GO:0000062	fatty-acyl-CoA binding	molecular_function	0.10944	1	4	14416	4	25233	PGSC0003DMG400021512,PGSC0003DMG400030867,PGSC0003DMG400024701,PGSC0003DMG400018524
GO:0120227	acyl-CoA binding	molecular_function	0.10944	1	4	14416	4	25233	PGSC0003DMG400021512,PGSC0003DMG400030867,PGSC0003DMG400024701,PGSC0003DMG400018524
GO:1901567	fatty acid derivative binding	molecular_function	0.10944	1	4	14416	4	25233	PGSC0003DMG400018524,PGSC0003DMG400024701,PGSC0003DMG400030867,PGSC0003DMG400021512
GO:0010277	chlorophyllide a oxygenase [overall] activity	molecular_function	0.10947	1	5	14416	5	25233	PGSC0003DMG401029274,PGSC0003DMG400000457,PGSC0003DMG402000895,PGSC0003DMG400010641,PGSC0003DMG400017570
GO:0009793	embryo development ending in seed dormancy	biological_process	0.10951	1	44	14416	64	25233	PGSC0003DMG400002549,PGSC0003DMG400024727,PGSC0003DMG402032158,PGSC0003DMG400024982,PGSC0003DMG400002190,PGSC0003DMG400011438,PGSC0003DMG402015244,PGSC0003DMG400021351,PGSC0003DMG400012269,PGSC0003DMG400022635,PGSC0003DMG400040194,PGSC0003DMG400025629,PGSC0003DMG400024695,PGSC0003DMG402011138,PGSC0003DMG400016117,PGSC0003DMG400003758,PGSC0003DMG400019363,PGSC0003DMG401007021,PGSC0003DMG400002300,…
GO:0016229	steroid dehydrogenase activity	molecular_function	0.10992	1	13	14416	17	25233	PGSC0003DMG400010092,Novel00597,Novel05987,PGSC0003DMG400017842,PGSC0003DMG400009923,PGSC0003DMG400000521,Novel03543,PGSC0003DMG400020353,Novel05384,Novel02286,Novel03768,PGSC0003DMG400019202,Novel01423
GO:0009060	aerobic respiration	biological_process	0.10998	1	30	14416	42	25233	PGSC0003DMG400027739,PGSC0003DMG400012395,PGSC0003DMG400002971,PGSC0003DMG400016412,PGSC0003DMG400022308,PGSC0003DMG400019511,PGSC0003DMG400015194,PGSC0003DMG402008334,PGSC0003DMG400026029,PGSC0003DMG400017170,PGSC0003DMG400014901,PGSC0003DMG400032124,PGSC0003DMG400018194,PGSC0003DMG400024973,PGSC0003DMG400012624,PGSC0003DMG400016826,PGSC0003DMG400011570,PGSC0003DMG400010386,PGSC0003DMG400027873,…
GO:0090558	plant epidermis development	biological_process	0.11029	1	33	14416	50	25233	PGSC0003DMG400001123,PGSC0003DMG400008687,PGSC0003DMG400020628,PGSC0003DMG400030926,PGSC0003DMG400012234,PGSC0003DMG400011581,PGSC0003DMG400027174,PGSC0003DMG400021267,PGSC0003DMG400010772,PGSC0003DMG400016799,PGSC0003DMG400018811,PGSC0003DMG400006451,PGSC0003DMG400021547,PGSC0003DMG401011946,PGSC0003DMG400020244,PGSC0003DMG400007740,PGSC0003DMG400000548,PGSC0003DMG400020947,PGSC0003DMG400004934,…
GO:0034622	cellular protein-containing complex assembly	biological_process	0.11048	1	142	14416	234	25233	PGSC0003DMG400013572,Novel02063,PGSC0003DMG400021629,PGSC0003DMG400026970,PGSC0003DMG402005954,PGSC0003DMG400015545,Novel05067,PGSC0003DMG400005232,Novel03126,PGSC0003DMG400002489,PGSC0003DMG400026525,PGSC0003DMG400015525,Novel06165,PGSC0003DMG400028216,PGSC0003DMG400017199,Novel04982,PGSC0003DMG400019262,PGSC0003DMG400025966,Novel06196,PGSC0003DMG400015227,PGSC0003DMG400021997,Novel04396,Novel02…
GO:0009690	cytokinin metabolic process	biological_process	0.11054	1	14	14416	19	25233	PGSC0003DMG400010477,PGSC0003DMG400008088,PGSC0003DMG400021561,PGSC0003DMG400000277,Novel02781,PGSC0003DMG400000335,PGSC0003DMG400006764,PGSC0003DMG400003754,PGSC0003DMG400029845,PGSC0003DMG400008218,PGSC0003DMG400028154,PGSC0003DMG400031420,PGSC0003DMG400003726,PGSC0003DMG400032129
GO:0016054	organic acid catabolic process	biological_process	0.11058	1	41	14416	59	25233	PGSC0003DMG402023116,PGSC0003DMG400003758,PGSC0003DMG400010050,PGSC0003DMG400007973,PGSC0003DMG400019386,PGSC0003DMG400000376,PGSC0003DMG400033072,PGSC0003DMG400023458,PGSC0003DMG400029938,PGSC0003DMG400015330,PGSC0003DMG402021564,PGSC0003DMG400005347,Novel02350,PGSC0003DMG400020620,Novel05752,PGSC0003DMG400026671,PGSC0003DMG400005498,PGSC0003DMG400001662,PGSC0003DMG400005120,PGSC0003DMG400001937…
GO:0046395	carboxylic acid catabolic process	biological_process	0.11058	1	41	14416	59	25233	PGSC0003DMG400011314,PGSC0003DMG401021549,PGSC0003DMG400005498,PGSC0003DMG400001662,PGSC0003DMG400026671,PGSC0003DMG400008113,PGSC0003DMG400005120,PGSC0003DMG400001937,PGSC0003DMG400020620,Novel05752,PGSC0003DMG400005347,PGSC0003DMG402021564,Novel02350,PGSC0003DMG400033072,PGSC0003DMG400029938,PGSC0003DMG400023458,PGSC0003DMG400015330,PGSC0003DMG400019386,PGSC0003DMG400000376,PGSC0003DMG400003758…
GO:0031099	regeneration	biological_process	0.11086	1	4	14416	4	25233	PGSC0003DMG400024586,Novel03476,Novel05122,PGSC0003DMG400030986
GO:0016106	sesquiterpenoid biosynthetic process	biological_process	0.11183	1	6	14416	7	25233	PGSC0003DMG400005886,PGSC0003DMG401025733,PGSC0003DMG400004020,PGSC0003DMG400041998,PGSC0003DMG400028384,PGSC0003DMG400035643
GO:0006099	tricarboxylic acid cycle	biological_process	0.11185	1	28	14416	39	25233	PGSC0003DMG400021264,PGSC0003DMG400007466,PGSC0003DMG400015385,PGSC0003DMG400000481,PGSC0003DMG400012387,PGSC0003DMG400023519,PGSC0003DMG400017338,PGSC0003DMG400028982,PGSC0003DMG400005120,PGSC0003DMG400020422,PGSC0003DMG400013332,PGSC0003DMG400027873,PGSC0003DMG400010386,PGSC0003DMG400011570,PGSC0003DMG400016826,PGSC0003DMG400012624,PGSC0003DMG400024973,PGSC0003DMG400032124,PGSC0003DMG400014901,…
GO:0007021	tubulin complex assembly	biological_process	0.11255	1	4	14416	4	25233	Novel00763,PGSC0003DMG400025966,Novel00762,PGSC0003DMG400017954
GO:0048487	beta-tubulin binding	molecular_function	0.11255	1	4	14416	4	25233	Novel00763,PGSC0003DMG400017954,Novel00762,PGSC0003DMG400025966
GO:0009658	chloroplast organization	biological_process	0.11311	1	40	14416	57	25233	PGSC0003DMG400031111,PGSC0003DMG400023133,PGSC0003DMG400012269,PGSC0003DMG400025176,PGSC0003DMG400019379,PGSC0003DMG402015244,PGSC0003DMG400029637,PGSC0003DMG400001123,PGSC0003DMG400033878,PGSC0003DMG400024633,PGSC0003DMG401029813,PGSC0003DMG400014391,PGSC0003DMG400028311,PGSC0003DMG400002549,PGSC0003DMG400000944,PGSC0003DMG400006635,PGSC0003DMG400024105,PGSC0003DMG400028333,PGSC0003DMG400019363,…
GO:0009800	cinnamic acid biosynthetic process	biological_process	0.11384	1	5	14416	5	25233	PGSC0003DMG402021564,PGSC0003DMG400023458,PGSC0003DMG400031365,PGSC0003DMG400019386,PGSC0003DMG401021549
GO:0009803	cinnamic acid metabolic process	biological_process	0.11384	1	5	14416	5	25233	PGSC0003DMG400031365,PGSC0003DMG400023458,PGSC0003DMG402021564,PGSC0003DMG401021549,PGSC0003DMG400019386
GO:0045548	phenylalanine ammonia-lyase activity	molecular_function	0.11384	1	5	14416	5	25233	PGSC0003DMG400019386,PGSC0003DMG401021549,PGSC0003DMG402021564,PGSC0003DMG400031365,PGSC0003DMG400023458
GO:0031669	cellular response to nutrient levels	biological_process	0.11391	1	20	14416	28	25233	PGSC0003DMG400015197,PGSC0003DMG400014123,PGSC0003DMG404027324,PGSC0003DMG402024742,PGSC0003DMG400028485,PGSC0003DMG400026017,PGSC0003DMG400002321,PGSC0003DMG400002890,PGSC0003DMG400008259,PGSC0003DMG400025664,PGSC0003DMG400001340,PGSC0003DMG401007628,PGSC0003DMG400029724,PGSC0003DMG400000599,PGSC0003DMG400017163,Novel00540,PGSC0003DMG400003757,PGSC0003DMG400005803,PGSC0003DMG400008888,PGSC0003DM…
GO:0046873	metal ion transmembrane transporter activity	molecular_function	0.11419	1	109	14416	168	25233	PGSC0003DMG400027159,PGSC0003DMG400011388,PGSC0003DMG400043830,PGSC0003DMG400011451,PGSC0003DMG401000463,PGSC0003DMG400010663,PGSC0003DMG400029467,PGSC0003DMG402029578,PGSC0003DMG400019431,PGSC0003DMG400009247,PGSC0003DMG401009425,PGSC0003DMG400000501,Novel03805,Novel03157,PGSC0003DMG400016878,PGSC0003DMG400013819,PGSC0003DMG400029744,Novel01706,Novel04240,Novel03540,Novel01783,PGSC0003DMG4000243…
GO:0009705	plant-type vacuole membrane	cellular_component	0.11449	1	11	14416	14	25233	PGSC0003DMG400023478,PGSC0003DMG400012423,PGSC0003DMG400024665,PGSC0003DMG400024218,PGSC0003DMG400006913,PGSC0003DMG400009604,PGSC0003DMG400029942,PGSC0003DMG400014422,PGSC0003DMG400003848,PGSC0003DMG402027007,PGSC0003DMG402022314
GO:0051537	2 iron, 2 sulfur cluster binding	molecular_function	0.1151	1	28	14416	42	25233	Novel01308,PGSC0003DMG400026904,PGSC0003DMG401028515,PGSC0003DMG400013309,PGSC0003DMG400010698,PGSC0003DMG400013751,PGSC0003DMG400031014,PGSC0003DMG400018149,PGSC0003DMG400002967,PGSC0003DMG402005881,PGSC0003DMG400010641,PGSC0003DMG400008710,PGSC0003DMG400011950,PGSC0003DMG400000457,PGSC0003DMG401018708,Novel03786,PGSC0003DMG400024973,PGSC0003DMG400023391,PGSC0003DMG400005723,PGSC0003DMG400012624…
GO:0071486	cellular response to high light intensity	biological_process	0.11544	1	3	14416	3	25233	PGSC0003DMG400016590,PGSC0003DMG400023086,PGSC0003DMG400025866
GO:0051539	4 iron, 4 sulfur cluster binding	molecular_function	0.11589	1	27	14416	38	25233	PGSC0003DMG400009172,PGSC0003DMG400014944,PGSC0003DMG400004596,PGSC0003DMG400004642,PGSC0003DMG401011339,PGSC0003DMG400018323,PGSC0003DMG402022215,PGSC0003DMG400012033,PGSC0003DMG400026904,Novel05575,PGSC0003DMG400013309,PGSC0003DMG400003535,PGSC0003DMG401028974,PGSC0003DMG400008740,PGSC0003DMG401009270,PGSC0003DMG400028951,PGSC0003DMG400033912,PGSC0003DMG400006858,PGSC0003DMG400010304,PGSC0003DM…
GO:0009119	ribonucleoside metabolic process	biological_process	0.11609	1	21	14416	29	25233	PGSC0003DMG400015254,PGSC0003DMG400004572,PGSC0003DMG400013365,PGSC0003DMG400004364,PGSC0003DMG400005792,PGSC0003DMG400004684,PGSC0003DMG400012205,PGSC0003DMG400007518,PGSC0003DMG400021550,PGSC0003DMG400000537,PGSC0003DMG400031817,Novel04592,PGSC0003DMG400035738,PGSC0003DMG400010051,PGSC0003DMG400031166,Novel04907,PGSC0003DMG400012276,PGSC0003DMG400009699,PGSC0003DMG400016009,PGSC0003DMG400026976…
GO:0006801	superoxide metabolic process	biological_process	0.11609	1	11	14416	14	25233	PGSC0003DMG400027577,PGSC0003DMG400017948,PGSC0003DMG400013638,PGSC0003DMG400018665,PGSC0003DMG400023691,PGSC0003DMG400000417,Novel00389,PGSC0003DMG400023086,PGSC0003DMG400010660,PGSC0003DMG400003914,PGSC0003DMG400002389
GO:0008964	phosphoenolpyruvate carboxylase activity	molecular_function	0.11646	1	5	14416	5	25233	PGSC0003DMG400012387,PGSC0003DMG400021264,PGSC0003DMG400007466,PGSC0003DMG400015385,PGSC0003DMG400020422
GO:0043487	regulation of RNA stability	biological_process	0.11685	1	4	14416	4	25233	PGSC0003DMG400001599,PGSC0003DMG400029846,PGSC0003DMG400022563,PGSC0003DMG400006878
GO:0043488	regulation of mRNA stability	biological_process	0.11685	1	4	14416	4	25233	PGSC0003DMG400022563,PGSC0003DMG400029846,PGSC0003DMG400001599,PGSC0003DMG400006878
GO:0061013	regulation of mRNA catabolic process	biological_process	0.11685	1	4	14416	4	25233	PGSC0003DMG400006878,PGSC0003DMG400001599,PGSC0003DMG400029846,PGSC0003DMG400022563
GO:0046700	heterocycle catabolic process	biological_process	0.11686	1	59	14416	91	25233	Novel00174,PGSC0003DMG400041536,PGSC0003DMG400007507,Novel03249,PGSC0003DMG400007133,PGSC0003DMG401028807,PGSC0003DMG400020112,PGSC0003DMG400024713,PGSC0003DMG400022563,PGSC0003DMG400029846,PGSC0003DMG400001085,Novel06191,PGSC0003DMG400033050,PGSC0003DMG400023265,PGSC0003DMG400014560,PGSC0003DMG400002891,PGSC0003DMG400029615,PGSC0003DMG400000802,PGSC0003DMG400020249,Novel00724,PGSC0003DMG40000090…
GO:0031122	cytoplasmic microtubule organization	biological_process	0.11716	1	9	14416	12	25233	PGSC0003DMG400024631,PGSC0003DMG401014249,PGSC0003DMG400012325,PGSC0003DMG400028366,PGSC0003DMG400001364,PGSC0003DMG400024524,PGSC0003DMG400009647,PGSC0003DMG400015180,PGSC0003DMG400021891
GO:0016311	dephosphorylation	biological_process	0.11754	1	191	14416	305	25233	PGSC0003DMG400021596,PGSC0003DMG400010520,PGSC0003DMG400029275,PGSC0003DMG400004324,PGSC0003DMG400016181,PGSC0003DMG400018004,PGSC0003DMG400022370,PGSC0003DMG400027174,PGSC0003DMG400016891,PGSC0003DMG400029341,PGSC0003DMG400008021,PGSC0003DMG400030964,PGSC0003DMG400027155,Novel03367,PGSC0003DMG401001494,PGSC0003DMG400035743,PGSC0003DMG400030092,PGSC0003DMG400033680,PGSC0003DMG401004840,PGSC0003DM…
GO:0015934	large ribosomal subunit	cellular_component	0.11755	1	28	14416	44	25233	PGSC0003DMG400014544,PGSC0003DMG400007707,PGSC0003DMG400003467,PGSC0003DMG400026361,PGSC0003DMG400028524,PGSC0003DMG400018180,Novel01132,PGSC0003DMG403005640,PGSC0003DMG400035337,PGSC0003DMG400029659,PGSC0003DMG400009063,PGSC0003DMG400017933,PGSC0003DMG400015245,PGSC0003DMG400006207,PGSC0003DMG400005217,PGSC0003DMG401005881,PGSC0003DMG400034098,PGSC0003DMG400019272,PGSC0003DMG400031796,PGSC0003DM…
GO:0002218	activation of innate immune response	biological_process	0.11797	1	9	14416	11	25233	PGSC0003DMG400019881,PGSC0003DMG400005659,PGSC0003DMG400018343,PGSC0003DMG402015209,PGSC0003DMG400028672,PGSC0003DMG400011500,PGSC0003DMG400009914,PGSC0003DMG400033879,PGSC0003DMG401000095
GO:0002253	activation of immune response	biological_process	0.11797	1	9	14416	11	25233	PGSC0003DMG400005659,PGSC0003DMG400019881,PGSC0003DMG400028672,PGSC0003DMG400011500,PGSC0003DMG402015209,PGSC0003DMG400018343,PGSC0003DMG401000095,PGSC0003DMG400033879,PGSC0003DMG400009914
GO:0005802	trans-Golgi network	cellular_component	0.11862	1	43	14416	61	25233	PGSC0003DMG400027328,PGSC0003DMG400024824,PGSC0003DMG400026093,PGSC0003DMG400004829,PGSC0003DMG402014680,PGSC0003DMG400006799,PGSC0003DMG400017163,PGSC0003DMG400002632,PGSC0003DMG400030687,PGSC0003DMG400012785,PGSC0003DMG400009348,PGSC0003DMG400027521,PGSC0003DMG400042886,PGSC0003DMG400031099,PGSC0003DMG400024814,PGSC0003DMG400011727,PGSC0003DMG401003730,PGSC0003DMG400020264,PGSC0003DMG400013949,…
GO:0005739	mitochondrion	cellular_component	0.11896	1	281	14416	465	25233	PGSC0003DMG401006147,PGSC0003DMG400013088,PGSC0003DMG400030612,PGSC0003DMG400002990,PGSC0003DMG400014254,PGSC0003DMG400019834,PGSC0003DMG400017527,PGSC0003DMG400016172,PGSC0003DMG402020339,PGSC0003DMG400021581,PGSC0003DMG400028982,Novel00943,PGSC0003DMG400001411,PGSC0003DMG400013457,PGSC0003DMG400021744,PGSC0003DMG400023979,Novel00004,Novel05296,PGSC0003DMG400026356,Novel03783,Novel00993,PGSC0003…
GO:0008652	cellular amino acid biosynthetic process	biological_process	0.11982	1	96	14416	147	25233	Novel00198,PGSC0003DMG400017100,PGSC0003DMG400019163,PGSC0003DMG400008852,PGSC0003DMG400026536,PGSC0003DMG400013235,Novel00605,PGSC0003DMG400016337,PGSC0003DMG400006450,PGSC0003DMG400006506,PGSC0003DMG400000193,PGSC0003DMG400030812,PGSC0003DMG400001438,PGSC0003DMG400025041,PGSC0003DMG400012412,PGSC0003DMG400004949,PGSC0003DMG400029872,PGSC0003DMG400013970,PGSC0003DMG401014396,PGSC0003DMG400029380…
GO:0006595	polyamine metabolic process	biological_process	0.12015	1	15	14416	20	25233	PGSC0003DMG400009959,PGSC0003DMG400037026,PGSC0003DMG400024232,PGSC0003DMG400010051,PGSC0003DMG400025628,PGSC0003DMG400009077,PGSC0003DMG400024452,PGSC0003DMG400016009,PGSC0003DMG400026336,PGSC0003DMG400036131,PGSC0003DMG400007518,PGSC0003DMG400031835,PGSC0003DMG400001662,PGSC0003DMG400026671,PGSC0003DMG400032117
GO:0006596	polyamine biosynthetic process	biological_process	0.12015	1	15	14416	20	25233	PGSC0003DMG400025628,PGSC0003DMG400009077,PGSC0003DMG400024452,PGSC0003DMG400016009,PGSC0003DMG400026336,PGSC0003DMG400036131,PGSC0003DMG400031835,PGSC0003DMG400007518,PGSC0003DMG400001662,PGSC0003DMG400032117,PGSC0003DMG400026671,PGSC0003DMG400009959,PGSC0003DMG400037026,PGSC0003DMG400024232,PGSC0003DMG400010051
GO:0004482	mRNA (guanine-N7-)-methyltransferase activity	molecular_function	0.12019	1	5	14416	6	25233	PGSC0003DMG400023083,Novel02532,PGSC0003DMG401014244,Novel03879,PGSC0003DMG402014244
GO:0008174	mRNA methyltransferase activity	molecular_function	0.12019	1	5	14416	6	25233	PGSC0003DMG402014244,Novel03879,PGSC0003DMG401014244,PGSC0003DMG400023083,Novel02532
GO:0045292	mRNA cis splicing, via spliceosome	biological_process	0.12021	1	4	14416	4	25233	PGSC0003DMG400023132,PGSC0003DMG400021997,PGSC0003DMG400022854,PGSC0003DMG400026525
GO:0005342	organic acid transmembrane transporter activity	molecular_function	0.12024	1	12	14416	15	25233	PGSC0003DMG400018150,PGSC0003DMG400008360,Novel02604,PGSC0003DMG400000484,PGSC0003DMG400027414,PGSC0003DMG400024391,PGSC0003DMG400009672,Novel05301,PGSC0003DMG400020356,PGSC0003DMG402009291,PGSC0003DMG400013282,PGSC0003DMG400007359
GO:0046943	carboxylic acid transmembrane transporter activity	molecular_function	0.12024	1	12	14416	15	25233	PGSC0003DMG402009291,PGSC0003DMG400013282,PGSC0003DMG400007359,PGSC0003DMG400009672,PGSC0003DMG400024391,Novel05301,PGSC0003DMG400020356,PGSC0003DMG400008360,PGSC0003DMG400000484,PGSC0003DMG400027414,Novel02604,PGSC0003DMG400018150
GO:0018108	peptidyl-tyrosine phosphorylation	biological_process	0.12104	1	19	14416	26	25233	PGSC0003DMG400017167,PGSC0003DMG401000056,PGSC0003DMG400003294,PGSC0003DMG400024148,PGSC0003DMG400001368,PGSC0003DMG400017680,PGSC0003DMG400010488,PGSC0003DMG400003344,PGSC0003DMG404008678,PGSC0003DMG400017716,PGSC0003DMG400004860,PGSC0003DMG400016129,PGSC0003DMG400025222,PGSC0003DMG400001470,PGSC0003DMG400023704,PGSC0003DMG400020370,PGSC0003DMG400033914,PGSC0003DMG400003007,PGSC0003DMG400020894
GO:0018212	peptidyl-tyrosine modification	biological_process	0.12104	1	19	14416	26	25233	PGSC0003DMG401000056,PGSC0003DMG400017167,PGSC0003DMG400003344,PGSC0003DMG400010488,PGSC0003DMG400024148,PGSC0003DMG400001368,PGSC0003DMG400003294,PGSC0003DMG400017680,PGSC0003DMG400025222,PGSC0003DMG400001470,PGSC0003DMG400016129,PGSC0003DMG404008678,PGSC0003DMG400017716,PGSC0003DMG400004860,PGSC0003DMG400020894,PGSC0003DMG400003007,PGSC0003DMG400020370,PGSC0003DMG400023704,PGSC0003DMG400033914
GO:0009741	response to brassinosteroid	biological_process	0.12121	1	18	14416	24	25233	PGSC0003DMG400027820,PGSC0003DMG400019313,PGSC0003DMG400003047,PGSC0003DMG400015424,PGSC0003DMG400030958,PGSC0003DMG400001060,PGSC0003DMG400027849,PGSC0003DMG400007095,PGSC0003DMG400015167,PGSC0003DMG400028459,PGSC0003DMG400005903,PGSC0003DMG400013129,PGSC0003DMG400021186,PGSC0003DMG400029872,PGSC0003DMG400001820,PGSC0003DMG401025733,PGSC0003DMG400029885,PGSC0003DMG400004501
GO:0016627	oxidoreductase activity, acting on the CH-CH group of donors	molecular_function	0.12125	1	47	14416	69	25233	PGSC0003DMG400008113,PGSC0003DMG400014268,PGSC0003DMG400022473,PGSC0003DMG400023975,PGSC0003DMG400018351,PGSC0003DMG400019202,PGSC0003DMG400014722,Novel02350,PGSC0003DMG400026901,PGSC0003DMG400024962,PGSC0003DMG400019510,PGSC0003DMG400023957,PGSC0003DMG400020620,Novel00604,PGSC0003DMG400010408,PGSC0003DMG400000985,PGSC0003DMG400033683,PGSC0003DMG400030683,PGSC0003DMG400001117,PGSC0003DMG400011023…
GO:0005794	Golgi apparatus	cellular_component	0.12144	1	167	14416	259	25233	PGSC0003DMG400018405,PGSC0003DMG400026428,PGSC0003DMG400025789,PGSC0003DMG400027874,PGSC0003DMG401012474,PGSC0003DMG400026093,Novel04680,PGSC0003DMG400022627,PGSC0003DMG400022852,PGSC0003DMG400004053,PGSC0003DMG400013327,PGSC0003DMG400002579,PGSC0003DMG400000635,PGSC0003DMG400025105,PGSC0003DMG400009930,PGSC0003DMG400029372,PGSC0003DMG400017618,PGSC0003DMG402019860,PGSC0003DMG400033031,PGSC0003DM…
GO:0010101	post-embryonic root morphogenesis	biological_process	0.12162	1	10	14416	12	25233	PGSC0003DMG400028343,PGSC0003DMG400026504,PGSC0003DMG400025174,PGSC0003DMG403005720,PGSC0003DMG400025366,PGSC0003DMG400017309,PGSC0003DMG400011225,PGSC0003DMG400009380,PGSC0003DMG400006550,PGSC0003DMG400006667
GO:0010102	lateral root morphogenesis	biological_process	0.12162	1	10	14416	12	25233	PGSC0003DMG400017309,PGSC0003DMG400011225,PGSC0003DMG400009380,PGSC0003DMG400006550,PGSC0003DMG400006667,PGSC0003DMG400028343,PGSC0003DMG400026504,PGSC0003DMG400025174,PGSC0003DMG400025366,PGSC0003DMG403005720
GO:0040007	growth	biological_process	0.12172	1	63	14416	93	25233	PGSC0003DMG400004109,PGSC0003DMG400019313,PGSC0003DMG400004789,PGSC0003DMG400010340,PGSC0003DMG400023520,PGSC0003DMG400030687,Novel05122,PGSC0003DMG400001426,PGSC0003DMG400013497,PGSC0003DMG400021186,PGSC0003DMG400020244,PGSC0003DMG400000548,PGSC0003DMG400008545,PGSC0003DMG400020947,PGSC0003DMG400015167,PGSC0003DMG400027319,PGSC0003DMG400032503,PGSC0003DMG400010523,PGSC0003DMG400029885,PGSC0003DM…
GO:0015293	symporter activity	molecular_function	0.12189	1	7	14416	8	25233	PGSC0003DMG400008033,PGSC0003DMG400021101,PGSC0003DMG400031131,PGSC0003DMG402027007,PGSC0003DMG400031832,PGSC0003DMG400028978,PGSC0003DMG400007701
GO:1902584	positive regulation of response to water deprivation	biological_process	0.12274	1	4	14416	4	25233	PGSC0003DMG400013183,PGSC0003DMG400011370,PGSC0003DMG400029107,PGSC0003DMG400024708
GO:0048878	chemical homeostasis	biological_process	0.12363	1	53	14416	81	25233	PGSC0003DMG400029724,PGSC0003DMG400003477,PGSC0003DMG400010663,PGSC0003DMG400011451,PGSC0003DMG401000463,PGSC0003DMG400008484,PGSC0003DMG400008787,PGSC0003DMG400047327,PGSC0003DMG400009540,PGSC0003DMG400005988,PGSC0003DMG400029467,PGSC0003DMG401009425,PGSC0003DMG400016878,PGSC0003DMG400010090,PGSC0003DMG400020829,PGSC0003DMG400001060,PGSC0003DMG400014391,PGSC0003DMG402021988,PGSC0003DMG400003917,…
GO:0005984	disaccharide metabolic process	biological_process	0.12372	1	37	14416	53	25233	PGSC0003DMG400009936,Novel05352,PGSC0003DMG400004114,PGSC0003DMG400022778,PGSC0003DMG400027125,PGSC0003DMG401019060,PGSC0003DMG400009477,PGSC0003DMG400021341,Novel04135,PGSC0003DMG400013547,PGSC0003DMG400002756,PGSC0003DMG400014540,PGSC0003DMG400028467,PGSC0003DMG400019494,PGSC0003DMG400026107,PGSC0003DMG400021820,PGSC0003DMG400001596,PGSC0003DMG400025895,PGSC0003DMG401017546,PGSC0003DMG400009109…
GO:0072528	pyrimidine-containing compound biosynthetic process	biological_process	0.12397	1	30	14416	44	25233	PGSC0003DMG400012276,PGSC0003DMG400028417,PGSC0003DMG400031166,PGSC0003DMG400019081,PGSC0003DMG400027217,PGSC0003DMG400014372,PGSC0003DMG400021499,PGSC0003DMG400026976,PGSC0003DMG400000736,PGSC0003DMG400024725,PGSC0003DMG400001709,PGSC0003DMG400013634,PGSC0003DMG400019257,PGSC0003DMG400006111,PGSC0003DMG400006157,PGSC0003DMG400008888,PGSC0003DMG400005792,PGSC0003DMG400009031,PGSC0003DMG400033683,…
GO:0006012	galactose metabolic process	biological_process	0.12518	1	11	14416	14	25233	PGSC0003DMG400005216,Novel02734,PGSC0003DMG400004996,PGSC0003DMG400008259,PGSC0003DMG400003054,PGSC0003DMG400012274,PGSC0003DMG401021138,PGSC0003DMG400015927,PGSC0003DMG400015490,PGSC0003DMG400017095,PGSC0003DMG400003522
GO:0034614	cellular response to reactive oxygen species	biological_process	0.12549	1	13	14416	17	25233	PGSC0003DMG400002389,PGSC0003DMG400008545,PGSC0003DMG400027093,PGSC0003DMG400023086,PGSC0003DMG400019017,PGSC0003DMG400010660,PGSC0003DMG400023691,PGSC0003DMG400018665,PGSC0003DMG400000417,PGSC0003DMG400027577,PGSC0003DMG400017948,PGSC0003DMG400013638,PGSC0003DMG400002321
GO:0042335	cuticle development	biological_process	0.12549	1	4	14416	4	25233	PGSC0003DMG400025880,PGSC0003DMG400012627,PGSC0003DMG400034309,PGSC0003DMG400028701
GO:0048827	phyllome development	biological_process	0.12626	1	43	14416	63	25233	PGSC0003DMG400008687,PGSC0003DMG400000944,PGSC0003DMG400011401,PGSC0003DMG400026307,PGSC0003DMG400008834,PGSC0003DMG400026338,PGSC0003DMG400011581,PGSC0003DMG400016280,PGSC0003DMG400018343,PGSC0003DMG400021351,PGSC0003DMG400015273,PGSC0003DMG400006807,PGSC0003DMG400016117,PGSC0003DMG400019873,PGSC0003DMG400021719,PGSC0003DMG400030526,PGSC0003DMG400010207,PGSC0003DMG400013179,PGSC0003DMG400021547,…
GO:0080147	root hair cell development	biological_process	0.12632	1	7	14416	8	25233	PGSC0003DMG400024665,PGSC0003DMG400001520,PGSC0003DMG400019789,PGSC0003DMG400024213,PGSC0003DMG400020947,PGSC0003DMG400029372,PGSC0003DMG400001066
GO:0022853	active ion transmembrane transporter activity	molecular_function	0.12679	1	79	14416	116	25233	PGSC0003DMG401011206,PGSC0003DMG400030375,Novel03540,Novel01783,Novel04138,PGSC0003DMG402021988,PGSC0003DMG400002126,PGSC0003DMG400009436,PGSC0003DMG402017902,PGSC0003DMG400020136,PGSC0003DMG400031832,Novel02164,PGSC0003DMG400019431,PGSC0003DMG400010663,PGSC0003DMG402027007,PGSC0003DMG400043830,Novel01157,PGSC0003DMG400012169,PGSC0003DMG400008141,PGSC0003DMG400012696,PGSC0003DMG400028641,PGSC0003…
GO:1903825	organic acid transmembrane transport	biological_process	0.12681	1	15	14416	23	25233	PGSC0003DMG400008270,PGSC0003DMG400024391,PGSC0003DMG400013282,PGSC0003DMG400001478,PGSC0003DMG400013268,PGSC0003DMG402005796,PGSC0003DMG400026982,PGSC0003DMG400012255,PGSC0003DMG400027414,Novel03267,PGSC0003DMG400000484,PGSC0003DMG400008360,PGSC0003DMG400026291,PGSC0003DMG400027457,Novel04293
GO:1905039	carboxylic acid transmembrane transport	biological_process	0.12681	1	15	14416	23	25233	PGSC0003DMG400013282,PGSC0003DMG400008270,PGSC0003DMG400024391,Novel03267,PGSC0003DMG400027414,PGSC0003DMG400000484,PGSC0003DMG400008360,PGSC0003DMG400027457,Novel04293,PGSC0003DMG400026291,PGSC0003DMG400001478,PGSC0003DMG400013268,PGSC0003DMG402005796,PGSC0003DMG400026982,PGSC0003DMG400012255
GO:0050000	chromosome localization	biological_process	0.12696	1	4	14416	4	25233	PGSC0003DMG400016998,PGSC0003DMG400029761,Novel04769,PGSC0003DMG400023289
GO:0008283	cell population proliferation	biological_process	0.1276	1	16	14416	23	25233	PGSC0003DMG400021406,PGSC0003DMG400002682,PGSC0003DMG400007123,PGSC0003DMG400016248,Novel04332,PGSC0003DMG400012995,PGSC0003DMG400014966,PGSC0003DMG400015483,PGSC0003DMG400022425,PGSC0003DMG400021407,PGSC0003DMG400025738,PGSC0003DMG400023520,PGSC0003DMG400006807,PGSC0003DMG400028173,PGSC0003DMG400026504,PGSC0003DMG400002190
GO:0005960	glycine cleavage complex	cellular_component	0.12781	1	3	14416	3	25233	PGSC0003DMG400002103,PGSC0003DMG400020515,PGSC0003DMG401010423
GO:0019464	glycine decarboxylation via glycine cleavage system	biological_process	0.12781	1	3	14416	3	25233	PGSC0003DMG400002103,PGSC0003DMG400020515,PGSC0003DMG401010423
GO:0071824	protein-DNA complex subunit organization	biological_process	0.12852	1	48	14416	79	25233	PGSC0003DMG400008135,PGSC0003DMG400004381,PGSC0003DMG400014768,PGSC0003DMG402003328,Novel04321,PGSC0003DMG400023523,PGSC0003DMG400030399,PGSC0003DMG400015227,Novel05752,PGSC0003DMG400002965,PGSC0003DMG400001127,Novel06190,Novel01586,PGSC0003DMG400033079,Novel04916,PGSC0003DMG400014590,PGSC0003DMG400020064,PGSC0003DMG400006933,PGSC0003DMG400002020,PGSC0003DMG400027736,PGSC0003DMG400002560,PGSC0003…
GO:0047429	nucleoside-triphosphate diphosphatase activity	molecular_function	0.12886	1	9	14416	12	25233	PGSC0003DMG400030259,PGSC0003DMG400020112,PGSC0003DMG400003503,PGSC0003DMG400022502,PGSC0003DMG400024725,PGSC0003DMG400029615,PGSC0003DMG400033050,PGSC0003DMG400017214,PGSC0003DMG400016605
GO:0009624	response to nematode	biological_process	0.12975	1	7	14416	8	25233	PGSC0003DMG400007359,PGSC0003DMG400023853,PGSC0003DMG400020708,PGSC0003DMG400028710,PGSC0003DMG400014054,PGSC0003DMG400003889,PGSC0003DMG400027159
GO:0016641	oxidoreductase activity, acting on the CH-NH2 group of donors, oxygen as acceptor	molecular_function	0.1302	1	13	14416	17	25233	PGSC0003DMG400023173,PGSC0003DMG400024580,PGSC0003DMG400019077,Novel05962,PGSC0003DMG400026988,PGSC0003DMG401024581,Novel06274,PGSC0003DMG400017203,PGSC0003DMG400031836,PGSC0003DMG400007008,PGSC0003DMG400003936,Novel04350,PGSC0003DMG400012848
GO:0004478	methionine adenosyltransferase activity	molecular_function	0.13061	1	4	14416	4	25233	PGSC0003DMG400004688,PGSC0003DMG400037250,PGSC0003DMG400028287,PGSC0003DMG400018292
GO:0006556	S-adenosylmethionine biosynthetic process	biological_process	0.13061	1	4	14416	4	25233	PGSC0003DMG400004688,PGSC0003DMG400018292,PGSC0003DMG400028287,PGSC0003DMG400037250
GO:0009143	nucleoside triphosphate catabolic process	biological_process	0.13095	1	7	14416	9	25233	PGSC0003DMG400033050,PGSC0003DMG400017214,PGSC0003DMG400029615,PGSC0003DMG400016605,PGSC0003DMG400020112,PGSC0003DMG400024725,PGSC0003DMG400022502
GO:0004127	cytidylate kinase activity	molecular_function	0.13098	1	7	14416	8	25233	PGSC0003DMG400019081,PGSC0003DMG400024212,PGSC0003DMG400001709,Novel01077,Novel05152,Novel04453,Novel01076
GO:0017022	myosin binding	molecular_function	0.13147	1	7	14416	8	25233	PGSC0003DMG400011830,PGSC0003DMG400029521,PGSC0003DMG400033062,PGSC0003DMG403024882,PGSC0003DMG400024464,PGSC0003DMG400031422,PGSC0003DMG400027519
GO:0009001	serine O-acetyltransferase activity	molecular_function	0.13161	1	4	14416	4	25233	PGSC0003DMG400001573,PGSC0003DMG400000282,PGSC0003DMG400014379,PGSC0003DMG400022181
GO:0016412	serine O-acyltransferase activity	molecular_function	0.13161	1	4	14416	4	25233	PGSC0003DMG400022181,PGSC0003DMG400001573,PGSC0003DMG400014379,PGSC0003DMG400000282
GO:0140103	catalytic activity, acting on a glycoprotein	molecular_function	0.13209	1	14	14416	19	25233	PGSC0003DMG400013088,PGSC0003DMG403014680,PGSC0003DMG400015730,PGSC0003DMG400001596,PGSC0003DMG400012635,PGSC0003DMG400002756,PGSC0003DMG400030897,PGSC0003DMG400018611,PGSC0003DMG400004514,PGSC0003DMG400009936,PGSC0003DMG402014680,PGSC0003DMG400019494,PGSC0003DMG400026107,PGSC0003DMG400009257
GO:0048500	signal recognition particle	cellular_component	0.13253	1	10	14416	13	25233	PGSC0003DMG400004717,PGSC0003DMG400024126,PGSC0003DMG400016301,PGSC0003DMG400000625,Novel00833,PGSC0003DMG400001299,PGSC0003DMG400008871,Novel00832,Novel01336,Novel03312
GO:0045259	proton-transporting ATP synthase complex	cellular_component	0.13255	1	30	14416	45	25233	PGSC0003DMG400028842,PGSC0003DMG400030594,PGSC0003DMG400002209,Novel05296,PGSC0003DMG400013725,Novel00993,Novel05151,PGSC0003DMG401022238,PGSC0003DMG400020484,Novel00836,PGSC0003DMG400026508,PGSC0003DMG400000285,Novel04979,Novel02130,PGSC0003DMG400030942,PGSC0003DMG401011647,PGSC0003DMG400025106,PGSC0003DMG400026520,Novel01375,Novel04776,PGSC0003DMG400002202,Novel01404,PGSC0003DMG400027590,Novel0…
GO:0044270	cellular nitrogen compound catabolic process	biological_process	0.13309	1	58	14416	90	25233	PGSC0003DMG400026901,PGSC0003DMG400017214,PGSC0003DMG400002694,PGSC0003DMG400001599,PGSC0003DMG400024884,PGSC0003DMG401001978,PGSC0003DMG400016268,PGSC0003DMG400015115,PGSC0003DMG400006878,PGSC0003DMG400008113,Novel05302,PGSC0003DMG400022502,PGSC0003DMG400022386,PGSC0003DMG400008857,PGSC0003DMG401007628,PGSC0003DMG402023116,PGSC0003DMG400024779,PGSC0003DMG400004863,PGSC0003DMG400021814,PGSC0003DM…
GO:0031407	oxylipin metabolic process	biological_process	0.13344	1	12	14416	15	25233	PGSC0003DMG400013248,PGSC0003DMG400032155,PGSC0003DMG400007793,PGSC0003DMG400020999,PGSC0003DMG400024693,PGSC0003DMG400030890,PGSC0003DMG400022894,PGSC0003DMG401024691,PGSC0003DMG400028887,PGSC0003DMG400031809,PGSC0003DMG400010859,PGSC0003DMG400017465
GO:0031408	oxylipin biosynthetic process	biological_process	0.13344	1	12	14416	15	25233	PGSC0003DMG400030890,PGSC0003DMG400022894,PGSC0003DMG400032155,PGSC0003DMG400007793,PGSC0003DMG400020999,PGSC0003DMG400024693,PGSC0003DMG400013248,PGSC0003DMG400010859,PGSC0003DMG400017465,PGSC0003DMG400031809,PGSC0003DMG400028887,PGSC0003DMG401024691
GO:0030259	lipid glycosylation	biological_process	0.13355	1	4	14416	4	25233	Novel00130,PGSC0003DMG400005667,Novel03948,PGSC0003DMG400015817
GO:0098590	plasma membrane region	cellular_component	0.13407	1	13	14416	17	25233	PGSC0003DMG400012807,PGSC0003DMG400008502,Novel04460,PGSC0003DMG400022381,Novel01907,PGSC0003DMG400031173,PGSC0003DMG400013396,PGSC0003DMG400026139,Novel03022,PGSC0003DMG400009963,Novel05752,PGSC0003DMG400014200,PGSC0003DMG402020860
GO:0022414	reproductive process	biological_process	0.13414	1	243	14416	390	25233	PGSC0003DMG401015901,PGSC0003DMG400022382,PGSC0003DMG400018457,PGSC0003DMG400011688,PGSC0003DMG400004930,PGSC0003DMG401013876,Novel00778,PGSC0003DMG400027919,PGSC0003DMG400001099,PGSC0003DMG401019242,PGSC0003DMG400020947,PGSC0003DMG400020501,PGSC0003DMG400006590,PGSC0003DMG401005047,PGSC0003DMG400017949,PGSC0003DMG400015167,PGSC0003DMG400007163,PGSC0003DMG400024260,PGSC0003DMG400023751,PGSC0003DM…
GO:0030170	pyridoxal phosphate binding	molecular_function	0.13414	1	89	14416	138	25233	Novel05718,PGSC0003DMG400001287,PGSC0003DMG400012321,PGSC0003DMG400002479,PGSC0003DMG400002473,PGSC0003DMG400028382,PGSC0003DMG400029122,PGSC0003DMG400021426,PGSC0003DMG400031042,PGSC0003DMG400015745,PGSC0003DMG400030612,PGSC0003DMG400027919,PGSC0003DMG400024281,PGSC0003DMG400003495,PGSC0003DMG400029836,PGSC0003DMG400008477,PGSC0003DMG400021582,PGSC0003DMG400005008,PGSC0003DMG400029022,PGSC0003DM…
GO:0070279	vitamin B6 binding	molecular_function	0.13414	1	89	14416	138	25233	Novel05852,PGSC0003DMG400000193,Novel02187,PGSC0003DMG400029050,PGSC0003DMG400013331,PGSC0003DMG400022125,PGSC0003DMG400031057,PGSC0003DMG400026280,PGSC0003DMG400029046,PGSC0003DMG400012800,PGSC0003DMG400011754,PGSC0003DMG400029872,PGSC0003DMG400007330,PGSC0003DMG400029380,Novel05748,PGSC0003DMG400015860,PGSC0003DMG400006396,Novel05484,Novel00332,PGSC0003DMG401014619,PGSC0003DMG400031027,PGSC0003…
GO:0001678	cellular glucose homeostasis	biological_process	0.13454	1	7	14416	8	25233	PGSC0003DMG400030624,PGSC0003DMG401025733,PGSC0003DMG400013187,PGSC0003DMG400009861,PGSC0003DMG400000295,PGSC0003DMG400002525,PGSC0003DMG400014858
GO:0033500	carbohydrate homeostasis	biological_process	0.13454	1	7	14416	8	25233	PGSC0003DMG400009861,PGSC0003DMG400000295,PGSC0003DMG400002525,PGSC0003DMG400014858,PGSC0003DMG400013187,PGSC0003DMG400030624,PGSC0003DMG401025733
GO:0042593	glucose homeostasis	biological_process	0.13454	1	7	14416	8	25233	PGSC0003DMG400014858,PGSC0003DMG400000295,PGSC0003DMG400009861,PGSC0003DMG400002525,PGSC0003DMG400030624,PGSC0003DMG401025733,PGSC0003DMG400013187
GO:0004713	protein tyrosine kinase activity	molecular_function	0.1347	1	20	14416	28	25233	PGSC0003DMG400001470,PGSC0003DMG400025222,PGSC0003DMG400016129,PGSC0003DMG404008678,PGSC0003DMG400017716,PGSC0003DMG400004860,PGSC0003DMG400020894,PGSC0003DMG400003007,PGSC0003DMG400033914,PGSC0003DMG400020370,PGSC0003DMG400023704,PGSC0003DMG401000056,PGSC0003DMG400017167,PGSC0003DMG400003344,PGSC0003DMG400010488,PGSC0003DMG400017680,PGSC0003DMG400024148,PGSC0003DMG400003294,PGSC0003DMG400001368,…
GO:0004315	3-oxoacyl-[acyl-carrier-protein] synthase activity	molecular_function	0.13506	1	4	14416	4	25233	PGSC0003DMG400026308,Novel03100,Novel00238,Novel05123
GO:0009263	deoxyribonucleotide biosynthetic process	biological_process	0.13512	1	6	14416	7	25233	PGSC0003DMG400022502,PGSC0003DMG400024725,PGSC0003DMG400020253,PGSC0003DMG400000736,Novel00566,PGSC0003DMG400006157
GO:0042592	homeostatic process	biological_process	0.13536	1	147	14416	245	25233	PGSC0003DMG400003917,PGSC0003DMG400028266,PGSC0003DMG400012875,PGSC0003DMG400008994,Novel04130,PGSC0003DMG400021685,PGSC0003DMG400001060,PGSC0003DMG400014391,PGSC0003DMG400005988,PGSC0003DMG400008013,PGSC0003DMG400019088,PGSC0003DMG400023691,PGSC0003DMG400017364,PGSC0003DMG400004454,PGSC0003DMG400017569,PGSC0003DMG400001319,PGSC0003DMG400012263,PGSC0003DMG402005074,PGSC0003DMG400005097,PGSC0003DM…
GO:0008138	protein tyrosine/serine/threonine phosphatase activity	molecular_function	0.1354	1	14	14416	18	25233	PGSC0003DMG400026263,PGSC0003DMG401014249,PGSC0003DMG400004324,PGSC0003DMG400011726,Novel01839,PGSC0003DMG400000351,PGSC0003DMG400029073,PGSC0003DMG400016998,PGSC0003DMG400023418,PGSC0003DMG400013901,PGSC0003DMG400000662,PGSC0003DMG400015246,PGSC0003DMG400027327,PGSC0003DMG400030092
GO:0045824	negative regulation of innate immune response	biological_process	0.13578	1	4	14416	4	25233	PGSC0003DMG400005407,PGSC0003DMG400017252,PGSC0003DMG400025117,PGSC0003DMG400010721
GO:0050777	negative regulation of immune response	biological_process	0.13578	1	4	14416	4	25233	PGSC0003DMG400005407,PGSC0003DMG400017252,PGSC0003DMG400025117,PGSC0003DMG400010721
GO:0015994	chlorophyll metabolic process	biological_process	0.13635	1	17	14416	23	25233	Novel01678,PGSC0003DMG400019347,PGSC0003DMG400030219,PGSC0003DMG400021814,PGSC0003DMG400012458,PGSC0003DMG400014243,PGSC0003DMG400015356,PGSC0003DMG400029051,PGSC0003DMG401007628,PGSC0003DMG400027276,PGSC0003DMG400025007,PGSC0003DMG400007188,Novel02036,PGSC0003DMG400018351,PGSC0003DMG400016268,PGSC0003DMG400026627,PGSC0003DMG400019510
GO:1901071	glucosamine-containing compound metabolic process	biological_process	0.1364	1	12	14416	17	25233	PGSC0003DMG400008673,PGSC0003DMG402001531,Novel00071,Novel01471,PGSC0003DMG400026853,PGSC0003DMG400025063,PGSC0003DMG400026854,PGSC0003DMG400001529,PGSC0003DMG400008796,PGSC0003DMG400021602,PGSC0003DMG400026855,PGSC0003DMG400004593
GO:0005987	sucrose catabolic process	biological_process	0.13722	1	7	14416	8	25233	PGSC0003DMG400009936,PGSC0003DMG400013088,PGSC0003DMG400002756,PGSC0003DMG400026107,PGSC0003DMG400009257,PGSC0003DMG400019494,PGSC0003DMG400001596
GO:0033926	glycopeptide alpha-N-acetylgalactosaminidase activity	molecular_function	0.13722	1	7	14416	8	25233	PGSC0003DMG400009936,PGSC0003DMG400013088,PGSC0003DMG400019494,PGSC0003DMG400001596,PGSC0003DMG400026107,PGSC0003DMG400002756,PGSC0003DMG400009257
GO:0005102	signaling receptor binding	molecular_function	0.13814	1	41	14416	62	25233	Novel04256,PGSC0003DMG400002250,PGSC0003DMG400017690,Novel05399,PGSC0003DMG400027536,Novel01306,PGSC0003DMG400025738,Novel00731,Novel00966,Novel00693,Novel05675,Novel04350,PGSC0003DMG400012995,Novel02913,PGSC0003DMG400018811,Novel04096,Novel00328,PGSC0003DMG400030693,PGSC0003DMG400007123,PGSC0003DMG400002682,Novel03934,PGSC0003DMG400021406,Novel01406,Novel01554,Novel01960,PGSC0003DMG400028173,Nov…
GO:0006571	tyrosine biosynthetic process	biological_process	0.13814	1	4	14416	4	25233	PGSC0003DMG400023957,PGSC0003DMG400020334,PGSC0003DMG400012995,PGSC0003DMG400030683
GO:0009163	nucleoside biosynthetic process	biological_process	0.13833	1	12	14416	16	25233	PGSC0003DMG400012276,PGSC0003DMG400005792,PGSC0003DMG400015254,PGSC0003DMG400010051,PGSC0003DMG400031166,PGSC0003DMG400004364,PGSC0003DMG400016009,PGSC0003DMG400026976,PGSC0003DMG400021550,Novel04592,PGSC0003DMG400012205,PGSC0003DMG400007518
GO:0042455	ribonucleoside biosynthetic process	biological_process	0.13833	1	12	14416	16	25233	PGSC0003DMG400012276,PGSC0003DMG400005792,PGSC0003DMG400004364,PGSC0003DMG400031166,PGSC0003DMG400010051,PGSC0003DMG400015254,Novel04592,PGSC0003DMG400016009,PGSC0003DMG400026976,PGSC0003DMG400021550,PGSC0003DMG400007518,PGSC0003DMG400012205
GO:1901659	glycosyl compound biosynthetic process	biological_process	0.13833	1	12	14416	16	25233	PGSC0003DMG400016009,PGSC0003DMG400026976,PGSC0003DMG400021550,Novel04592,PGSC0003DMG400012205,PGSC0003DMG400007518,PGSC0003DMG400012276,PGSC0003DMG400005792,PGSC0003DMG400015254,PGSC0003DMG400010051,PGSC0003DMG400031166,PGSC0003DMG400004364
GO:0009166	nucleotide catabolic process	biological_process	0.13834	1	10	14416	14	25233	PGSC0003DMG400008113,Novel03249,PGSC0003DMG402026622,PGSC0003DMG400024725,PGSC0003DMG400022502,PGSC0003DMG400020112,PGSC0003DMG400017214,PGSC0003DMG400026901,PGSC0003DMG400016605,PGSC0003DMG400033050
GO:0006900	vesicle budding from membrane	biological_process	0.13852	1	7	14416	8	25233	PGSC0003DMG400012505,PGSC0003DMG400001808,PGSC0003DMG400001295,PGSC0003DMG400002531,PGSC0003DMG400028944,PGSC0003DMG402031533,PGSC0003DMG401012474
GO:0048518	positive regulation of biological process	biological_process	0.13925	1	186	14416	306	25233	PGSC0003DMG400022298,PGSC0003DMG400018194,Novel04199,PGSC0003DMG400028248,PGSC0003DMG400006955,PGSC0003DMG400013362,PGSC0003DMG400022817,Novel02249,PGSC0003DMG400007740,Novel00920,PGSC0003DMG400028672,PGSC0003DMG400003212,PGSC0003DMG400027264,PGSC0003DMG400022734,PGSC0003DMG400033140,PGSC0003DMG400026829,PGSC0003DMG400024539,PGSC0003DMG403005720,PGSC0003DMG400009162,PGSC0003DMG401027032,PGSC0003D…
GO:0006261	DNA-dependent DNA replication	biological_process	0.13957	1	38	14416	59	25233	PGSC0003DMG400000548,Novel04336,PGSC0003DMG400030326,Novel03897,PGSC0003DMG401011946,Novel01850,PGSC0003DMG400003180,Novel04696,PGSC0003DMG402008903,PGSC0003DMG400030351,PGSC0003DMG400030968,PGSC0003DMG401013636,Novel01553,PGSC0003DMG400018626,PGSC0003DMG400016914,PGSC0003DMG400031371,PGSC0003DMG400027330,PGSC0003DMG400007347,PGSC0003DMG400023483,PGSC0003DMG400011837,PGSC0003DMG400023720,PGSC0003…
GO:0019866	organelle inner membrane	cellular_component	0.1398	1	105	14416	176	25233	PGSC0003DMG400026342,Novel02130,PGSC0003DMG400027010,PGSC0003DMG400026016,Novel05151,PGSC0003DMG400012496,PGSC0003DMG400004338,PGSC0003DMG400020601,PGSC0003DMG400033912,PGSC0003DMG400013596,Novel05296,PGSC0003DMG400028842,PGSC0003DMG400026356,Novel00993,PGSC0003DMG400011391,PGSC0003DMG400004065,PGSC0003DMG400013725,PGSC0003DMG400020649,Novel03444,Novel01815,Novel00024,PGSC0003DMG400013268,PGSC000…
GO:0042175	nuclear outer membrane-endoplasmic reticulum membrane network	cellular_component	0.14001	1	117	14416	190	25233	Novel05059,PGSC0003DMG400030573,PGSC0003DMG401015537,PGSC0003DMG400001808,Novel03916,PGSC0003DMG400009924,PGSC0003DMG400016636,PGSC0003DMG400019959,PGSC0003DMG400010653,PGSC0003DMG400006959,PGSC0003DMG400020490,PGSC0003DMG400012388,Novel05007,PGSC0003DMG400008555,Novel00362,PGSC0003DMG400006994,Novel04452,PGSC0003DMG400025078,PGSC0003DMG400011451,PGSC0003DMG400028606,PGSC0003DMG400019832,PGSC0003…
GO:0030546	signaling receptor activator activity	molecular_function	0.14029	1	22	14416	32	25233	PGSC0003DMG400021406,PGSC0003DMG400002682,Novel03934,PGSC0003DMG400007123,Novel04096,Novel00328,Novel02913,PGSC0003DMG400030693,Novel04350,Novel05675,Novel01798,PGSC0003DMG400021407,Novel00966,PGSC0003DMG400025738,Novel04482,Novel05139,Novel01306,PGSC0003DMG400028173,Novel01960,Novel01554,Novel01406,Novel04256
GO:0048018	receptor ligand activity	molecular_function	0.14029	1	22	14416	32	25233	Novel00966,PGSC0003DMG400025738,Novel04482,Novel05139,Novel01306,PGSC0003DMG400028173,Novel01960,Novel01554,Novel01406,Novel04256,PGSC0003DMG400021406,PGSC0003DMG400002682,Novel03934,PGSC0003DMG400007123,Novel02913,Novel00328,Novel04096,PGSC0003DMG400030693,Novel04350,Novel01798,Novel05675,PGSC0003DMG400021407
GO:0032544	plastid translation	biological_process	0.14113	1	5	14416	6	25233	PGSC0003DMG400029704,PGSC0003DMG401012965,PGSC0003DMG400002547,PGSC0003DMG400019363,PGSC0003DMG400015575
GO:0010287	plastoglobule	cellular_component	0.14212	1	8	14416	10	25233	PGSC0003DMG400025664,PGSC0003DMG400029051,PGSC0003DMG400000613,PGSC0003DMG400016959,PGSC0003DMG400029047,PGSC0003DMG400028255,PGSC0003DMG400046303,PGSC0003DMG400033037
GO:0017048	Rho GTPase binding	molecular_function	0.14244	1	14	14416	19	25233	Novel05505,PGSC0003DMG400046768,PGSC0003DMG400019139,PGSC0003DMG400029379,Novel01822,Novel05020,PGSC0003DMG400016533,PGSC0003DMG400000040,PGSC0003DMG400020811,PGSC0003DMG400018648,PGSC0003DMG400002173,PGSC0003DMG400009963,PGSC0003DMG400027521,PGSC0003DMG400026309
GO:0006656	phosphatidylcholine biosynthetic process	biological_process	0.14308	1	4	14416	4	25233	PGSC0003DMG400028798,PGSC0003DMG400005749,PGSC0003DMG400014459,PGSC0003DMG400028490
GO:1901505	carbohydrate derivative transmembrane transporter activity	molecular_function	0.14347	1	52	14416	80	25233	PGSC0003DMG400003534,PGSC0003DMG400017610,PGSC0003DMG400013596,PGSC0003DMG400009705,PGSC0003DMG400046804,PGSC0003DMG400011278,PGSC0003DMG400004065,PGSC0003DMG400017750,PGSC0003DMG400011140,PGSC0003DMG400001846,PGSC0003DMG400016806,PGSC0003DMG400008200,PGSC0003DMG400030905,PGSC0003DMG400006405,PGSC0003DMG400006806,PGSC0003DMG400021023,PGSC0003DMG400000209,PGSC0003DMG400019697,PGSC0003DMG400027961,…
GO:0005978	glycogen biosynthetic process	biological_process	0.14387	1	7	14416	8	25233	PGSC0003DMG400046891,Novel03934,PGSC0003DMG400009026,PGSC0003DMG400000735,PGSC0003DMG400009981,PGSC0003DMG400022307,PGSC0003DMG400031084
GO:0004751	ribose-5-phosphate isomerase activity	molecular_function	0.14411	1	4	14416	4	25233	PGSC0003DMG400019448,PGSC0003DMG400030509,PGSC0003DMG400005961,PGSC0003DMG400021135
GO:0009052	pentose-phosphate shunt, non-oxidative branch	biological_process	0.14411	1	4	14416	4	25233	PGSC0003DMG400005961,PGSC0003DMG400021135,PGSC0003DMG400019448,PGSC0003DMG400030509
GO:0000155	phosphorelay sensor kinase activity	molecular_function	0.1446	1	26	14416	35	25233	PGSC0003DMG400028694,PGSC0003DMG400027211,PGSC0003DMG400025361,PGSC0003DMG400029463,PGSC0003DMG400031819,Novel03200,Novel05153,PGSC0003DMG400024017,PGSC0003DMG400017186,PGSC0003DMG400034307,PGSC0003DMG400029542,Novel02514,PGSC0003DMG400026779,PGSC0003DMG400023402,PGSC0003DMG400027651,Novel05122,Novel03794,Novel02513,Novel02206,PGSC0003DMG400003578,Novel05767,PGSC0003DMG400003072,PGSC0003DMG400017…
GO:0140299	small molecule sensor activity	molecular_function	0.1446	1	26	14416	35	25233	PGSC0003DMG400029542,Novel02514,PGSC0003DMG400026779,PGSC0003DMG400023402,Novel05122,Novel03794,PGSC0003DMG400027651,Novel02206,Novel02513,PGSC0003DMG400003072,Novel05767,PGSC0003DMG400003578,PGSC0003DMG400017396,PGSC0003DMG400016284,PGSC0003DMG400017642,Novel05677,PGSC0003DMG400028694,PGSC0003DMG400027211,PGSC0003DMG400029463,PGSC0003DMG400025361,PGSC0003DMG400031819,Novel03200,PGSC0003DMG400034…
GO:0014070	response to organic cyclic compound	biological_process	0.14485	1	28	14416	40	25233	PGSC0003DMG400027820,PGSC0003DMG400004151,PGSC0003DMG400003047,PGSC0003DMG400015424,PGSC0003DMG400018343,PGSC0003DMG400008579,PGSC0003DMG400019313,PGSC0003DMG400015167,PGSC0003DMG400005903,PGSC0003DMG400028459,PGSC0003DMG400013129,PGSC0003DMG400025117,PGSC0003DMG400027849,PGSC0003DMG400030958,PGSC0003DMG400001060,PGSC0003DMG400007095,PGSC0003DMG400008545,PGSC0003DMG400021186,PGSC0003DMG400041998,…
GO:0019359	nicotinamide nucleotide biosynthetic process	biological_process	0.14498	1	9	14416	11	25233	PGSC0003DMG400012848,PGSC0003DMG400022170,Novel01615,PGSC0003DMG400004012,PGSC0003DMG400007060,PGSC0003DMG400030501,PGSC0003DMG400018194,PGSC0003DMG400033059,PGSC0003DMG400010485
GO:0005749	mitochondrial respiratory chain complex II, succinate dehydrogenase complex (ubiquinone)	cellular_component	0.14529	1	3	14416	3	25233	PGSC0003DMG400005906,PGSC0003DMG400027010,PGSC0003DMG400002990
GO:0045257	succinate dehydrogenase complex (ubiquinone)	cellular_component	0.14529	1	3	14416	3	25233	PGSC0003DMG400005906,PGSC0003DMG400002990,PGSC0003DMG400027010
GO:0045283	fumarate reductase complex	cellular_component	0.14529	1	3	14416	3	25233	PGSC0003DMG400005906,PGSC0003DMG400027010,PGSC0003DMG400002990
GO:0009259	ribonucleotide metabolic process	biological_process	0.14557	1	122	14416	196	25233	PGSC0003DMG400031817,PGSC0003DMG400019620,PGSC0003DMG400019605,PGSC0003DMG400009472,PGSC0003DMG400008113,PGSC0003DMG400007007,Novel00296,PGSC0003DMG400027321,PGSC0003DMG400002921,PGSC0003DMG400027745,Novel04776,PGSC0003DMG400004684,PGSC0003DMG403017663,Novel01815,PGSC0003DMG400033683,PGSC0003DMG400023978,PGSC0003DMG400015508,PGSC0003DMG400026901,PGSC0003DMG400009924,Novel05152,PGSC0003DMG40001525…
GO:0019693	ribose phosphate metabolic process	biological_process	0.14557	1	122	14416	196	25233	PGSC0003DMG400004436,PGSC0003DMG400021550,PGSC0003DMG400030624,PGSC0003DMG400016726,PGSC0003DMG400010235,PGSC0003DMG400002525,PGSC0003DMG401004334,PGSC0003DMG400002202,PGSC0003DMG400001927,PGSC0003DMG400003882,PGSC0003DMG400005792,PGSC0003DMG400006590,PGSC0003DMG400022118,PGSC0003DMG400003548,PGSC0003DMG400027875,Novel05512,PGSC0003DMG400012012,PGSC0003DMG400004364,PGSC0003DMG400029309,PGSC0003DM…
GO:0010224	response to UV-B	biological_process	0.14559	1	6	14416	7	25233	PGSC0003DMG400023086,PGSC0003DMG400010207,PGSC0003DMG400024658,PGSC0003DMG400010660,PGSC0003DMG400018482,PGSC0003DMG400025758
GO:2000030	regulation of response to red or far red light	biological_process	0.14624	1	9	14416	11	25233	PGSC0003DMG400001914,PGSC0003DMG400000714,PGSC0003DMG400001633,PGSC0003DMG400019379,PGSC0003DMG400007729,PGSC0003DMG402021097,PGSC0003DMG400008545,PGSC0003DMG400030958,PGSC0003DMG400011401
GO:0046417	chorismate metabolic process	biological_process	0.14654	1	9	14416	11	25233	PGSC0003DMG400024392,PGSC0003DMG400026006,PGSC0003DMG400003582,PGSC0003DMG400030812,PGSC0003DMG400012549,PGSC0003DMG400001438,PGSC0003DMG402016226,PGSC0003DMG400009237,PGSC0003DMG400007018
GO:0010150	leaf senescence	biological_process	0.14683	1	9	14416	11	25233	PGSC0003DMG400018343,PGSC0003DMG400006807,PGSC0003DMG400016280,PGSC0003DMG400021547,PGSC0003DMG400019634,PGSC0003DMG400011153,PGSC0003DMG400006955,PGSC0003DMG400010207,PGSC0003DMG400019873
GO:0090693	plant organ senescence	biological_process	0.14683	1	9	14416	11	25233	PGSC0003DMG400018343,PGSC0003DMG400006807,PGSC0003DMG400016280,PGSC0003DMG400019634,PGSC0003DMG400021547,PGSC0003DMG400011153,PGSC0003DMG400006955,PGSC0003DMG400010207,PGSC0003DMG400019873
GO:0004551	nucleotide diphosphatase activity	molecular_function	0.14702	1	3	14416	3	25233	PGSC0003DMG400029615,PGSC0003DMG400015127,PGSC0003DMG402026622
GO:0016624	oxidoreductase activity, acting on the aldehyde or oxo group of donors, disulfide as acceptor	molecular_function	0.14761	1	13	14416	17	25233	PGSC0003DMG401004334,PGSC0003DMG400002921,PGSC0003DMG400004998,PGSC0003DMG400027739,PGSC0003DMG402023446,PGSC0003DMG400031370,PGSC0003DMG400023519,PGSC0003DMG400013029,Novel02404,PGSC0003DMG400024860,PGSC0003DMG400001927,Novel04856,PGSC0003DMG400025407
GO:0042752	regulation of circadian rhythm	biological_process	0.14787	1	10	14416	14	25233	PGSC0003DMG400008545,PGSC0003DMG400021346,PGSC0003DMG400019570,PGSC0003DMG402007970,PGSC0003DMG400030357,PGSC0003DMG400001221,PGSC0003DMG400018791,PGSC0003DMG400031808,PGSC0003DMG400001633,PGSC0003DMG400009846
GO:0016157	sucrose synthase activity	molecular_function	0.14814	1	7	14416	8	25233	PGSC0003DMG401019060,PGSC0003DMG400013546,PGSC0003DMG400026428,PGSC0003DMG400013547,PGSC0003DMG400006672,PGSC0003DMG400027936,PGSC0003DMG400016730
GO:0015368	calcium:cation antiporter activity	molecular_function	0.14883	1	4	14416	4	25233	PGSC0003DMG400009182,PGSC0003DMG400011787,PGSC0003DMG400031085,PGSC0003DMG400004158
GO:0015369	calcium:proton antiporter activity	molecular_function	0.14883	1	4	14416	4	25233	PGSC0003DMG400004158,PGSC0003DMG400031085,PGSC0003DMG400011787,PGSC0003DMG400009182
GO:0016731	oxidoreductase activity, acting on iron-sulfur proteins as donors, NAD or NADP as acceptor	molecular_function	0.14889	1	4	14416	4	25233	PGSC0003DMG402003567,PGSC0003DMG400004095,PGSC0003DMG400018273,PGSC0003DMG400011811
[truncated: 5,369 more rows]

## Sheet: GO enrichment of hub-genes
GO_accession	Description	Term_type	Over_represented_pValue	Corrected_pValue	DEG_item	DEG_list	Bg_item	Bg_list	Gene
[truncated: 496 more rows]
