# Supplementary material for: Transcriptome analysis reveals multiple effects of nitrogen accumulation and metabolism in the roots, shoots, and leaves of potato (Solanum tuberosum L.)
Source: BMC Plant Biol. 2022 Jun 9;22:282. doi: 10.1186/s12870-022-03652-3 (PMC9178895; doi:10.1186/s12870-022-03652-3)
Supplement: Supplementary file 7 — Additional file 7: Table S7. List of 116 selected differentially expressed genes related to N transport and metabolism. [file 12870_2022_3652_MOESM7_ESM.xlsx]

## Sheet: Table S7
	Table S7 List of 116 selected differentially expressed genes related to N transport and metabolism
	geneID	N0_Q9_R	N0_Q9_S	N0_Q9_L	N1_Q9_R	N1_Q9_S	N1_Q9_L	N0_65_R	N0_65_S	N0_65_L	N1_65_R	N1_65_S	N1_65_L	Gene description
	PGSC0003DMG403030532	0.702311	10.0394	23.7288	0.503724	10.9923	35.9578	1.42742	8.26036	13.3143	1.19679	6.85888	25.9397	Wall-associated kinase
	PGSC0003DMG402030532	3.63997	7.22872	26.9778	3.56319	7.22208	42.7264	2.31601	6.36629	14.311	1.83382	3.71574	17.4805	Wall-associated kinase
	PGSC0003DMG402030531	8.18691	18.2025	29.5335	12.2755	16.5092	61.9332	9.06233	11.9666	26.9179	11.1552	15.8073	26.8147	Wall-associated kinase
	PGSC0003DMG402015827	20.6863	37.4389	80.9875	5.04034	20.8867	47.0289	5.16728	37.0847	18.3119	17.1368	46.3018	45.4666	Wall-associated kinase
	PGSC0003DMG402005729	6.42191	1.67214	3.53271	15.0476	26.4746	18.9599	15.129	32.866	4.56184	34.0011	29.4118	9.36941	Wall-associated kinase
	PGSC0003DMG401030531	16.3534	12.2029	20.6546	9.54212	8.23705	17.3381	9.16511	8.66826	16.0709	11.8436	10.4096	14.8548	Wall-associated kinase
	PGSC0003DMG401011202	1.04713	1.66282	0.686831	1.61465	0.829501	1.38379	3.51854	2.15945	3.70366	1.6821	2.04481	5.4896	Wall-associated kinase
	PGSC0003DMG401005729	36.8166	31.0044	18.8918	23.8974	48.0675	26.5707	15.9052	76.4055	8.43408	76.4064	69.6328	20.6011	Wall-associated kinase
	PGSC0003DMG400030536	17.8717	24.2149	80.4118	34.2817	12.4295	35.8364	11.5821	14.5787	33.4627	21.7632	14.0939	35.6759	Wall-associated kinase
	PGSC0003DMG400030535	1.59877	1.31729	6.96895	5.98515	1.48255	1.30004	3.94999	1.19332	2.14247	9.64072	2.76203	1.22962	Wall-associated kinase
	PGSC0003DMG400030534	0.374278	4.55758	22.5411	0.67522	9.62585	42.9396	0.639612	3.31051	12.3105	0.388451	3.68443	22.2563	Wall-associated kinase
	PGSC0003DMG400030533	0.728054	8.06687	39.5475	0.781043	6.63031	26.7057	0.365312	1.12741	6.16589	0.312625	2.76371	16.976	Wall-associated kinase
	PGSC0003DMG400005975	12.9052	20.0735	49.7418	9.7989	26.2972	63.8621	2.84957	12.1519	26.4763	12.374	18.6217	19.0003	Wall-associated kinase
	PGSC0003DMG400025336	47.889	35.5323	90.7674	79.7329	47.3252	84.2976	90.3178	132.673	89.0206	100.95	83.4687	94.5281	Nitrate transporter NRT1-5
	PGSC0003DMG402000668	1.8143	13.1999	10.7873	9.09894	18.4288	14.7977	27.3122	51.3013	35.0244	5.07332	30.842	18.4794	Nitrate transporter NRT1.1
	PGSC0003DMG403002548	4.39921	5.81109	7.73381	6.43007	8.38033	9.91043	3.96962	7.47566	7.46958	6.50273	7.59272	8.45111	Nitrate transporter
	PGSC0003DMG402021183	5.79231	9.44408	5.69072	3.63978	4.70935	3.46616	3.65771	3.27672	2.08019	3.17956	3.72577	3.17204	Nitrate transporter
	PGSC0003DMG400033097	3.38838	0.628397	0.778072	3.5096	4.23059	3.07438	4.33938	11.2347	2.16811	2.11507	9.89456	0.984481	Nitrate transporter
	PGSC0003DMG400029396	6.67238	4.72758	1.27733	12.3772	12.4725	2.16913	12.1349	4.02664	1.10713	5.56115	5.5434	0.842632	Nitrate transporter
	PGSC0003DMG400026455	0.179538	1.2637	0.0232823	0.38324	8.90048	0.0682592	0.0242659	3.41734	0.181567	0.0895903	7.37601	0.715176	Nitrate transporter
	PGSC0003DMG400025395	7.34656	0.54237	1.25128	59.1524	1.16519	2.10654	74.3435	0.933307	25.8459	11.3299	0.954611	23.9523	Nitrate transporter
	PGSC0003DMG400025334	0.443046	0.484467	2.56067	0.726457	0.911415	7.25479	0.744431	1.19209	6.09241	0.362346	1.34549	10.6628	Nitrate transporter
	PGSC0003DMG400018235	0.379528	0.169272	0.531602	1.38096	7.65657	0.688687	0.841648	6.39825	0.346205	1.3248	4.21323	0.0659623	Nitrate transporter
	PGSC0003DMG400017637	1.80011	12.7654	18.0068	1.95663	4.79587	19.6198	2.96641	10.5488	15.0621	0.33977	11.4312	13.2071	Nitrate transporter
	PGSC0003DMG400017620	2.36115	3.99262	5.43316	3.43454	1.62355	0.741583	6.08577	1.32216	0.850657	2.53008	2.01848	0.738395	Nitrate transporter
	PGSC0003DMG400016996	0.36442	13.0099	83.0065	0.5866	7.35712	38.9452	19.6132	14.9407	30.3308	4.93467	11.1038	27.6557	Nitrate transporter
	PGSC0003DMG400015591	4.40816	7.96745	2.34178	7.32514	16.1902	4.28596	5.66668	9.33828	2.86119	6.2306	14.9779	16.7905	Nitrate transporter
	PGSC0003DMG400013815	0.0583318	1.88571	0.0231273	0.403347	21.7179	0.0534293	0.0804511	32.9379	0.146538	0.0199478	30.0531	0.184103	Nitrate transporter
	PGSC0003DMG400011692	23.5031	1.19582	0.6001	55.4931	6.51108	0.128656	41.5029	3.41327	0.339153	62.6307	6.88478	0.645184	Nitrate transporter
	PGSC0003DMG400006913	0.0878106	1.13174	11.3781	0.129506	1.61304	17.0364	1.76768	1.68729	28.9458	0.197045	0.732047	7.54771	Nitrate transporter
	PGSC0003DMG400004795	8.12251	69.8679	69.6565	8.34483	23.1383	14.6588	14.3225	3.6515	12.0797	8.21261	17.5287	14.2509	Nitrate transporter
	PGSC0003DMG400004329	0.926964	12.3012	2.39921	5.56257	25.6223	4.66006	2.48099	106.948	3.19316	2.20414	90.3159	4.6048	Nitrate transporter
	PGSC0003DMG400002865	7.975	15.211	23.0913	12.8865	1.32527	1.15159	16.3118	1.64687	2.67918	6.51971	3.12605	1.12397	Nitrate transporter
	PGSC0003DMG400007512	7.72943	0.196701	0	2.29628	2.23798	0	0.0629589	0.123593	0	1.88825	1.83788	0	Nitrate excretion transporter 2
	PGSC0003DMG400000713	5.02953	7.95491	7.66582	3.03704	5.54387	3.93588	5.40964	5.41658	2.27974	3.36608	5.52837	4.33988	Nitrate and chloride transporter
	PGSC0003DMG400014465	0.4052	4.36706	6.28377	0.238493	4.88771	11.7403	2.04422	16.0992	40.6268	0.253065	19.5599	29.6045	NADPH-dependent codeinone reductase
	PGSC0003DMG400012672	40.4279	32.7111	50.6217	17.4914	30.1608	38.9291	17.174	39.6164	17.6423	28.9967	41.2541	30.5059	Nadph-cytochrome P450 oxydoreductase
	PGSC0003DMG400013779	391.231	183.71	268.054	253.074	214.66	303.833	169.804	177.137	218.426	301.427	257.875	204.133	NADPH-cytochrome P450 oxidoreductase
	PGSC0003DMG400025007	0.367374	6.17087	5.18834	2.02028	10.2435	9.19257	4.60032	5.03532	43.8751	1.4229	12.1038	61.9667	NADPH:protochlorophyllide oxidoreductase
	PGSC0003DMG400018351	2.55754	15.357	36.0447	4.41767	34.8638	70.7646	26.4244	43.1918	206.263	3.13445	64.223	198.772	NADPH:protochlorophyllide oxidoreductase
	PGSC0003DMG400015356	0.152169	3.06167	0.949551	3.63826	27.4831	3.45252	9.41005	2.69927	1.44328	0.879953	14.9132	2.85039	NADPH:protochlorophyllide oxidoreductase
	PGSC0003DMG400022418	39.0535	45.9806	76.4372	45.4813	49.1729	52.7184	44.1953	47.5108	46.7332	34.2409	53.9163	37.1034	NADPH quinone oxidoreductase
	PGSC0003DMG400025890	7.41592	10.4027	10.5946	9.6926	13.7261	10.3357	16.7593	16.4301	10.6975	12.2559	19.3187	9.90848	NADPH oxidoreductase
	PGSC0003DMG400011132	7.7785	107.395	243.13	9.52277	95.9189	294.969	19.1393	94.2943	233.26	6.19186	99.4125	220.353	NADP-dependent glyceraldehyde-3-phosphate dehydrogenase
	PGSC0003DMG400019511	26.3146	30.0923	23.634	35.0094	42.2605	10.352	41.3661	20.8478	13.3378	29.941	28.9526	16.6654	NAD-malate dehydrogenase
	PGSC0003DMG400011570	0.0578483	0.338361	1.47517	0.0222136	0.491733	2.08924	0.0595413	1.21474	3.22544	0.0112451	0.886313	2.20852	NAD-malate dehydrogenase
	PGSC0003DMG400013309	28.2778	36.3945	38.0635	38.9741	56.1753	44.2005	74.3164	74.5308	59.0618	57.5208	88.2544	58.7682	NADH-ubiquinone oxidoreductase 75 kDa subunit, mitochondrial
	PGSC0003DMG400012496	22.1989	21.7291	3.16918	26.2188	11.4356	2.3017	16.5194	13.9894	3.77628	27.5021	10.1387	1.88058	NADH-ubiquinone oxidoreductase 19 kDa subunit
	PGSC0003DMG400008356	81.2281	60.5567	26.5837	119.805	161.697	24.3634	69.237	37.0625	8.90329	142.432	80.6133	10.9633	NADH-glutamate dehydrogenase
	PGSC0003DMG401022215	3.05461	4.50722	2.46581	4.02302	4.27982	3.04865	3.31515	2.47937	2.45387	2.91974	2.5974	1.64924	NADH:ubiquinone oxidoreductase family protein
	PGSC0003DMG400028214	91.0715	124.655	106.994	74.2271	104.178	57.1026	66.6923	53.9667	51.4006	78.1817	63.2323	71.8194	NADH:cytochrome b5 reductase
	PGSC0003DMG401025557	14.0832	23.0816	20.39	17.4461	28.4023	18.5586	14.0401	11.2839	11.4816	12.0402	11.0882	7.29729	NADH ubiquinone oxidoreductase B14 subunit
	PGSC0003DMG400007060	1.52945	3.15488	3.65326	2.77543	3.66762	4.3125	4.23358	4.00148	4.90453	3.00633	4.32928	5.12044	NADH kinase
	PGSC0003DMG400033912	29.5792	41.6231	29.3296	35.4981	40.5	24.9472	31.4822	31.2177	20.1006	35.8515	39.5918	26.3751	NADH dehydrogenase [ubiquinone] iron-sulfur protein 8, mitochondrial
	PGSC0003DMG402000567	38.5516	67.5411	80.9476	41.9678	65.4279	60.7543	47.4839	47.6652	56.2457	58.4401	56.257	67.1249	NADH dehydrogenase [ubiquinone] 1 alpha subcomplex subunit 12
	PGSC0003DMG400028905	13.698	25.0646	23.0547	13.2108	24.6422	17.832	13.1644	22.4454	15.3834	18.1186	24.0804	19.113	NADH dehydrogenase
	PGSC0003DMG400025319	0.589683	13.2626	65.7467	0.589846	6.37292	79.7247	1.62618	7.54812	99.597	0.336046	8.01343	114.974	NADH dehydrogenase
	PGSC0003DMG400016687	0.963694	11.2094	27.8052	2.8416	9.68367	41.5809	4.85503	11.2242	54.6913	3.19372	12.2064	52.4333	NADH dehydrogenase
	PGSC0003DMG400004276	4.54084	8.55959	4.85796	5.02089	9.72411	9.26272	13.7783	24.5355	10.8865	7.88999	15.6504	12.9004	NADH dehydrogenase
	PGSC0003DMG401000020	41.0049	75.1901	56.7634	34.5097	94.5808	56.1217	34.073	74.8264	29.2644	41.5705	103.726	56.5059	NAD-dependent malic enzyme 59 kDa isoform, mitochondrial
	PGSC0003DMG400016826	101.27	104.957	85.8976	86.4223	95.8252	69.6316	87.7641	86.3377	63.1362	97.0093	86.2384	74.3394	NAD-dependent isocitrate dehydrogenase
	PGSC0003DMG400008830	4.12236	25.9307	40.7587	5.40615	24.0431	61.0334	13.0139	21.1126	62.5887	4.72557	25.7219	59.725	NAD-dependent epimerase/dehydratase
	PGSC0003DMG400006986	0.0870481	2.0975	22.4768	0.682908	0.580492	7.98996	0.186159	0.468126	14.2596	0.24804	0.760979	29.9928	NAD(P)H-quinone oxidoreductase subunit K, chloroplastic
	PGSC0003DMG400029008	0.0429121	0.461154	3.20644	0.634109	0.15643	1.59006	0.114233	0.0343961	2.68075	0.688988	0.177167	5.27451	NAD(P)H-quinone oxidoreductase subunit 5, chloroplastic
	PGSC0003DMG400015304	0.0297893	1.32748	20.9499	0.456117	0.61233	6.63205	0.196434	0.225289	9.71574	0.136232	0.589433	23.0567	NAD(P)H-quinone oxidoreductase subunit 3, chloroplastic
	PGSC0003DMG401011339	0.553745	4.173	44.5283	0.908812	1.51592	13.7822	0.517284	1.3834	20.2555	1.22052	1.17646	46.7944	NAD(P)H-quinone oxidoreductase chain 4, chloroplastic
	PGSC0003DMG400005410	25.9928	6.53967	51.4454	46.7644	4.73531	89.5705	64.3392	2.78949	140.657	100.864	6.44609	197.323	NAD(P)H:quinone oxidoreductase
	PGSC0003DMG400008511	5.93323	7.02596	2.42434	5.42043	7.13635	4.11728	20.9419	32.1453	6.75836	11.1187	24.6481	2.69692	NAD(+) ADP-ribosyltransferase-3
	PGSC0003DMG402022708	1.14617	15.3304	58.6282	0.431579	16.0598	77.2133	2.44604	19.6033	117.748	0.386107	17.7715	102.395	NAD dependent epimerase/dehydratase family protein
	PGSC0003DMG400026913	0.719791	56.9787	384.732	1.06029	36.5685	607.487	1.9647	16.7988	501.68	0.825763	24.4491	670.339	NAD dependent epimerase/dehydratase
	PGSC0003DMG400010042	14.8961	17.4551	28.4479	8.52944	13.936	24.3968	9.80517	14.9509	19.1055	11.3551	12.7088	28.6967	NAD dependent epimerase/dehydratase
	PGSC0003DMG400020589	178.509	439.49	101.803	63.4811	235.641	22.1064	47.9918	299.111	14.9287	102.828	218.213	45.2442	NAD dependent epimerase
	PGSC0003DMG400004168	4.17581	10.4379	35.7181	6.36858	6.17343	73.1372	0.0347639	1.69501	75.3073	0.0520939	2.95655	92.1097	Internal alternative NAD(P)H-ubiquinone oxidoreductase A1, mitochondrial
	PGSC0003DMG400002068	0.505766	87.0462	41.9496	0.0443877	17.1884	28.0988	0.320798	1.93965	66.7438	0.047871	3.6936	29.2042	Gibberellin 2-oxidase 1
	PGSC0003DMG400009021	750.135	497.741	183.798	247.936	158.822	54.3424	81.9061	170.142	38.4324	340.793	76.7896	35.9832	Gibberellin 2-oxidase
	PGSC0003DMG400021670	7.54363	19.0334	18.4101	12.5115	19.533	21.5903	11.6791	19.4566	18.808	7.46881	18.8833	14.3435	External alternative NAD(P)H-ubiquinone oxidoreductase B1, mitochondrial
	PGSC0003DMG400021542	70.3348	94.952	229.774	24.8284	70.5401	125.829	36.3217	137.617	119.927	79.1507	120.541	137.082	CYP81B36
	PGSC0003DMG400008267	33.931	55.8763	218.242	13.463	28.0594	240.79	21.1406	50.6181	124.274	22.8566	19.4	96.925	CYP72A54
	PGSC0003DMG400018196	24.3322	1.54333	1.2568	6.61474	2.43993	1.01372	3.69307	2.64741	0.690932	22.1197	3.53606	0.428604	CYP71AU1
	PGSC0003DMG400027125	2.34666	81.4841	361.647	2.02159	89.7903	638.076	13.2201	148.645	906.849	1.7184	156.204	1002.57	Chloroplast sedoheptulose-1,7-bisphosphatase
	PGSC0003DMG400017311	13.9844	140.247	1115.07	18.5545	96.1643	1381.57	51.8409	142.625	1797.17	21.2659	116.174	1158.09	Chloroplast protease
	PGSC0003DMG402028626	1.32752	50.0611	337.689	1.50408	21.3744	260.126	10.5236	68.8166	715.084	0.267399	73.2453	595.134	Chloroplast post-illumination chlorophyll fluorescence increase protein
	PGSC0003DMG400008488	3.34851	240.549	564.156	7.88488	314.78	1240.29	39.531	155.235	1615.44	2.92075	301.178	2030.46	Chloroplast pigment-binding protein CP29
	PGSC0003DMG400042093	0.819664	103.91	321.992	5.12106	108.781	615.872	11.5819	22.7739	815.711	1.77225	72.1726	1136.88	Chloroplast photosystem II subunit X
	PGSC0003DMG400022249	3.0884	126.407	444.209	3.91544	156.035	717.743	23.678	97.4855	821.399	1.46335	177.745	1065.68	Chloroplast photosystem I reaction center V
	PGSC0003DMG400003115	1.68333	15.8695	61.9953	1.69511	10.1382	127.986	1.78757	14.3418	146.592	1.77543	17.1115	149.02	Chloroplast methionine sulfoxide reductase B2
	PGSC0003DMG400001099	2.96289	13.788	20.676	4.15352	23.3215	30.4154	13.8274	36.2252	63.6795	8.66149	37.514	53.9158	Chloroplast lipocalin
	PGSC0003DMG400024887	54.8309	127.509	233.713	87.3912	119.761	303.04	120.657	139.33	367.515	67.5733	136.251	256.563	Chloroplast heat shock protein 70-2
	PGSC0003DMG400030219	336.813	499.483	272.211	453.645	340.414	289.413	320.979	905.852	505.263	474.679	372.343	542.962	Chlorophyll b reductase
	PGSC0003DMG400012590	0.846315	37.8867	82.1024	2.3483	63.49	254.562	8.54901	28.7515	336.768	0.740876	70.6009	444.698	Chlorophyll a-b binding protein CP24 10B, chloroplastic
	PGSC0003DMG400012591	1.35831	13.8914	42.9665	2.72068	31.7927	167.327	7.6026	13.6943	248.658	1.93476	31.0251	278.471	Chlorophyll a-b binding protein CP24 10A, chloroplastic
	PGSC0003DMG400021287	4.72272	110.996	359.009	13.9548	189.046	930.11	44.6337	155.54	1732.26	2.02576	239.944	1764.21	Chlorophyll a-b binding protein 8, chloroplastic
	PGSC0003DMG400007787	3.45207	13.9404	25.5147	3.15589	11.918	70.9275	1.59028	2.76884	85.4491	2.76721	6.46067	144.409	Chlorophyll a-b binding protein 8, chloroplastic
	PGSC0003DMG400014386	5.91599	342.911	1159.07	8.30837	471.872	1684.61	52.108	285.534	2115.62	1.7704	485.651	2427.57	Chlorophyll a-b binding protein 7, chloroplastic
	PGSC0003DMG400023344	1.04329	103.813	380.954	1.65812	101.135	602.862	10.1858	51.2483	895.718	0.380426	109.162	1336.71	Chlorophyll a-b binding protein 6A, chloroplastic
	PGSC0003DMG400016695	0.0182298	2.58302	7.18948	0.054513	8.21637	25.2714	0.598729	5.44656	126.85	0.0198666	19.4301	130.308	Chlorophyll a-b binding protein 50, chloroplastic
	PGSC0003DMG400006149	5.5732	329.618	911.474	26.0254	492.492	2037.48	51.6421	130.298	1535.24	3.1795	341.621	1837.21	Chlorophyll a-b binding protein 4, chloroplastic
	PGSC0003DMG400013460	7.77553	228.614	249.908	45.053	799.216	611.161	253.113	791.782	2075.27	9.97737	1673.09	1219.92	Chlorophyll a-b binding protein 3C, chloroplastic
	PGSC0003DMG400013411	0.182032	13.9578	21.4338	0.870342	30.21	57.7675	5.2594	17.4038	176.657	0.0193567	45.9956	170.024	Chlorophyll a-b binding protein 3C, chloroplastic
	PGSC0003DMG400008297	5.80633	82.0591	162.003	7.06497	143.409	415.089	17.6823	48.7561	847.403	3.47176	153	1108.34	Chlorophyll a-b binding protein 1B, chloroplastic
	PGSC0003DMG400019248	3.35991	84.4659	200.642	4.19247	133.472	472.643	26.5277	116.281	769.713	2.28569	179.346	819.622	Chlorophyll a-b binding protein 13, chloroplastic
	PGSC0003DMG400008564	6.05249	39.9639	127.714	25.1813	99.495	441.886	7.89664	10.676	302.163	4.23976	35.9744	474.447	Chlorophyll a-b binding protein 13, chloroplastic
	PGSC0003DMG400007375	0.281541	49.4048	113.73	1.40014	40.5132	358.029	1.39671	11.9912	618.63	0.0874924	39.9541	953.339	Chlorophyll a/b-binding protein PS II-Type I
	PGSC0003DMG400019508	1.92747	159.386	309.689	8.21668	306.26	867.925	51.2765	198.278	1410.5	1.27562	470.937	1747.46	Chlorophyll a/b binding protein
	PGSC0003DMG400008804	1.03174	28.6	43.2337	4.91947	87.8489	160.161	13.9522	15.9404	289.748	1.32641	77.2034	323.263	Chlorophyll a/b binding protein
	PGSC0003DMG400008301	0.689588	22.8904	38.9157	3.27161	46.7105	129.158	8.02005	7.19206	208.9	0.110529	36.5162	235.522	Chlorophyll a/b binding protein
	PGSC0003DMG400002901	0.0642336	16.3775	100.75	0	5.10913	161.861	0.0332312	2.05067	168.136	0	4.64942	263.878	Chlorophyll A/B binding protein
	PGSC0003DMG400001570	35.294	104.601	422.754	58.9209	51.386	994.742	77.6098	55.7032	1141.5	42.1163	50.328	674.785	Catalase isozyme 2
	PGSC0003DMG400001204	527.715	260.793	334.015	342.554	282.413	337.554	168.959	215.07	222.976	381.74	252.008	178.92	Ca2+-binding protein 1
	PGSC0003DMG400030309	502.314	165.138	413.261	421.441	176.398	349.611	137.42	147.646	163.843	477.348	175.185	170.176	Auxin-regulated protein
	PGSC0003DMG400004860	721.264	274.947	406.014	1339.96	441.764	521.074	1126.93	374.085	357.062	1429.13	303.247	349.784	Auxin-regulated dual specificity cytosolic kinase
	PGSC0003DMG400004786	99.4507	71.7826	41.8367	265.383	62.5564	48.6836	138.252	88.6245	51.7488	209.209	61.7956	49.6588	Auxin-induced protein X10A
	PGSC0003DMG400020139	231.432	82.9542	57.1077	185.494	141.847	118.219	156.837	137.971	147.412	343.855	113.621	93.1359	Auxin-induced protein 22B
	PGSC0003DMG400020711	247.785	291.512	262.109	284.429	160.562	168.73	201.561	173.34	100.312	275.711	150.311	109.204	Auxin response factor 1
	PGSC0003DMG400029732	173.843	120.802	9.35881	669.058	408.134	7.86961	920.318	807.795	37.8076	307.624	1190.37	18.962	Auxin repressed/dormancy associated protein
	PGSC0003DMG400025106	0.17733	1.8772	33.5608	0.349703	0.0899662	2.83899	0.0726979	0.309134	7.5076	0.408557	0.0939981	20.9945	ATP synthase epsilon chain, chloroplastic
